# Supplementary material for: Proteasome inhibition targets the KMT2A transcriptional complex in acute lymphoblastic leukemia
Source: Nat Commun. 2023 Feb 13;14:809. doi: 10.1038/s41467-023-36370-x (PMC9925443; doi:10.1038/s41467-023-36370-x)
Supplement: Supplementary file 3 — Supplementary Data 1-20 [file 41467_2023_36370_MOESM3_ESM.xlsx]

## Sheet: Supplementary Data 1
Supplementary Data 1. FDA Approved Compounds Used in Screening
SJNUM	COMPOUND NAME	CHEMBLID	MECHANISM	INDICATION	REPORT_CARD
SJ000000140-10	MEFENAMIC ACID	CHEMBL686	Cyclooxygenase inhibitor	Anti-Inflammatory; Analgesic	https://www.ebi.ac.uk/chembl/compound/inspect/CHEMBL686
SJ000000250-17	PROPAFENONE	CHEMBL631	Beta-1 adrenergic receptor antagonist	Cardiac Depressant (anti-arrhythmic)	https://www.ebi.ac.uk/chembl/compound/inspect/CHEMBL631
SJ000000850-13	RIFAMPIN	CHEMBL374478	Bacterial DNA-directed RNA polymerase inhibitor	Antibacterial	https://www.ebi.ac.uk/chembl/compound/inspect/CHEMBL374478
SJ000000857-26	DOXORUBICIN	CHEMBL53463	DNA topoisomerase II alpha inhibitor	Antineoplastic	https://www.ebi.ac.uk/chembl/compound/inspect/CHEMBL53463
SJ000110673-6	NADOLOL	CHEMBL649	Beta-1 adrenergic receptor antagonist	Anti-Adrenergic (beta-receptor)	https://www.ebi.ac.uk/chembl/compound/inspect/CHEMBL649
SJ000110703-14	AMODIAQUIN DIHYDROCHLORIDE DIHYDRATE	CHEMBL682	Ferriprotoporphyrin IX inhibitor	Antimalarial,Antiprotozoal	https://www.ebi.ac.uk/chembl/compound/inspect/CHEMBL682
SJ000111716-18	(RAC)-CHLORPHENIRAMINE	CHEMBL505	Histamine H1 receptor antagonist	Antihistaminic	https://www.ebi.ac.uk/chembl/compound/inspect/CHEMBL505
SJ000111839-6	CARBINOXAMINE MALEATE	CHEMBL864	Histamine H1 receptor antagonist	Antihistaminic	https://www.ebi.ac.uk/chembl/compound/inspect/CHEMBL864
SJ000113084-10	DOXAZOSIN MESYLATE	CHEMBL707	Adrenergic receptor alpha-1 antagonist	Antihypertensive	https://www.ebi.ac.uk/chembl/compound/inspect/CHEMBL707
SJ000120631-12	NITROFURAZONE	CHEMBL869	DNA inhibitor	Anti-Infective, Topical	https://www.ebi.ac.uk/chembl/compound/inspect/CHEMBL869
SJ000121406-11	THIABENDAZOLE	CHEMBL625	Tubulin inhibitor	Anthelmintic	https://www.ebi.ac.uk/chembl/compound/inspect/CHEMBL625
SJ000122910-20	AMINOPHYLLINE ETHYLENEDIAMINE	--	--	--
SJ000124007-10	METRONIDAZOLE	CHEMBL137	DNA inhibitor	Antibacterial,Antiprotozoal (trichomonas)	https://www.ebi.ac.uk/chembl/compound/inspect/CHEMBL137
SJ000126138-12	6-AMINOCAPROIC ACID	CHEMBL1046	Plasminogen inhibitor	Hemostatic	https://www.ebi.ac.uk/chembl/compound/inspect/CHEMBL1046
SJ000126164-16	PROPRANOLOL HYDROCHLORIDE	CHEMBL27	Beta-1 adrenergic receptor antagonist	Cardiac Depressant (anti-arrhythmic); Anti-Adrenergic (beta-receptor)	https://www.ebi.ac.uk/chembl/compound/inspect/CHEMBL27
SJ000126267-10	PYRIDOXINE HYDROCHLORIDE	CHEMBL1364	--	Vitamin (enzyme co-factor)	https://www.ebi.ac.uk/chembl/compound/inspect/CHEMBL1364
SJ000126289-8	SULFATHIAZOLE	CHEMBL437	Bacterial dihydropteroate synthase inhibitor	Antibacterial	https://www.ebi.ac.uk/chembl/compound/inspect/CHEMBL437
SJ000126675-9	BUSPIRONE HYDROCHLORIDE	CHEMBL49	Serotonin 1a (5-HT1a) receptor partial agonist	Tranquilizer (minor)	https://www.ebi.ac.uk/chembl/compound/inspect/CHEMBL49
SJ000127027-13	DIPHENHYDRAMINE HYDROCHLORIDE	CHEMBL657	Histamine H1 receptor antagonist	Antihistaminic	https://www.ebi.ac.uk/chembl/compound/inspect/CHEMBL657
SJ000285180-10	BACITRACIN	CHEMBL1200558	C55-isoprenyl pyrophosphate inhibitor	Antibacterial	https://www.ebi.ac.uk/chembl/compound/inspect/CHEMBL1200558
SJ000285181-8	BUSULFAN	CHEMBL820	DNA inhibitor	--	https://www.ebi.ac.uk/chembl/compound/inspect/CHEMBL820
SJ000285184-14	CHLORAMPHENICOL	CHEMBL130	Bacterial 70S ribosome inhibitor	Antibacterial; Antirickettsial	https://www.ebi.ac.uk/chembl/compound/inspect/CHEMBL130
SJ000285185-19	CHLOROQUINE DIPHOSPHATE	CHEMBL76	Ferriprotoporphyrin IX inhibitor	Anti-Amebic; Antimalarial,Anti-Amebic; Suppressant (lupus erythematosus); Antimalarial	https://www.ebi.ac.uk/chembl/compound/inspect/CHEMBL76
SJ000285186-8	CHLORTETRACYCLINE HYDROCHLORIDE	CHEMBL2146063	Bacterial 70S ribosome inhibitor	Antiprotozoal; Antibacterial	https://www.ebi.ac.uk/chembl/compound/inspect/CHEMBL2146063
SJ000285186-8	CHLORTETRACYCLINE HYDROCHLORIDE	CHEMBL2146063	Bacterial 70S ribosome inhibitor	Antiprotozoal; Antibacterial	https://www.ebi.ac.uk/chembl/compound/inspect/CHEMBL2146063
SJ000285187-18	CYCLOPHOSPHAMIDE	CHEMBL88	DNA inhibitor	Immunosuppressant; Antineoplastic	https://www.ebi.ac.uk/chembl/compound/inspect/CHEMBL88
SJ000285188-26	CYTARABINE	CHEMBL803	DNA inhibitor	Antiviral,Antiviral; Antineoplastic	https://www.ebi.ac.uk/chembl/compound/inspect/CHEMBL803
SJ000285189-7	DICUMAROL	CHEMBL1466	Vitamin k epoxide reductase complex subunit 1 isoform 1 inhibitor	Anticoagulant	https://www.ebi.ac.uk/chembl/compound/inspect/CHEMBL1466
SJ000285190-21	5-FLUOROURACIL	CHEMBL185	Thymidylate synthase inhibitor	Antineoplastic	https://www.ebi.ac.uk/chembl/compound/inspect/CHEMBL185
SJ000285191-12	HYDROXYUREA	CHEMBL467	Ribonucleoside-diphosphate reductase RR1 inhibitor	Antineoplastic	https://www.ebi.ac.uk/chembl/compound/inspect/CHEMBL467
SJ000285193-6	MECHLORETHAMINE | SJ000518954	CHEMBL427	DNA inhibitor	Antineoplastic	https://www.ebi.ac.uk/chembl/compound/inspect/CHEMBL427
SJ000285194-8	MELPHALAN	CHEMBL852	DNA inhibitor	Antineoplastic	https://www.ebi.ac.uk/chembl/compound/inspect/CHEMBL852
SJ000285195-14	MERCAPTOPURINE	CHEMBL1425	Amidophosphoribosyltransferase inhibitor	Antineoplastic	https://www.ebi.ac.uk/chembl/compound/inspect/CHEMBL1425
SJ000285197-9	MYCOPHENOLIC ACID	CHEMBL866	Inosine-5'-monophosphate dehydrogenase (IMPDH) inhibitor	Antineoplastic	https://www.ebi.ac.uk/chembl/compound/inspect/CHEMBL866
SJ000285198-5	NYSTATIN	CHEMBL229383	Ergosterol sequestering agent	Antifungal	https://www.ebi.ac.uk/chembl/compound/inspect/CHEMBL229383
SJ000285200-22	PENTAMIDINE	CHEMBL55	DNA inhibitor	--	https://www.ebi.ac.uk/chembl/compound/inspect/CHEMBL55
SJ000285201-5	POLYMYXIN B SULFATE	CHEMBL1200626	Cell outer membrane inhibitor	Antibacterial	https://www.ebi.ac.uk/chembl/compound/inspect/CHEMBL1200626
SJ000285208-16	THIOGUANINE	CHEMBL727	Inosine-5'-monophosphate dehydrogenase (IMPDH) inhibitor	Antineoplastic	https://www.ebi.ac.uk/chembl/compound/inspect/CHEMBL727
SJ000285209-8	TOBRAMYCIN	CHEMBL1747	70S ribosome inhibitor	Antibacterial	https://www.ebi.ac.uk/chembl/compound/inspect/CHEMBL1747
SJ000285210-9	CHLORAMBUCIL	CHEMBL515	DNA inhibitor	Antineoplastic	https://www.ebi.ac.uk/chembl/compound/inspect/CHEMBL515
SJ000285214-5	COLISTIMETHATE SODIUM	--	--	--
SJ000285216-10	STREPTOZOSIN	--	--	--
SJ000285224-16	CARBOPLATIN | SJ000287736 | SJ000518982	--	--	--
SJ000285226-10	ZIDOVUDINE	CHEMBL129	Human immunodeficiency virus type 1 reverse transcriptase inhibitor	Antiviral	https://www.ebi.ac.uk/chembl/compound/inspect/CHEMBL129
SJ000285227-21	5-AZACYTIDINE	CHEMBL1489	DNA (cytosine-5)-methyltransferase 3A inhibitor	Antineoplastic	https://www.ebi.ac.uk/chembl/compound/inspect/CHEMBL1489
SJ000285232-26	PODOFILOX	CHEMBL61	Unknown	Antimitotic	https://www.ebi.ac.uk/chembl/compound/inspect/CHEMBL61
SJ000285233-6	DIGITOXIN	CHEMBL254219	Sodium/potassium-transporting ATPase inhibitor	Cardiotonic	https://www.ebi.ac.uk/chembl/compound/inspect/CHEMBL254219
SJ000285235-32	ETOPOSIDE	CHEMBL44657	DNA topoisomerase II inhibitor	Antineoplastic	https://www.ebi.ac.uk/chembl/compound/inspect/CHEMBL44657
SJ000285238-17	COLCHICINE	CHEMBL107	Tubulin inhibitor	Suppressant (gout)	https://www.ebi.ac.uk/chembl/compound/inspect/CHEMBL107
SJ000285239-18	CISPLATIN	--	--	--
SJ000285240-6	TRIOXSALEN	CHEMBL1475	DNA inhibitor	Pigmentation Agent	https://www.ebi.ac.uk/chembl/compound/inspect/CHEMBL1475
SJ000285241-12	AZATHIOPRINE	CHEMBL1542	Amidophosphoribosyltransferase inhibitor	Immunosuppressant	https://www.ebi.ac.uk/chembl/compound/inspect/CHEMBL1542
SJ000285249-20	DACTINOMYCIN	CHEMBL1554	DNA inhibitor	Antineoplastic	https://www.ebi.ac.uk/chembl/compound/inspect/CHEMBL1554
SJ000285257-11	GRISEOFULVIN	CHEMBL562	Tubulin inhibitor	Antifungal	https://www.ebi.ac.uk/chembl/compound/inspect/CHEMBL562
SJ000285262-12	AMPHOTERICIN B	CHEMBL267345	Ergosterol sequestering agent	Antifungal	https://www.ebi.ac.uk/chembl/compound/inspect/CHEMBL267345
SJ000285264-10	AMIKACIN SULFATE	CHEMBL1164318	Bacterial 70S ribosome inhibitor	Antibacterial	https://www.ebi.ac.uk/chembl/compound/inspect/CHEMBL1164318
SJ000285268-6	GENTAMICIN SULFATE	CHEMBL3039594	Bacterial 70S ribosome inhibitor	Antibacterial	https://www.ebi.ac.uk/chembl/compound/inspect/CHEMBL3039594
SJ000285270-4	THIOTEPA	CHEMBL671	DNA inhibitor	Antineoplastic	https://www.ebi.ac.uk/chembl/compound/inspect/CHEMBL671
SJ000285272-17	FLOXURIDINE	CHEMBL917	Thymidylate synthase inhibitor	Antiviral; Antineoplastic	https://www.ebi.ac.uk/chembl/compound/inspect/CHEMBL917
SJ000285273-6	HEXACHLOROPHENE	CHEMBL496	Bacterial enoyl-[acyl-carrier-protein] reductase inhibitor	Anti-Infective, Topical; Detergent	https://www.ebi.ac.uk/chembl/compound/inspect/CHEMBL496
SJ000285275-5	CAPREOMYCIN SULFATE	CHEMBL2218913	70S ribosome inhibitor	Antibacterial (tuberculostatic)	https://www.ebi.ac.uk/chembl/compound/inspect/CHEMBL2218913
SJ000285277-3	PIPOBROMAN	CHEMBL1585	DNA inhibitor	Antineoplastic	https://www.ebi.ac.uk/chembl/compound/inspect/CHEMBL1585
SJ000285279-8	EDROPHONIUM CHLORIDE	CHEMBL1104	Acetylcholinesterase inhibitor	Antidote (to curare principles); Diagnostic Aid (myasthenia gravis)	https://www.ebi.ac.uk/chembl/compound/inspect/CHEMBL1104
SJ000285281-6	CARMUSTINE	CHEMBL513	Glutathione reductase inhibitor	Antineoplastic	https://www.ebi.ac.uk/chembl/compound/inspect/CHEMBL513
SJ000285282-11	MITOTANE	CHEMBL1670	Cytochrome P450 11A1 inhibitor	Antineoplastic	https://www.ebi.ac.uk/chembl/compound/inspect/CHEMBL1670
SJ000285283-4	LINDANE	CHEMBL15891	GABA-A receptor negative allosteric modulator	Pediculicide; Scabicide	https://www.ebi.ac.uk/chembl/compound/inspect/CHEMBL15891
SJ000285284-10	(E)-CAPSAICIN | MR3H3 | NGX-1998 | NGX-3781 | NGX-4010 | NGX-7325 | TQ-1018 | CAPSAICIN | TRANS-CAPSAICIN |	CHEMBL294199	Vanilloid receptor opener	Antineuralgic, Specific Pain Syndromes, Topical; Analgesic (topical)	https://www.ebi.ac.uk/chembl/compound/inspect/CHEMBL294199
SJ000285285-8	ALTRETAMINE	CHEMBL1455	DNA inhibitor	Antineoplastic	https://www.ebi.ac.uk/chembl/compound/inspect/CHEMBL1455
SJ000285287-5	TUBOCURARINE CHLORIDE	CHEMBL339427	Muscle-type nicotinic acetylcholine receptor antagonist	Neuromuscular Blocking Agent	https://www.ebi.ac.uk/chembl/compound/inspect/CHEMBL339427
SJ000285290-11	ISONIAZID	CHEMBL64	Enoyl-[acyl-carrier-protein] reductase inhibitor	Antibacterial (tuberculostatic)	https://www.ebi.ac.uk/chembl/compound/inspect/CHEMBL64
SJ000285291-5	FOSCARNET SODIUM	CHEMBL666	Human herpesvirus 1 DNA polymerase inhibitor	Antiviral	https://www.ebi.ac.uk/chembl/compound/inspect/CHEMBL666
SJ000285292-17	CYCLOSERINE	CHEMBL771	D-alanylalanine synthetase inhibitor	Antibacterial (tuberculostatic)	https://www.ebi.ac.uk/chembl/compound/inspect/CHEMBL771
SJ000285293-4	RIFAXIMIN	CHEMBL1617	Bacterial DNA-directed RNA polymerase inhibitor	Antibacterial	https://www.ebi.ac.uk/chembl/compound/inspect/CHEMBL1617
SJ000285297-9	STREPTOMYCIN SULFATE	CHEMBL453087	Bacterial 70S ribosome inhibitor	Antibacterial (tuberculostatic)	https://www.ebi.ac.uk/chembl/compound/inspect/CHEMBL453087
SJ000285302-10	NICOTINE DITARTRATE	--	--	--
SJ000285304-10	TINIDAZOLE	CHEMBL1220	DNA inhibitor	Antiprotozoal	https://www.ebi.ac.uk/chembl/compound/inspect/CHEMBL1220
SJ000285311-12	ACYCLOVIR | ACYCLOVIR SODIUM | SJ000518981	CHEMBL184	Human herpesvirus 1 DNA polymerase inhibitor	Antiviral	https://www.ebi.ac.uk/chembl/compound/inspect/CHEMBL184
SJ000285312-14	THALIDOMIDE	CHEMBL468	CRL4(CRBN) E3 ubiquitin ligase inhibitor	Sedative-Hypnotic	https://www.ebi.ac.uk/chembl/compound/inspect/CHEMBL468
SJ000285314-15	CLINDAMYCIN HYDROCHLORIDE	CHEMBL1200588	Bacterial 70S ribosome inhibitor	Antibacterial	https://www.ebi.ac.uk/chembl/compound/inspect/CHEMBL1200588
SJ000285316-10	LINCOMYCIN HYDROCHLORIDE	CHEMBL1201097	70S ribosome inhibitor	Antibacterial	https://www.ebi.ac.uk/chembl/compound/inspect/CHEMBL1201097
SJ000285320-19	DICLOFENAC SODIUM	CHEMBL139	Cyclooxygenase inhibitor	Anti-Inflammatory	https://www.ebi.ac.uk/chembl/compound/inspect/CHEMBL139
SJ000285324-7	CHLOROXINE	CHEMBL1200596	DNA inhibitor	Antiseborrheic	https://www.ebi.ac.uk/chembl/compound/inspect/CHEMBL1200596
SJ000285326-7	MAFENIDE HYDROCHLORIDE	CHEMBL419	Bacterial dihydropteroate synthase inhibitor	Anti-Infective, Topical,Antibacterial	https://www.ebi.ac.uk/chembl/compound/inspect/CHEMBL419
SJ000285330-9	METHOXSALEN	CHEMBL416	DNA inhibitor	Pigmentation Agent	https://www.ebi.ac.uk/chembl/compound/inspect/CHEMBL416
SJ000285331-11	MICONAZOLE	CHEMBL91	Cytochrome P450 51 inhibitor	Antifungal	https://www.ebi.ac.uk/chembl/compound/inspect/CHEMBL91
SJ000285332-13	PYRITHIONE ZINC	CHEMBL1200471	Unknown	Antibacterial; Antiseborrheic; Antifungal	https://www.ebi.ac.uk/chembl/compound/inspect/CHEMBL1200471
SJ000285335-20	VINBLASTINE	CHEMBL159	Tubulin inhibitor	Antineoplastic	https://www.ebi.ac.uk/chembl/compound/inspect/CHEMBL159
SJ000285336-16	PRAZIQUANTEL	CHEMBL976	Voltage-activated calcium channel beta 1 subunit blocker	Anthelmintic (veterinary)	https://www.ebi.ac.uk/chembl/compound/inspect/CHEMBL976
SJ000285337-39	TRETINON	CHEMBL547	Retinoic acid receptor agonist	Keratolytic	https://www.ebi.ac.uk/chembl/compound/inspect/CHEMBL547
SJ000285338-6	CHLORHEXIDINE	CHEMBL790	Cell membrane inhibitor	Anti-Infective, Topical,Antibacterial,Antimicrobial	https://www.ebi.ac.uk/chembl/compound/inspect/CHEMBL790
SJ000285346-9	DESIPRAMINE HYDROCHLORIDE	CHEMBL72	Norepinephrine transporter inhibitor	Antidepressant	https://www.ebi.ac.uk/chembl/compound/inspect/CHEMBL72
SJ000285347-14	RIBAVIRIN	CHEMBL1643	Inosine-5'-monophosphate dehydrogenase 1 inhibitor	Antiviral	https://www.ebi.ac.uk/chembl/compound/inspect/CHEMBL1643
SJ000285357-9	THYROXINE	CHEMBL1624	Thyroid hormone receptor agonist	Thyroid Hormone	https://www.ebi.ac.uk/chembl/compound/inspect/CHEMBL1624
SJ000285358-12	HYDROCORTISONE	CHEMBL389621	Glucocorticoid receptor agonist	Glucocorticoid	https://www.ebi.ac.uk/chembl/compound/inspect/CHEMBL389621
SJ000285359-9	NEOMYCIN SULFATE	CHEMBL1275977	Bacterial 70S ribosome inhibitor	Antibacterial	https://www.ebi.ac.uk/chembl/compound/inspect/CHEMBL1275977
SJ000285364-14	DILTIAZEM HYDROCHLORIDE	CHEMBL1697	Voltage-gated L-type calcium channel blocker	Vasodilator (coronary)	https://www.ebi.ac.uk/chembl/compound/inspect/CHEMBL1697
SJ000285373-23	ATROPINE	CHEMBL517712	Muscarinic acetylcholine receptor M3 antagonist	Anticholinergic,Anticholinergic (ophthalmic)	https://www.ebi.ac.uk/chembl/compound/inspect/CHEMBL517712
SJ000285375-11	BUPROPION	CHEMBL894	Dopamine transporter inhibitor	Antidepressant	https://www.ebi.ac.uk/chembl/compound/inspect/CHEMBL894
SJ000285377-5	CLIDINIUM BROMIDE	CHEMBL620	Muscarinic acetylcholine receptor M3 antagonist	Anticholinergic	https://www.ebi.ac.uk/chembl/compound/inspect/CHEMBL620
SJ000285378-3	MODAFINIL	CHEMBL1373	Dopamine transporter inhibitor	Analeptic (treatment of narcolepsy hypersomnia)	https://www.ebi.ac.uk/chembl/compound/inspect/CHEMBL1373
SJ000285387-12	PSEUDOEPHEDRINE HYDROCHLORIDE	CHEMBL1590	Norepinephrine transporter releasing agent	Adrenergic (vasoconstrictor),Decongestant,Nasal Decongestant	https://www.ebi.ac.uk/chembl/compound/inspect/CHEMBL1590
SJ000285389-14	CHLOROTHIAZIDE	CHEMBL842	Thiazide-sensitive sodium-chloride cotransporter inhibitor	Antihypertensive; Diuretic,Diuretic	https://www.ebi.ac.uk/chembl/compound/inspect/CHEMBL842
SJ000285391-12	GLYBURIDE	CHEMBL472	Sulfonylurea receptor 1, Kir6.2 blocker	Antidiabetic	https://www.ebi.ac.uk/chembl/compound/inspect/CHEMBL472
SJ000285392-9	CLOFIBRATE	CHEMBL565	Peroxisome proliferator-activated receptor alpha agonist	Antihyperlipidemic	https://www.ebi.ac.uk/chembl/compound/inspect/CHEMBL565
SJ000285393-6	CHLORTHALIDONE	CHEMBL1055	Thiazide-sensitive sodium-chloride cotransporter inhibitor	Diuretic	https://www.ebi.ac.uk/chembl/compound/inspect/CHEMBL1055
SJ000285394-5	FOSINOPRIL SODIUM	CHEMBL3039596	Angiotensin-converting enzyme inhibitor	Antihypertensive; Enzyme Inhibitor (angiotensin-converting)	https://www.ebi.ac.uk/chembl/compound/inspect/CHEMBL3039596
SJ000285397-8	ETHOSUXIMIDE	CHEMBL696	Voltage-gated T-type calcium channel blocker	Anticonvulsant	https://www.ebi.ac.uk/chembl/compound/inspect/CHEMBL696
SJ000285404-6	CARPROFEN	CHEMBL1316	Cyclooxygenase-2 inhibitor	Anti-Inflammatory	https://www.ebi.ac.uk/chembl/compound/inspect/CHEMBL1316
SJ000285422-6	NAFCILLIN SODIUM	CHEMBL1200344	Penicillin-binding protein inhibitor	Antibacterial	https://www.ebi.ac.uk/chembl/compound/inspect/CHEMBL1200344
SJ000285424-17	ESTRADIOL	CHEMBL135	Estrogen receptor alpha agonist	Estrogen	https://www.ebi.ac.uk/chembl/compound/inspect/CHEMBL135
SJ000285429-9	NORDEFRIN HYDROCHLORIDE	--	--	--
SJ000285433-10	CILOSTAZOL	CHEMBL799	Phosphodiesterase 3A inhibitor	Inhibitor (platelet); Vasodilator; Antithrombotic	https://www.ebi.ac.uk/chembl/compound/inspect/CHEMBL799
SJ000285435-16	NIMODIPINE	CHEMBL1428	Mineralocorticoid receptor antagonist	Vasodilator	https://www.ebi.ac.uk/chembl/compound/inspect/CHEMBL1428
SJ000285438-9	DIAZOXIDE	CHEMBL181	Potassium channel, inwardly rectifying, subfamily J, member 11 opener	Antihypertensive	https://www.ebi.ac.uk/chembl/compound/inspect/CHEMBL181
SJ000285452-12	BUDESONIDE	CHEMBL1370	Glucocorticoid receptor agonist	Anti-Inflammatory	https://www.ebi.ac.uk/chembl/compound/inspect/CHEMBL1370
SJ000285462-7	MECLOCYCLINE SULFOSALICYLATE	CHEMBL261772	Bacterial 70S ribosome inhibitor	Antibacterial	https://www.ebi.ac.uk/chembl/compound/inspect/CHEMBL261772
SJ000285465-15	MEMANTINE	CHEMBL807	Glutamate [NMDA] receptor negative allosteric modulator	--	https://www.ebi.ac.uk/chembl/compound/inspect/CHEMBL807
SJ000285468-18	ATENOLOL	CHEMBL24	Beta-1 adrenergic receptor antagonist	Anti-Adrenergic (beta-receptor)	https://www.ebi.ac.uk/chembl/compound/inspect/CHEMBL24
SJ000285475-8	NABUMETONE	CHEMBL1070	Cyclooxygenase-2 inhibitor	Anti-Inflammatory	https://www.ebi.ac.uk/chembl/compound/inspect/CHEMBL1070
SJ000285476-11	AZITHROMYCIN	CHEMBL529	Bacterial 70S ribosome inhibitor	Antibacterial	https://www.ebi.ac.uk/chembl/compound/inspect/CHEMBL529
SJ000285478-8	CLOPIDOGREL SULFATE	--	--	--
SJ000285486-7	AZELAIC ACID	CHEMBL1238	Unknown	Anti-Acne	https://www.ebi.ac.uk/chembl/compound/inspect/CHEMBL1238
SJ000285488-5	TRIMEPRAZINE TARTRATE	CHEMBL829	Histamine H1 receptor antagonist	Antipruritic	https://www.ebi.ac.uk/chembl/compound/inspect/CHEMBL829
SJ000285491-9	TRIPROLIDINE HYDROCHLORIDE	CHEMBL855	Histamine H1 receptor antagonist	Antihistaminic	https://www.ebi.ac.uk/chembl/compound/inspect/CHEMBL855
SJ000285492-7	MELOXICAM	CHEMBL599	Cyclooxygenase-2 inhibitor	Anti-Inflammatory (nonsteroidal)	https://www.ebi.ac.uk/chembl/compound/inspect/CHEMBL599
SJ000285497-14	TROPICAMIDE	CHEMBL1200604	Muscarinic acetylcholine receptor M3 antagonist	Anticholinergic	https://www.ebi.ac.uk/chembl/compound/inspect/CHEMBL1200604
SJ000285499-12	PYRAZINAMIDE	CHEMBL614	Fatty acid synthase inhibitor	Antibacterial (tuberculostatic)	https://www.ebi.ac.uk/chembl/compound/inspect/CHEMBL614
SJ000285502-13	AMIODARONE	CHEMBL633	HERG blocker	--	https://www.ebi.ac.uk/chembl/compound/inspect/CHEMBL633
SJ000285504-13	PRILOCAINE HYDROCHLORIDE	CHEMBL1194	Sodium channel alpha subunit blocker	Anesthetic (local)	https://www.ebi.ac.uk/chembl/compound/inspect/CHEMBL1194
SJ000285508-21	PACLITAXEL	CHEMBL428647	Tubulin inhibitor	Antineoplastic	https://www.ebi.ac.uk/chembl/compound/inspect/CHEMBL428647
SJ000285513-11	ISORESERPINE	CHEMBL772	Synaptic vesicular amine transporter inhibitor	Antihypertensive	https://www.ebi.ac.uk/chembl/compound/inspect/CHEMBL772
SJ000285523-7	CLOMIPRAMINE HYDROCHLORIDE	CHEMBL415	Serotonin transporter inhibitor	Antidepressant	https://www.ebi.ac.uk/chembl/compound/inspect/CHEMBL415
SJ000285525-7	TACRINE HYDROCHLORIDE HYDRATE	CHEMBL95	Cholinesterases; ACHE & BCHE inhibitor	Cognition Adjuvant; Dementia Symptoms Treatment Adjunct	https://www.ebi.ac.uk/chembl/compound/inspect/CHEMBL95
SJ000285529-9	PARGYLINE HYDROCHLORIDE	CHEMBL673	Monoamine oxidase inhibitor	Antihypertensive	https://www.ebi.ac.uk/chembl/compound/inspect/CHEMBL673
SJ000285530-6	PENICILLAMINE	CHEMBL1430	Copper chelating agent	Chelating Agent	https://www.ebi.ac.uk/chembl/compound/inspect/CHEMBL1430
SJ000285531-7	BENZYL PENICILLIN POTASSIUM	CHEMBL29	Bacterial penicillin-binding protein inhibitor	Antibacterial	https://www.ebi.ac.uk/chembl/compound/inspect/CHEMBL29
SJ000285532-6	PENICILLIN V POTASSIUM	CHEMBL1200852	Bacterial penicillin-binding protein inhibitor	Antibacterial	https://www.ebi.ac.uk/chembl/compound/inspect/CHEMBL1200852
SJ000285533-7	PHENAZOPYRIDINE HYDROCHLORIDE	CHEMBL1242	Sodium channel alpha subunit blocker	Analgesic (urinary tract)	https://www.ebi.ac.uk/chembl/compound/inspect/CHEMBL1242
SJ000285534-9	PHENIRAMINE MALEATE	CHEMBL1193	Histamine H1 receptor antagonist	--	https://www.ebi.ac.uk/chembl/compound/inspect/CHEMBL1193
SJ000285535-11	PHENYLEPHRINE	CHEMBL1215	Adrenergic receptor alpha-1 agonist	Adrenergic (ophthalmic)	https://www.ebi.ac.uk/chembl/compound/inspect/CHEMBL1215
SJ000285536-16	PILOCARPINE NITRATE	CHEMBL550	Muscarinic acetylcholine receptor M3 agonist	Antiglaucoma Agent; Cholinergic (ophthalmic),Cholinergic (ophthalmic)	https://www.ebi.ac.uk/chembl/compound/inspect/CHEMBL550
SJ000285537-14	PINDOLOL	CHEMBL500	Beta-1 adrenergic receptor partial agonist	Vasodilator	https://www.ebi.ac.uk/chembl/compound/inspect/CHEMBL500
SJ000285538-7	PIPERACILLIN SODIUM	CHEMBL1200820	Bacterial penicillin-binding protein inhibitor	Antibacterial	https://www.ebi.ac.uk/chembl/compound/inspect/CHEMBL1200820
SJ000285539-12	PIROXICAM	CHEMBL527	Cyclooxygenase inhibitor	Anti-Inflammatory,Anti-Inflammatory; Analgesic	https://www.ebi.ac.uk/chembl/compound/inspect/CHEMBL527
SJ000285540-13	PRAZOSIN	CHEMBL2	Adrenergic receptor alpha-1 antagonist	Antihypertensive	https://www.ebi.ac.uk/chembl/compound/inspect/CHEMBL2
SJ000285541-10	PREDNISOLONE	CHEMBL131	Glucocorticoid receptor agonist	Glucocorticoid	https://www.ebi.ac.uk/chembl/compound/inspect/CHEMBL131
SJ000285542-6	PREDNISOLONE ACETATE	CHEMBL1152	Glucocorticoid receptor agonist	Glucocorticoid	https://www.ebi.ac.uk/chembl/compound/inspect/CHEMBL1152
SJ000285543-9	PREDNISONE	CHEMBL635	Glucocorticoid receptor agonist	Glucocorticoid	https://www.ebi.ac.uk/chembl/compound/inspect/CHEMBL635
SJ000285544-17	PRIMAQUINE	CHEMBL506	Unknown	Antimalarial	https://www.ebi.ac.uk/chembl/compound/inspect/CHEMBL506
SJ000285545-12	PRIMIDONE	CHEMBL856	GABA-A receptor; anion channel positive allosteric modulator	Anticonvulsant	https://www.ebi.ac.uk/chembl/compound/inspect/CHEMBL856
SJ000285546-8	PROBENECID	CHEMBL897	Solute carrier family 22 member 6 inhibitor	Uricosuric	https://www.ebi.ac.uk/chembl/compound/inspect/CHEMBL897
SJ000285547-11	PROCAINAMIDE HYDROCHLORIDE	CHEMBL640	Sodium channel alpha subunit blocker	Cardiac Depressant (anti-arrhythmic)	https://www.ebi.ac.uk/chembl/compound/inspect/CHEMBL640
SJ000285548-11	PROCAINE	CHEMBL569	Sodium channel alpha subunit blocker	Anesthetic (local)	https://www.ebi.ac.uk/chembl/compound/inspect/CHEMBL569
SJ000285549-13	PROCHLORPERAZINE EDISYLATE	CHEMBL728	Dopamine D2 receptor antagonist	Anti-Emetic,Anti-Emetic; Antipsychotic,Antipsychotic; Anti-Emetic	https://www.ebi.ac.uk/chembl/compound/inspect/CHEMBL728
SJ000285550-7	PROCYCLIDINE HYDROCHLORIDE	CHEMBL86715	Muscarinic acetylcholine receptor M1 antagonist	Antiparkinsonian; Relaxant (skeletal muscle)	https://www.ebi.ac.uk/chembl/compound/inspect/CHEMBL86715
SJ000285551-14	PROGESTERONE	CHEMBL103	Progesterone receptor agonist	Progestin	https://www.ebi.ac.uk/chembl/compound/inspect/CHEMBL103
SJ000285552-9	PROPANTHELINE BROMIDE	CHEMBL1180725	Muscarinic acetylcholine receptor M3 antagonist	Anticholinergic	https://www.ebi.ac.uk/chembl/compound/inspect/CHEMBL1180725
SJ000285553-6	CEFDITORIN PIVOXIL	--	--	--
SJ000285563-4	PHENACEMIDE	CHEMBL918	Sodium channel alpha subunit blocker	Anticonvulsant	https://www.ebi.ac.uk/chembl/compound/inspect/CHEMBL918
SJ000285564-9	PHENELZINE SULFATE	CHEMBL1089	Monoamine oxidase inhibitor	Antidepressant	https://www.ebi.ac.uk/chembl/compound/inspect/CHEMBL1089
SJ000285565-10	PHENINDIONE	CHEMBL711	Vitamin k epoxide reductase complex subunit 1 isoform 1 inhibitor	--	https://www.ebi.ac.uk/chembl/compound/inspect/CHEMBL711
SJ000285567-11	PHENYLBUTAZONE	CHEMBL101	Cyclooxygenase inhibitor	Antirheumatic	https://www.ebi.ac.uk/chembl/compound/inspect/CHEMBL101
SJ000285568-16	PHENYTOIN SODIUM | SJ000287776	CHEMBL1611	Sodium channel alpha subunit blocker	Anticonvulsant	https://www.ebi.ac.uk/chembl/compound/inspect/CHEMBL1611
SJ000285569-4	PIPERAZINE	CHEMBL1412	--	Anthelmintic	https://www.ebi.ac.uk/chembl/compound/inspect/CHEMBL1412
SJ000285571-10	PYRILAMINE MALEATE	CHEMBL511	Histamine H1 receptor antagonist	Antihistaminic	https://www.ebi.ac.uk/chembl/compound/inspect/CHEMBL511
SJ000285572-27	QUININE SULFATE	CHEMBL170	Ferriprotoporphyrin IX inhibitor	Antimalarial,Deterrent (smoking)	https://www.ebi.ac.uk/chembl/compound/inspect/CHEMBL170
SJ000285575-11	SCOPOLAMINE HYDROBROMIDE	CHEMBL3138621	Muscarinic acetylcholine receptor M1 antagonist	Anticholinergic	https://www.ebi.ac.uk/chembl/compound/inspect/CHEMBL3138621
SJ000285576-10	SPECTINOMYCIN HYDROCHLORIDE	CHEMBL1200407	Bacterial 70S ribosome inhibitor	Antibacterial	https://www.ebi.ac.uk/chembl/compound/inspect/CHEMBL1200407
SJ000285577-13	SPIRONOLACTONE	CHEMBL1393	Mineralocorticoid receptor antagonist	Diuretic; Aldosterone Antagonist	https://www.ebi.ac.uk/chembl/compound/inspect/CHEMBL1393
SJ000285579-5	LACTULOSE	CHEMBL296306	Colonic bacteria substrate	Laxative	https://www.ebi.ac.uk/chembl/compound/inspect/CHEMBL296306
SJ000285580-9	MEGESTROL ACETATE	CHEMBL1201139	Progesterone receptor agonist	Antineoplastic	https://www.ebi.ac.uk/chembl/compound/inspect/CHEMBL1201139
SJ000285581-10	METOCLOPRAMIDE HYDROCHLORIDE	CHEMBL86	Dopamine D2 receptor antagonist	Anti-Emetic	https://www.ebi.ac.uk/chembl/compound/inspect/CHEMBL86
SJ000285582-10	NIACIN	CHEMBL573	--	Vitamin (enzyme co-factor); Antihyperlipidemic	https://www.ebi.ac.uk/chembl/compound/inspect/CHEMBL573
SJ000285591-5	OXYPHENBUTAZONE	CHEMBL1228	Cyclooxygenase inhibitor	Antirheumatic; Anti-Inflammatory	https://www.ebi.ac.uk/chembl/compound/inspect/CHEMBL1228
SJ000285592-18	TAMOXIFEN	CHEMBL83	Estrogen receptor alpha modulator	Anti-Estrogen	https://www.ebi.ac.uk/chembl/compound/inspect/CHEMBL83
SJ000285593-9	NATEGLINIDE	CHEMBL783	Sulfonylurea receptor 1, Kir6.2 blocker	--	https://www.ebi.ac.uk/chembl/compound/inspect/CHEMBL783
SJ000285595-4	ACEBUTOLOL HYDROCHLORIDE	CHEMBL642	Beta-1 adrenergic receptor antagonist	Anti-Adrenergic (beta-receptor)	https://www.ebi.ac.uk/chembl/compound/inspect/CHEMBL642
SJ000285597-7	BIOTIN	CHEMBL857	--	Vitamin	https://www.ebi.ac.uk/chembl/compound/inspect/CHEMBL857
SJ000285599-5	CEFOXITIN SODIUM	CHEMBL996	Bacterial penicillin-binding protein inhibitor	Antibacterial	https://www.ebi.ac.uk/chembl/compound/inspect/CHEMBL996
SJ000285600-13	CIMETIDINE	CHEMBL30	Histamine H2 receptor antagonist	Antagonist (to histamine-H2 receptors)	https://www.ebi.ac.uk/chembl/compound/inspect/CHEMBL30
SJ000285602-8	SULFAMETHIZOLE	CHEMBL1191	Bacterial dihydropteroate synthase inhibitor	Antibacterial	https://www.ebi.ac.uk/chembl/compound/inspect/CHEMBL1191
SJ000285603-9	SULFAMETHOXAZOLE	CHEMBL443	Bacterial dihydropteroate synthase inhibitor	Antibacterial	https://www.ebi.ac.uk/chembl/compound/inspect/CHEMBL443
SJ000285605-9	TERBUTALINE HEMISULFATE	CHEMBL1760	Beta-2 adrenergic receptor agonist	Bronchodilator	https://www.ebi.ac.uk/chembl/compound/inspect/CHEMBL1760
SJ000285606-11	TETRACAINE HYDROCHLORIDE	CHEMBL698	Sodium channel alpha subunit blocker	Anesthetic (local),Anesthetic (topical)	https://www.ebi.ac.uk/chembl/compound/inspect/CHEMBL698
SJ000285607-10	TETRACYCLINE HYDROCHLORIDE	CHEMBL454950	Bacterial 70S ribosome inhibitor	Anti-Amebic; Antirickettsial; Antibacterial	https://www.ebi.ac.uk/chembl/compound/inspect/CHEMBL454950
SJ000285610-13	THIORIDAZINE HYDROCHLORIDE	CHEMBL479	Serotonin 2a (5-HT2a) receptor antagonist	Antipsychotic; Sedative-Hypnotic,Sedative-Hypnotic; Antipsychotic	https://www.ebi.ac.uk/chembl/compound/inspect/CHEMBL479
SJ000285611-17	URSODIOL	CHEMBL1551	Bile acid receptor FXR agonist	Anticholelithogenic	https://www.ebi.ac.uk/chembl/compound/inspect/CHEMBL1551
SJ000285612-7	TOLAZOLINE HYDROCHLORIDE	CHEMBL770	Histamine H1 receptor agonist	Vasodilator (peripheral)	https://www.ebi.ac.uk/chembl/compound/inspect/CHEMBL770
SJ000285613-12	TOLBUTAMIDE	CHEMBL782	Sulfonylurea receptor 1, Kir6.2 blocker	Antidiabetic,Diagnostic Aid (diabetes)	https://www.ebi.ac.uk/chembl/compound/inspect/CHEMBL782
SJ000285614-8	TOLMETIN	CHEMBL1020	Cyclooxygenase inhibitor	Anti-Inflammatory	https://www.ebi.ac.uk/chembl/compound/inspect/CHEMBL1020
SJ000285615-21	VIDARABINE	CHEMBL1090	Human herpesvirus 1 DNA polymerase inhibitor	Antiviral	https://www.ebi.ac.uk/chembl/compound/inspect/CHEMBL1090
SJ000285616-6	WARFARIN	CHEMBL1464	Vitamin k epoxide reductase complex subunit 1 isoform 1 inhibitor	Anticoagulant	https://www.ebi.ac.uk/chembl/compound/inspect/CHEMBL1464
SJ000285621-10	CARNITINE HYDROCHLORIDE	--	--	--
SJ000285627-13	NALIDIXIC ACID	CHEMBL5	Bacterial DNA gyrase inhibitor	Antibacterial	https://www.ebi.ac.uk/chembl/compound/inspect/CHEMBL5
SJ000285629-8	HYDROXYZINE PAMOATE	CHEMBL896	Histamine H1 receptor antagonist	Tranquilizer (minor)	https://www.ebi.ac.uk/chembl/compound/inspect/CHEMBL896
SJ000285630-17	IBUPROFEN	CHEMBL521	Cyclooxygenase inhibitor	Anti-Inflammatory	https://www.ebi.ac.uk/chembl/compound/inspect/CHEMBL521
SJ000285631-11	IMIPRAMINE HYDROCHLORIDE	CHEMBL11	Serotonin transporter inhibitor	Antidepressant	https://www.ebi.ac.uk/chembl/compound/inspect/CHEMBL11
SJ000285632-8	INDAPAMIDE	CHEMBL406	Thiazide-sensitive sodium-chloride cotransporter inhibitor	Antihypertensive; Diuretic	https://www.ebi.ac.uk/chembl/compound/inspect/CHEMBL406
SJ000285633-12	INDOMETHACIN	CHEMBL6	Cyclooxygenase inhibitor	Anti-Inflammatory	https://www.ebi.ac.uk/chembl/compound/inspect/CHEMBL6
SJ000285635-12	IPRATROPIUM BROMIDE	--	--	--
SJ000285637-23	ISOPROTERENOL HYDROCHLORIDE	CHEMBL434	Adrenergic receptor beta agonist	Bronchodilator	https://www.ebi.ac.uk/chembl/compound/inspect/CHEMBL434
SJ000285639-5	KANAMYCIN SULFATE	CHEMBL1384	Bacterial 70S ribosome inhibitor	Antibacterial	https://www.ebi.ac.uk/chembl/compound/inspect/CHEMBL1384
SJ000285640-12	KETOCONAZOLE	CHEMBL295698	Cytochrome P450 51 inhibitor	Antifungal	https://www.ebi.ac.uk/chembl/compound/inspect/CHEMBL295698
SJ000285641-9	LEUCOVORIN CALCIUM	CHEMBL1679	--	Antidote (to folic acid antagonists); Anti-Anemic (folate deficiency)	https://www.ebi.ac.uk/chembl/compound/inspect/CHEMBL1679
SJ000285642-12	MAPROTILINE HYDROCHLORIDE	CHEMBL21731	Norepinephrine transporter inhibitor	Antidepressant	https://www.ebi.ac.uk/chembl/compound/inspect/CHEMBL21731
SJ000285643-9	MECLIZINE	CHEMBL1623	Histamine H1 receptor antagonist	Anti-Emetic	https://www.ebi.ac.uk/chembl/compound/inspect/CHEMBL1623
SJ000285645-10	MEDROXYPROGESTERONE ACETATE	CHEMBL717	Progesterone receptor agonist	Progestin	https://www.ebi.ac.uk/chembl/compound/inspect/CHEMBL717
SJ000285646-6	MEDRYSONE	CHEMBL1201173	Glucocorticoid receptor agonist	Glucocorticoid	https://www.ebi.ac.uk/chembl/compound/inspect/CHEMBL1201173
SJ000285647-8	MEPENZOLATE BROMIDE	CHEMBL524004	Muscarinic acetylcholine receptor M3 antagonist	Anticholinergic	https://www.ebi.ac.uk/chembl/compound/inspect/CHEMBL524004
SJ000285649-8	METHACHOLINE CHLORIDE | SJ000287389	CHEMBL978	Muscarinic acetylcholine receptor M3 agonist	Cholinergic	https://www.ebi.ac.uk/chembl/compound/inspect/CHEMBL978
SJ000285651-8	METHIMAZOLE	CHEMBL1515	Thyroid peroxidase inhibitor	Thyroid Inhibitor	https://www.ebi.ac.uk/chembl/compound/inspect/CHEMBL1515
SJ000285652-8	METHOCARBAMOL	CHEMBL1201117	Carbonic anhydrase I inhibitor	Relaxant (skeletal muscle)	https://www.ebi.ac.uk/chembl/compound/inspect/CHEMBL1201117
SJ000285654-13	METHSCOPOLAMINE BROMIDE	CHEMBL1201024	Muscarinic acetylcholine receptor M3 antagonist	--	https://www.ebi.ac.uk/chembl/compound/inspect/CHEMBL1201024
SJ000285655-14	METHYLDOPA	CHEMBL459	Adrenergic receptor alpha-2 agonist	Antihypertensive	https://www.ebi.ac.uk/chembl/compound/inspect/CHEMBL459
SJ000285657-9	METHYLPREDNISOLONE	CHEMBL650	Glucocorticoid receptor agonist	Glucocorticoid	https://www.ebi.ac.uk/chembl/compound/inspect/CHEMBL650
SJ000285658-12	METOPROLOL	CHEMBL13	Beta-1 adrenergic receptor antagonist	Anti-Adrenergic (beta-receptor),Antihypertensive,Antihypertensive; Anti-Anginal	https://www.ebi.ac.uk/chembl/compound/inspect/CHEMBL13
SJ000285659-11	MINOCYCLINE HYDROCHLORIDE | SJ000288037	CHEMBL1200881	Bacterial 70S ribosome inhibitor	Antibacterial	https://www.ebi.ac.uk/chembl/compound/inspect/CHEMBL1200881
SJ000285660-14	MINOXIDIL | SJ000287161	CHEMBL802	Sulfonylurea receptor 2, Kir6.2 opener	Hair Growth Stimulant (topical); Antihypertensive	https://www.ebi.ac.uk/chembl/compound/inspect/CHEMBL802
SJ000285661-7	MOXALACTAM DISODIUM	CHEMBL1200357	Bacterial penicillin-binding protein inhibitor	Anti-Infective	https://www.ebi.ac.uk/chembl/compound/inspect/CHEMBL1200357
SJ000285663-14	NALOXONE	CHEMBL80	Opioid receptors; mu/kappa/delta antagonist	Antagonist (to narcotics)	https://www.ebi.ac.uk/chembl/compound/inspect/CHEMBL80
SJ000285664-14	NAPHAZOLINE	CHEMBL761	Adrenergic receptor alpha agonist	Adrenergic (vasoconstrictor)	https://www.ebi.ac.uk/chembl/compound/inspect/CHEMBL761
SJ000285665-13	NAPROXEN	CHEMBL154	Cyclooxygenase inhibitor	Anti-Inflammatory; Antipyretic; Analgesic,Antipyretic; Anti-Inflammatory; Analgesic	https://www.ebi.ac.uk/chembl/compound/inspect/CHEMBL154
SJ000285666-16	NIFEDIPINE	CHEMBL193	Voltage-gated L-type calcium channel blocker	Vasodilator (coronary)	https://www.ebi.ac.uk/chembl/compound/inspect/CHEMBL193
SJ000285667-5	NITROFURANTOIN	CHEMBL572	DNA inhibitor	Antibacterial (urinary)	https://www.ebi.ac.uk/chembl/compound/inspect/CHEMBL572
SJ000285669-15	NOREPINEPHRINE	CHEMBL1437	Adrenergic receptor agonist	Adrenergic (vasoconstrictor)	https://www.ebi.ac.uk/chembl/compound/inspect/CHEMBL1437
SJ000285670-8	NORETHINDRONE	CHEMBL1162	Progesterone receptor agonist	Progestin	https://www.ebi.ac.uk/chembl/compound/inspect/CHEMBL1162
SJ000285673-7	NORFLOXACIN	CHEMBL9	Topoisomerase IV inhibitor	Antibacterial	https://www.ebi.ac.uk/chembl/compound/inspect/CHEMBL9
SJ000285674-9	NORGESTREL	CHEMBL2107797	Progesterone receptor agonist	Progestin	https://www.ebi.ac.uk/chembl/compound/inspect/CHEMBL2107797
SJ000285675-9	NORTRIPTYLINE	CHEMBL445	Serotonin transporter inhibitor	Antidepressant	https://www.ebi.ac.uk/chembl/compound/inspect/CHEMBL445
SJ000285676-9	NOVOBIOCIN SODIUM	CHEMBL36506	DNA gyrase inhibitor	Antibacterial	https://www.ebi.ac.uk/chembl/compound/inspect/CHEMBL36506
SJ000285679-12	ORPHENADRINE CITRATE	CHEMBL900	Histamine H1 receptor antagonist	Antihistaminic; Relaxant (skeletal muscle)	https://www.ebi.ac.uk/chembl/compound/inspect/CHEMBL900
SJ000285680-6	OXACILLIN	CHEMBL819	Penicillin-binding protein inhibitor	Antibacterial	https://www.ebi.ac.uk/chembl/compound/inspect/CHEMBL819
SJ000285681-14	OXYMETAZOLINE HYDROCHLORIDE	CHEMBL762	Adrenergic receptor alpha agonist	Adrenergic (vasoconstrictor)	https://www.ebi.ac.uk/chembl/compound/inspect/CHEMBL762
SJ000285682-10	OXYTETRACYCLINE	CHEMBL1517	Bacterial 70S ribosome inhibitor	Antibacterial,Antirickettsial; Antibacterial	https://www.ebi.ac.uk/chembl/compound/inspect/CHEMBL1517
SJ000285684-4	OXYBENZONE	CHEMBL1625	--	Ultraviolet Screen	https://www.ebi.ac.uk/chembl/compound/inspect/CHEMBL1625
SJ000285686-11	BACLOFEN	CHEMBL301742	GABA-B receptor agonist	--	https://www.ebi.ac.uk/chembl/compound/inspect/CHEMBL301742
SJ000285687-12	BETHANECHOL CHLORIDE	CHEMBL1482	Muscarinic acetylcholine receptor M3 agonist	Cholinergic	https://www.ebi.ac.uk/chembl/compound/inspect/CHEMBL1482
SJ000285690-4	BENZTHIAZIDE	CHEMBL1201039	Thiazide-sensitive sodium-chloride cotransporter inhibitor	Antihypertensive; Diuretic	https://www.ebi.ac.uk/chembl/compound/inspect/CHEMBL1201039
SJ000285691-10	BENZTROPINE	CHEMBL1201203	Muscarinic acetylcholine receptor M1 antagonist	Antiparkinsonian	https://www.ebi.ac.uk/chembl/compound/inspect/CHEMBL1201203
SJ000285692-23	BETAMETHASONE	CHEMBL384467	Glucocorticoid receptor agonist	Glucocorticoid	https://www.ebi.ac.uk/chembl/compound/inspect/CHEMBL384467
SJ000285693-7	BISACODYL	CHEMBL942	Unknown	Laxative	https://www.ebi.ac.uk/chembl/compound/inspect/CHEMBL942
SJ000285694-10	CAFFEINE	CHEMBL113	Adenosine receptor antagonist	Stimulant (central)	https://www.ebi.ac.uk/chembl/compound/inspect/CHEMBL113
SJ000285695-11	CARBACHOL	CHEMBL965	Muscarinic acetylcholine receptor M3 agonist	Cholinergic (ophthalmic)	https://www.ebi.ac.uk/chembl/compound/inspect/CHEMBL965
SJ000285696-13	CARBAMAZEPINE	CHEMBL108	Sodium channel alpha subunit blocker	Analgesic; Anticonvulsant	https://www.ebi.ac.uk/chembl/compound/inspect/CHEMBL108
SJ000285697-7	CARBENICILLIN DISODIUM	CHEMBL1214	Bacterial penicillin-binding protein inhibitor	Antibacterial	https://www.ebi.ac.uk/chembl/compound/inspect/CHEMBL1214
SJ000285699-7	CEFADROXIL	CHEMBL1644	Bacterial penicillin-binding protein inhibitor	Antibacterial	https://www.ebi.ac.uk/chembl/compound/inspect/CHEMBL1644
SJ000285700-8	CEFAZOLIN SODIUM	CHEMBL1435	Bacterial penicillin-binding protein inhibitor	Antibacterial (systemic)	https://www.ebi.ac.uk/chembl/compound/inspect/CHEMBL1435
SJ000285701-9	CEFOTAXIME SODIUM	CHEMBL1730	Bacterial penicillin-binding protein inhibitor	Antibacterial	https://www.ebi.ac.uk/chembl/compound/inspect/CHEMBL1730
SJ000285702-10	CEPHALOTHIN SODIUM	CHEMBL1632	Bacterial penicillin-binding protein inhibitor	Antibacterial	https://www.ebi.ac.uk/chembl/compound/inspect/CHEMBL1632
SJ000285703-7	CEPHAPIRIN SODIUM	CHEMBL1201043	Bacterial penicillin-binding protein inhibitor	Antibacterial	https://www.ebi.ac.uk/chembl/compound/inspect/CHEMBL1201043
SJ000285704-7	CEPHRADINE	CHEMBL1604	Bacterial penicillin-binding protein inhibitor	Antibacterial	https://www.ebi.ac.uk/chembl/compound/inspect/CHEMBL1604
SJ000285707-16	CHLORPROMAZINE	CHEMBL71	Serotonin 2a (5-HT2a) receptor antagonist	Antipsychotic; Anti-Emetic	https://www.ebi.ac.uk/chembl/compound/inspect/CHEMBL71
SJ000285708-11	CHLORPROPAMIDE	CHEMBL498	Sulfonylurea receptor 1, Kir6.2 blocker	Antidiabetic	https://www.ebi.ac.uk/chembl/compound/inspect/CHEMBL498
SJ000285709-10	CHLORZOXAZONE	CHEMBL1371	Intermediate conductance calcium-activated potassium channel protein 4 opener	Relaxant (skeletal muscle)	https://www.ebi.ac.uk/chembl/compound/inspect/CHEMBL1371
SJ000285710-15	CICLOPIROX	CHEMBL1413	Iron chelating agent	Antifungal	https://www.ebi.ac.uk/chembl/compound/inspect/CHEMBL1413
SJ000285712-8	CLOMIPHENE	CHEMBL2355051	Estrogen receptor alpha modulator	Anti-Estrogen	https://www.ebi.ac.uk/chembl/compound/inspect/CHEMBL2355051
SJ000285713-12	CLOTRIMAZOLE	CHEMBL104	Cytochrome P450 51 inhibitor	Antifungal	https://www.ebi.ac.uk/chembl/compound/inspect/CHEMBL104
SJ000285714-11	CLOXACILLIN SODIUM	CHEMBL1200388	Penicillin-binding protein inhibitor	Antibacterial	https://www.ebi.ac.uk/chembl/compound/inspect/CHEMBL1200388
SJ000285716-11	CORTISONE ACETATE	CHEMBL1650	Glucocorticoid receptor agonist	Glucocorticoid	https://www.ebi.ac.uk/chembl/compound/inspect/CHEMBL1650
SJ000285718-8	DACARBAZINE	CHEMBL476	DNA inhibitor	Antineoplastic	https://www.ebi.ac.uk/chembl/compound/inspect/CHEMBL476
SJ000285719-4	CROMOLYN SODIUM	CHEMBL428880	Unknown	Anti-Asthmatic (prophylactic)	https://www.ebi.ac.uk/chembl/compound/inspect/CHEMBL428880
SJ000285721-6	CYCLOPENTOLATE HYDROCHLORIDE	CHEMBL1201338	Muscarinic acetylcholine receptor M3 antagonist	Anticholinergic (ophthalmic)	https://www.ebi.ac.uk/chembl/compound/inspect/CHEMBL1201338
SJ000285723-8	DANAZOL	CHEMBL1479	Progesterone receptor agonist	Anterior Pituitary Suppressant	https://www.ebi.ac.uk/chembl/compound/inspect/CHEMBL1479
SJ000285724-8	DAPSONE	CHEMBL1043	Dihydropteroate synthase 1 inhibitor	Antibacterial (leprostatic); Suppressant (dermatitis herpetiformis)	https://www.ebi.ac.uk/chembl/compound/inspect/CHEMBL1043
SJ000285725-6	DEFEROXAMINE MESYLATE	CHEMBL556	Iron chelating agent	Antidote (to iron poisoning); Chelating Agent,Chelating Agent (iron)	https://www.ebi.ac.uk/chembl/compound/inspect/CHEMBL556
SJ000285727-8	DEMECLOCYCLINE HYDROCHLORIDE	CHEMBL1200474	Bacterial 70S ribosome inhibitor	Antibacterial	https://www.ebi.ac.uk/chembl/compound/inspect/CHEMBL1200474
SJ000285728-6	DEXAMETHASONE ACETATE	CHEMBL1651	Glucocorticoid receptor agonist	Adrenocortical Steroid	https://www.ebi.ac.uk/chembl/compound/inspect/CHEMBL1651
SJ000285729-4	DEXAMETHASONE SODIUM PHOSPHATE	CHEMBL1201207	Glucocorticoid receptor agonist	Glucocorticoid	https://www.ebi.ac.uk/chembl/compound/inspect/CHEMBL1201207
SJ000285730-11	DEXTROMETHORPHAN HYDROBROMIDE	CHEMBL52440	Sigma opioid receptor agonist	Antitussive	https://www.ebi.ac.uk/chembl/compound/inspect/CHEMBL52440
SJ000285732-8	DIBUCAINE HYDROCHLORIDE	CHEMBL1086	Sodium channel protein type V alpha subunit blocker	Anesthetic (local)	https://www.ebi.ac.uk/chembl/compound/inspect/CHEMBL1086
SJ000285733-8	DICLOXACILLIN SODIUM	CHEMBL1200701	Penicillin-binding protein inhibitor	Antibacterial	https://www.ebi.ac.uk/chembl/compound/inspect/CHEMBL1200701
SJ000285736-5	DIETHYLCARBAMAZINE CITRATE	CHEMBL684	Nematode GABA-A receptor positive modulator	Anthelmintic	https://www.ebi.ac.uk/chembl/compound/inspect/CHEMBL684
SJ000285737-8	DIETHYLSTILBESTROL	CHEMBL411	Estrogen receptor alpha agonist	Estrogen	https://www.ebi.ac.uk/chembl/compound/inspect/CHEMBL411
SJ000285738-5	DIFLUNISAL	CHEMBL898	Cyclooxygenase inhibitor	Analgesic; Anti-Inflammatory	https://www.ebi.ac.uk/chembl/compound/inspect/CHEMBL898
SJ000285739-9	DIGOXIN	CHEMBL1751	Sodium/potassium-transporting ATPase inhibitor	Cardiotonic	https://www.ebi.ac.uk/chembl/compound/inspect/CHEMBL1751
SJ000285741-5	DIMENHYDRINATE	CHEMBL1200406	Histamine H1 receptor antagonist	Anti-Emetic	https://www.ebi.ac.uk/chembl/compound/inspect/CHEMBL1200406
SJ000285744-6	DIPHENYLPYRALINE HYDROCHLORIDE	CHEMBL1492	Histamine H1 receptor antagonist	--	https://www.ebi.ac.uk/chembl/compound/inspect/CHEMBL1492
SJ000285745-13	DIPYRIDAMOLE	CHEMBL932	Equilibrative nucleoside transporter 1 inhibitor	Vasodilator (coronary)	https://www.ebi.ac.uk/chembl/compound/inspect/CHEMBL932
SJ000285746-12	DISOPYRAMIDE PHOSPHATE	CHEMBL517	Sodium channel alpha subunit blocker	Cardiac Depressant (anti-arrhythmic)	https://www.ebi.ac.uk/chembl/compound/inspect/CHEMBL517
SJ000285747-15	DISULFIRAM	CHEMBL964	Aldehyde dehydrogenase inhibitor	Alcohol Deterrent	https://www.ebi.ac.uk/chembl/compound/inspect/CHEMBL964
SJ000285748-14	DOPAMINE HYDROCHLORIDE	CHEMBL59	Beta-1 adrenergic receptor agonist	Adrenergic	https://www.ebi.ac.uk/chembl/compound/inspect/CHEMBL59
SJ000285749-9	DOXEPIN HYDROCHLORIDE	CHEMBL1628227	Norepinephrine transporter inhibitor	Antidepressant	https://www.ebi.ac.uk/chembl/compound/inspect/CHEMBL1628227
SJ000285750-17	DOXYCYCLINE HYDROCHLORIDE	CHEMBL1433	Matrix metalloproteinase 7 inhibitor	Antibacterial,Antibacterial; Antiprotozoal	https://www.ebi.ac.uk/chembl/compound/inspect/CHEMBL1433
SJ000285751-7	DOXYLAMINE SUCCINATE	CHEMBL1004	Histamine H1 receptor antagonist	Antihistaminic	https://www.ebi.ac.uk/chembl/compound/inspect/CHEMBL1004
SJ000285752-8	DYCLONINE	CHEMBL1201217	Sodium channel alpha subunit blocker	Anesthetic (topical)	https://www.ebi.ac.uk/chembl/compound/inspect/CHEMBL1201217
SJ000285753-8	DYPHYLLINE	CHEMBL1752	Phosphodiesterase 4 inhibitor	Bronchodilator	https://www.ebi.ac.uk/chembl/compound/inspect/CHEMBL1752
SJ000285755-22	ADRENALINE BITARTRATE	--	--	--
SJ000285756-4	ERGOCALCIFEROL	CHEMBL1536	Vitamin D receptor agonist	Vitamin (antirachitic)	https://www.ebi.ac.uk/chembl/compound/inspect/CHEMBL1536
SJ000285757-4	ESTRADIOL CYPIONATE	CHEMBL1200973	Estrogen receptor alpha agonist	Estrogen	https://www.ebi.ac.uk/chembl/compound/inspect/CHEMBL1200973
SJ000285758-7	ESTRADIOL VALERATE	CHEMBL1511	Estrogen receptor alpha agonist	Estrogen	https://www.ebi.ac.uk/chembl/compound/inspect/CHEMBL1511
SJ000285760-14	ESTRONE	CHEMBL1405	Estrogen receptor alpha agonist	Estrogen	https://www.ebi.ac.uk/chembl/compound/inspect/CHEMBL1405
SJ000285761-5	ETHACRYNIC ACID	CHEMBL456	Sodium-(potassium)-chloride cotransporter 2 inhibitor	Diuretic	https://www.ebi.ac.uk/chembl/compound/inspect/CHEMBL456
SJ000285762-8	ETHAMBUTOL HYDROCHLORIDE	CHEMBL44884	Arabinosyltransferase A inhibitor	Antibacterial (tuberculostatic)	https://www.ebi.ac.uk/chembl/compound/inspect/CHEMBL44884
SJ000285763-7	ETHINYL ESTRADIOL	CHEMBL691	Estrogen receptor alpha agonist	Estrogen	https://www.ebi.ac.uk/chembl/compound/inspect/CHEMBL691
SJ000285764-8	ETHIONAMIDE	CHEMBL1441	Enoyl-[acyl-carrier-protein] reductase inhibitor	Antibacterial (tuberculostatic)	https://www.ebi.ac.uk/chembl/compound/inspect/CHEMBL1441
SJ000285766-4	FLUDROCORTISONE ACETATE	CHEMBL1201010	Mineralocorticoid receptor agonist	Adrenocortical Steroid (salt-regulating)	https://www.ebi.ac.uk/chembl/compound/inspect/CHEMBL1201010
SJ000285767-4	FLUMETHAZONE PIVALATE	--	--	--
SJ000285768-8	FLUOCINONIDE	CHEMBL1501	Glucocorticoid receptor agonist	Glucocorticoid	https://www.ebi.ac.uk/chembl/compound/inspect/CHEMBL1501
SJ000285769-7	FLUOROMETHOLONE	CHEMBL1200600	Glucocorticoid receptor agonist	Glucocorticoid	https://www.ebi.ac.uk/chembl/compound/inspect/CHEMBL1200600
SJ000285770-10	FLURBIPROFEN	CHEMBL563	Cyclooxygenase inhibitor	Anti-Inflammatory; Analgesic,Inhibitor (prostaglandin synthesis)	https://www.ebi.ac.uk/chembl/compound/inspect/CHEMBL563
SJ000285771-6	FURAZOLIDONE	CHEMBL1103	DNA inhibitor	Anti-Infective, Topical; Antiprotozoal (trichomonas, topical)	https://www.ebi.ac.uk/chembl/compound/inspect/CHEMBL1103
SJ000285772-11	FUROSEMIDE	CHEMBL35	Sodium-(potassium)-chloride cotransporter 2 inhibitor	Diuretic	https://www.ebi.ac.uk/chembl/compound/inspect/CHEMBL35
SJ000285775-10	GEMFIBROZIL	CHEMBL457	Peroxisome proliferator-activated receptor alpha agonist	Antihyperlipidemic	https://www.ebi.ac.uk/chembl/compound/inspect/CHEMBL457
SJ000285777-4	GUAIFENESIN	CHEMBL980	Unknown	Expectorant	https://www.ebi.ac.uk/chembl/compound/inspect/CHEMBL980
SJ000285778-12	GUANABENZ ACETATE	CHEMBL420	Adrenergic receptor alpha-2 agonist	Antihypertensive	https://www.ebi.ac.uk/chembl/compound/inspect/CHEMBL420
SJ000285780-12	HALOPERIDOL	CHEMBL54	Serotonin 2a (5-HT2a) receptor antagonist	Antidyskinetic (in gilles de la tourette's disease); Antipsychotic	https://www.ebi.ac.uk/chembl/compound/inspect/CHEMBL54
SJ000285783-4	HOMATROPINE METHYLBROMIDE	CHEMBL1200851	Unknown	Anticholinergic	https://www.ebi.ac.uk/chembl/compound/inspect/CHEMBL1200851
SJ000285785-11	HYDROCHLOROTHIAZIDE	CHEMBL435	Thiazide-sensitive sodium-chloride cotransporter inhibitor	Diuretic	https://www.ebi.ac.uk/chembl/compound/inspect/CHEMBL435
SJ000285793-6	ANTAZOLINE PHOSPHATE	CHEMBL1305	Histamine H1 receptor antagonist	Antihistaminic	https://www.ebi.ac.uk/chembl/compound/inspect/CHEMBL1305
SJ000285794-12	AMPICILLIN SODIUM	CHEMBL174	Bacterial penicillin-binding protein inhibitor	Antibacterial	https://www.ebi.ac.uk/chembl/compound/inspect/CHEMBL174
SJ000285795-11	AMOXICILLIN	CHEMBL1082	Bacterial penicillin-binding protein inhibitor	Antibacterial	https://www.ebi.ac.uk/chembl/compound/inspect/CHEMBL1082
SJ000285796-14	AMILORIDE HYDROCHLORIDE	CHEMBL945	Amiloride-sensitive sodium channel, ENaC blocker	Diuretic	https://www.ebi.ac.uk/chembl/compound/inspect/CHEMBL945
SJ000285798-12	AMINOGLUTETHIMIDE	CHEMBL488	Cytochrome P450 19A1 inhibitor	Adrenocortical Suppressant; Antineoplastic	https://www.ebi.ac.uk/chembl/compound/inspect/CHEMBL488
SJ000285799-11	SODIUM P-AMINOSALICYLATE	CHEMBL1169	Cyclooxygenase inhibitor	Antibacterial (tuberculostatic)	https://www.ebi.ac.uk/chembl/compound/inspect/CHEMBL1169
SJ000285800-12	AMITRIPTYLINE HYDROCHLORIDE	CHEMBL629	Serotonin transporter inhibitor	Antidepressant	https://www.ebi.ac.uk/chembl/compound/inspect/CHEMBL629
SJ000285802-5	ACETAMINOPHEN	CHEMBL112	Cyclooxygenase inhibitor	Analgesic; Antipyretic	https://www.ebi.ac.uk/chembl/compound/inspect/CHEMBL112
SJ000285804-4	ACETOHYDROXAMIC ACID	CHEMBL734	Bacterial urease inhibitor	Enzyme Inhibitor (urease)	https://www.ebi.ac.uk/chembl/compound/inspect/CHEMBL734
SJ000285805-8	ACETYLCHOLINE	CHEMBL667	Muscarinic acetylcholine receptor M3 agonist	Vasodilator (peripheral); Cardiac Depressant; Miotic; Cholinergic	https://www.ebi.ac.uk/chembl/compound/inspect/CHEMBL667
SJ000285806-14	ACETYLCYSTEINE | N-ACETYL-L-CYSTEINE | N-ACETYLCYSTEINE | NAC | NSC-111180 | RK-0202 | ACETADOTE	CHEMBL600	--	Mucolytic	https://www.ebi.ac.uk/chembl/compound/inspect/CHEMBL600
SJ000285807-11	ALLOPURINOL	CHEMBL1467	Xanthine dehydrogenase inhibitor	Xanthine Oxidase Inhibitor	https://www.ebi.ac.uk/chembl/compound/inspect/CHEMBL1467
SJ000285809-14	AMANTADINE HYDROCHLORIDE	CHEMBL660	Glutamate [NMDA] receptor antagonist	Antiviral	https://www.ebi.ac.uk/chembl/compound/inspect/CHEMBL660
SJ000285812-12	TRIMETHOPRIM	CHEMBL22	Bacterial dihydrofolate reductase inhibitor	Antibacterial	https://www.ebi.ac.uk/chembl/compound/inspect/CHEMBL22
SJ000285813-9	AMINOPYRIDINE	CHEMBL284348	Voltage-gated potassium channel blocker	Multiple Sclerosis Symptomatic Treatment	https://www.ebi.ac.uk/chembl/compound/inspect/CHEMBL284348
SJ000285814-13	BROMOCRIPTINE MESYLATE	CHEMBL493	D2-like dopamine receptor agonist	Enzyme Inhibitor (prolactin)	https://www.ebi.ac.uk/chembl/compound/inspect/CHEMBL493
SJ000285818-8	METHACYCLINE HYDROCHLORIDE	CHEMBL2146123	Bacterial 70S ribosome inhibitor	Antibacterial	https://www.ebi.ac.uk/chembl/compound/inspect/CHEMBL2146123
SJ000285820-7	BECLOMETHASONE DIPROPIONATE	CHEMBL1200500	Glucocorticoid receptor agonist	Glucocorticoid	https://www.ebi.ac.uk/chembl/compound/inspect/CHEMBL1200500
SJ000285821-12	HISTAMINE DIHYDROCHLORIDE	CHEMBL90	Histamine H1 receptor agonist	Stimulant (gastric secretory)	https://www.ebi.ac.uk/chembl/compound/inspect/CHEMBL90
SJ000285822-5	CHLOROTRIANISENE	CHEMBL1200761	Estrogen receptor beta modulator	Estrogen	https://www.ebi.ac.uk/chembl/compound/inspect/CHEMBL1200761
SJ000285823-7	ERYTHROMYCIN	CHEMBL532	Bacterial 70S ribosome inhibitor	Antibacterial	https://www.ebi.ac.uk/chembl/compound/inspect/CHEMBL532
SJ000285828-10	DROPERIDOL	CHEMBL1108	Serotonin 2a (5-HT2a) receptor antagonist	Antipsychotic	https://www.ebi.ac.uk/chembl/compound/inspect/CHEMBL1108
SJ000285829-12	FAMOTIDINE	CHEMBL902	Histamine H2 receptor antagonist	Antagonist (to histamine-H2 receptors)	https://www.ebi.ac.uk/chembl/compound/inspect/CHEMBL902
SJ000285831-11	ETODOLAC	CHEMBL622	Cyclooxygenase-2 inhibitor	Anti-Inflammatory	https://www.ebi.ac.uk/chembl/compound/inspect/CHEMBL622
SJ000285834-12	FENOFIBRATE	CHEMBL672	Peroxisome proliferator-activated receptor alpha agonist	--	https://www.ebi.ac.uk/chembl/compound/inspect/CHEMBL672
SJ000285839-9	PROBUCOL	CHEMBL608	ATP-binding cassette sub-family A member 1 inhibitor	Antihyperlipidemic	https://www.ebi.ac.uk/chembl/compound/inspect/CHEMBL608
SJ000285840-6	MEBENDAZOLE	CHEMBL685	Tubulin inhibitor	Anthelmintic	https://www.ebi.ac.uk/chembl/compound/inspect/CHEMBL685
SJ000285842-8	AMINOHIPPURIC ACID	CHEMBL463	--	Diagnostic Aid (renal function determination)	https://www.ebi.ac.uk/chembl/compound/inspect/CHEMBL463
SJ000285844-10	PIMOZIDE	CHEMBL1423	Serotonin 2a (5-HT2a) receptor antagonist	Antipsychotic	https://www.ebi.ac.uk/chembl/compound/inspect/CHEMBL1423
SJ000285845-15	NICARDIPINE	CHEMBL1484	Voltage-gated L-type calcium channel blocker	Vasodilator	https://www.ebi.ac.uk/chembl/compound/inspect/CHEMBL1484
SJ000285849-6	PRAMOXINE	CHEMBL1198	Unknown	Anesthetic (topical)	https://www.ebi.ac.uk/chembl/compound/inspect/CHEMBL1198
SJ000285855-8	SULCONAZOLE	CHEMBL1221	Cytochrome P450 51 inhibitor	Antifungal	https://www.ebi.ac.uk/chembl/compound/inspect/CHEMBL1221
SJ000285856-12	RITODRINE HYDROCHLORIDE	CHEMBL1201160	Beta-2 adrenergic receptor agonist	Relaxant (smooth muscle)	https://www.ebi.ac.uk/chembl/compound/inspect/CHEMBL1201160
SJ000285858-14	RANITIDINE	CHEMBL1790041	Histamine H2 receptor antagonist	Antagonist (to histamine-H2 receptors)	https://www.ebi.ac.uk/chembl/compound/inspect/CHEMBL1790041
SJ000285862-4	SULFAMETER	CHEMBL1200359	Bacterial dihydropteroate synthase inhibitor	Antibacterial	https://www.ebi.ac.uk/chembl/compound/inspect/CHEMBL1200359
SJ000285866-8	SUPROFEN	CHEMBL956	Cyclooxygenase inhibitor	Anti-Inflammatory	https://www.ebi.ac.uk/chembl/compound/inspect/CHEMBL956
SJ000285879-8	ECONAZOLE NITRATE	CHEMBL808	Cytochrome P450 51 inhibitor	Antifungal	https://www.ebi.ac.uk/chembl/compound/inspect/CHEMBL808
SJ000285880-5	FLUNISOLIDE	CHEMBL1512	Glucocorticoid receptor agonist	Glucocorticoid	https://www.ebi.ac.uk/chembl/compound/inspect/CHEMBL1512
SJ000285888-11	ENALAPRIL MALEATE	CHEMBL1200659	Angiotensin-converting enzyme inhibitor	Antihypertensive	https://www.ebi.ac.uk/chembl/compound/inspect/CHEMBL1200659
SJ000285889-11	KETOPROFEN	CHEMBL571	Cyclooxygenase inhibitor	Anti-Inflammatory	https://www.ebi.ac.uk/chembl/compound/inspect/CHEMBL571
SJ000285890-9	LISINOPRIL	CHEMBL1237	Angiotensin-converting enzyme inhibitor	Antihypertensive	https://www.ebi.ac.uk/chembl/compound/inspect/CHEMBL1237
SJ000285893-12	BUMETANIDE	CHEMBL1072	Sodium-(potassium)-chloride cotransporter 2 inhibitor	Diuretic	https://www.ebi.ac.uk/chembl/compound/inspect/CHEMBL1072
SJ000285897-7	MESNA	CHEMBL1098319	Unknown	Detoxifying Agent	https://www.ebi.ac.uk/chembl/compound/inspect/CHEMBL1098319
SJ000285898-9	TRANEXAMIC ACID	CHEMBL877	Plasminogen inhibitor	Hemostatic	https://www.ebi.ac.uk/chembl/compound/inspect/CHEMBL877
SJ000285899-11	CEPHALEXIN	CHEMBL1727	Bacterial penicillin-binding protein inhibitor	Antibacterial	https://www.ebi.ac.uk/chembl/compound/inspect/CHEMBL1727
SJ000285901-5	CEFUROXIME SODIUM	CHEMBL2146124	Bacterial penicillin-binding protein inhibitor	Antibacterial	https://www.ebi.ac.uk/chembl/compound/inspect/CHEMBL2146124
SJ000285902-9	VIGABATRIN	CHEMBL89598	Gamma-amino-N-butyrate transaminase inhibitor	Anticonvulsant (tardive dyskinesia)	https://www.ebi.ac.uk/chembl/compound/inspect/CHEMBL89598
SJ000285903-12	LOMEFLOXACIN HYDROCHLORIDE	CHEMBL561	Bacterial DNA gyrase inhibitor	Antibacterial	https://www.ebi.ac.uk/chembl/compound/inspect/CHEMBL561
SJ000285905-6	FOSFOMYCIN	CHEMBL1757	UDP-N-acetylglucosamine 1-carboxyvinyltransferase inhibitor	Antibacterial	https://www.ebi.ac.uk/chembl/compound/inspect/CHEMBL1757
SJ000285906-8	CEFMETAZOLE SODIUM	CHEMBL1201118	Bacterial penicillin-binding protein inhibitor	Antibacterial	https://www.ebi.ac.uk/chembl/compound/inspect/CHEMBL1201118
SJ000285907-5	CEFAMANDOLE NAFATE	CHEMBL1201218	Bacterial penicillin-binding protein inhibitor	Antibacterial	https://www.ebi.ac.uk/chembl/compound/inspect/CHEMBL1201218
SJ000285908-8	CEFOPERAZOLE SODIUM	CHEMBL507674	Bacterial penicillin-binding protein inhibitor	Antibacterial	https://www.ebi.ac.uk/chembl/compound/inspect/CHEMBL507674
SJ000285909-5	PRALIDOXIME MESYLATE	--	--	--
SJ000285911-17	LEVOFLOXACIN	CHEMBL4	Bacterial DNA gyrase inhibitor	Antibacterial	https://www.ebi.ac.uk/chembl/compound/inspect/CHEMBL4
SJ000285916-9	LIOTHYRONINE	CHEMBL1544	Thyroid hormone receptor agonist	Radioactive Agent,Thyroid Hormone	https://www.ebi.ac.uk/chembl/compound/inspect/CHEMBL1544
SJ000285925-10	CARBIDOPA	CHEMBL1201236	DOPA decarboxylase inhibitor	Inhibitor (decarboxylase)	https://www.ebi.ac.uk/chembl/compound/inspect/CHEMBL1201236
SJ000285927-5	ANISINDIONE	CHEMBL712	Vitamin K-dependent gamma-carboxylase inhibitor	--	https://www.ebi.ac.uk/chembl/compound/inspect/CHEMBL712
SJ000285935-10	MEFLOQUINE	CHEMBL416956	Ferriprotoporphyrin IX inhibitor	Antimalarial	https://www.ebi.ac.uk/chembl/compound/inspect/CHEMBL416956
SJ000285937-7	QUINAPRIL HYDROCHLORIDE	CHEMBL1592	Angiotensin-converting enzyme inhibitor	Enzyme Inhibitor (angiotensin-converting); Antihypertensive	https://www.ebi.ac.uk/chembl/compound/inspect/CHEMBL1592
SJ000285945-8	AZLOCILLIN	CHEMBL1537	Penicillin-binding protein inhibitor	Antibacterial	https://www.ebi.ac.uk/chembl/compound/inspect/CHEMBL1537
SJ000285947-4	BENDROFUMETHIAZIDE	CHEMBL1684	Thiazide-sensitive sodium-chloride cotransporter inhibitor	Antihypertensive; Diuretic	https://www.ebi.ac.uk/chembl/compound/inspect/CHEMBL1684
SJ000285952-7	CEFTRIAXONE SODIUM	CHEMBL1200995	Bacterial penicillin-binding protein inhibitor	Antibacterial	https://www.ebi.ac.uk/chembl/compound/inspect/CHEMBL1200995
SJ000285959-10	SULFACETAMIDE	CHEMBL455	Bacterial dihydropteroate synthase inhibitor	Antibacterial	https://www.ebi.ac.uk/chembl/compound/inspect/CHEMBL455
SJ000285960-8	CYCLOBENZAPRINE HYDROCHLORIDE	CHEMBL1200636	Serotonin 2a (5-HT2a) receptor antagonist	Relaxant (muscle)	https://www.ebi.ac.uk/chembl/compound/inspect/CHEMBL1200636
SJ000285962-4	ENOXACIN	CHEMBL826	Topoisomerase IV inhibitor	Antibacterial	https://www.ebi.ac.uk/chembl/compound/inspect/CHEMBL826
SJ000285970-6	METARAMINOL BITARTRATE	CHEMBL1201319	Adrenergic receptor alpha-1 agonist	Adrenergic	https://www.ebi.ac.uk/chembl/compound/inspect/CHEMBL1201319
SJ000285971-9	METHAZOLAMIDE	CHEMBL19	Carbonic anhydrase VII inhibitor	Carbonic Anhydrase Inhibitor	https://www.ebi.ac.uk/chembl/compound/inspect/CHEMBL19
SJ000285975-5	MIDODRINE HYDROCHLORIDE	CHEMBL1201212	Adrenergic receptor alpha-1 agonist	Antihypotensive	https://www.ebi.ac.uk/chembl/compound/inspect/CHEMBL1201212
SJ000285976-12	NALTREXONE HYDROCHLORIDE	CHEMBL19019	Opioid receptors; mu/kappa/delta antagonist	Antagonist (to narcotics)	https://www.ebi.ac.uk/chembl/compound/inspect/CHEMBL19019
SJ000285982-7	SULFAMERAZINE	CHEMBL438	Bacterial dihydropteroate synthase inhibitor	Antibacterial	https://www.ebi.ac.uk/chembl/compound/inspect/CHEMBL438
SJ000285989-3	RETINYL PALMITATE	CHEMBL1675	--	--	https://www.ebi.ac.uk/chembl/compound/inspect/CHEMBL1675
SJ000285992-9	PENTOXIFYLLINE	CHEMBL628	Adenosine A2 receptor antagonist	Vasodilator	https://www.ebi.ac.uk/chembl/compound/inspect/CHEMBL628
SJ000285993-8	CIPROFLOXACIN	CHEMBL8	Bacterial DNA gyrase inhibitor	Antibacterial	https://www.ebi.ac.uk/chembl/compound/inspect/CHEMBL8
SJ000285998-4	AMCINONIDE	CHEMBL1200732	Glucocorticoid receptor agonist	Glucocorticoid	https://www.ebi.ac.uk/chembl/compound/inspect/CHEMBL1200732
SJ000285999-11	BUPIVACAINE HYDROCHLORIDE	CHEMBL1098	Sodium channel protein type IV alpha subunit blocker	Anesthetic (local)	https://www.ebi.ac.uk/chembl/compound/inspect/CHEMBL1098
SJ000286006-8	CLOBETASOL PROPIONATE	CHEMBL1159650	Glucocorticoid receptor agonist	Anti-Inflammatory	https://www.ebi.ac.uk/chembl/compound/inspect/CHEMBL1159650
SJ000286011-11	KETOROLAC TROMETHAMINE	CHEMBL469	Cyclooxygenase inhibitor	Analgesic	https://www.ebi.ac.uk/chembl/compound/inspect/CHEMBL469
SJ000286015-7	PENTOLINIUM TARTRATE	CHEMBL1271	Neuronal acetylcholine receptor; alpha3/beta4 antagonist	--	https://www.ebi.ac.uk/chembl/compound/inspect/CHEMBL1271
SJ000286016-9	PERPHENAZINE	CHEMBL567	Dopamine D2 receptor antagonist	Antipsychotic	https://www.ebi.ac.uk/chembl/compound/inspect/CHEMBL567
SJ000286024-10	FLUCONAZOLE	CHEMBL106	Cytochrome P450 51 inhibitor	Antifungal	https://www.ebi.ac.uk/chembl/compound/inspect/CHEMBL106
SJ000286025-14	LOVASTATIN	CHEMBL503	HMG-CoA reductase inhibitor	Inhibitor (HMG-CoA reductase); Antihyperlipidemic	https://www.ebi.ac.uk/chembl/compound/inspect/CHEMBL503
SJ000286026-3	HYDROXYCHLOROQUINE	CHEMBL1535	Ferriprotoporphyrin IX inhibitor	Antimalarial; Suppressant (lupus erythematosus)	https://www.ebi.ac.uk/chembl/compound/inspect/CHEMBL1535
SJ000286027-16	BROMPHENIRAMINE MALEATE	CHEMBL811	Histamine H1 receptor antagonist	Antihistaminic	https://www.ebi.ac.uk/chembl/compound/inspect/CHEMBL811
SJ000286030-16	TENIPOSIDE	CHEMBL452231	DNA topoisomerase II inhibitor	Antineoplastic	https://www.ebi.ac.uk/chembl/compound/inspect/CHEMBL452231
SJ000286032-8	SILDENAFIL	CHEMBL192	Phosphodiesterase 5A inhibitor	Impotence Therapy	https://www.ebi.ac.uk/chembl/compound/inspect/CHEMBL192
SJ000286040-8	DIRITHROMYCIN	CHEMBL3039471	Bacterial 70S ribosome inhibitor	Antibacterial	https://www.ebi.ac.uk/chembl/compound/inspect/CHEMBL3039471
SJ000286042-10	NILUTAMIDE	CHEMBL1274	Androgen Receptor antagonist	Antineoplastic	https://www.ebi.ac.uk/chembl/compound/inspect/CHEMBL1274
SJ000286043-8	MEPIVACAINE HYDROCHLORIDE	CHEMBL1087	Sodium channel alpha subunit blocker	Anesthetic (local)	https://www.ebi.ac.uk/chembl/compound/inspect/CHEMBL1087
SJ000286045-8	VENLAFAXINE HYDROCHLORIDE	CHEMBL637	Serotonin transporter inhibitor	Antidepressant	https://www.ebi.ac.uk/chembl/compound/inspect/CHEMBL637
SJ000286046-18	FLUOXETINE	CHEMBL41	Serotonin transporter inhibitor	Antidepressant	https://www.ebi.ac.uk/chembl/compound/inspect/CHEMBL41
SJ000286048-7	AMINOLEVULINIC ACID HYDROCHLORIDE	CHEMBL601	DNA inhibitor	Antineoplastic	https://www.ebi.ac.uk/chembl/compound/inspect/CHEMBL601
SJ000286050-8	AVOBENZONE	CHEMBL1200522	--	Sunscreen	https://www.ebi.ac.uk/chembl/compound/inspect/CHEMBL1200522
SJ000286052-12	ATOVAQUONE	CHEMBL1450	Cytochrome b inhibitor	Antipneumocystic	https://www.ebi.ac.uk/chembl/compound/inspect/CHEMBL1450
SJ000286059-10	MERCAPTAMINE HYDROCHLORIDE	CHEMBL602	Cystine reducing agent	Anti-Urolithic (cystine calculi)	https://www.ebi.ac.uk/chembl/compound/inspect/CHEMBL602
SJ000286060-5	METAXALONE	CHEMBL1079604	Unknown	Relaxant (skeletal muscle)	https://www.ebi.ac.uk/chembl/compound/inspect/CHEMBL1079604
SJ000286061-8	CLARITHROMYCIN	CHEMBL1741	Bacterial 70S ribosome inhibitor	Antibacterial	https://www.ebi.ac.uk/chembl/compound/inspect/CHEMBL1741
SJ000286063-15	SIMVASTATIN	CHEMBL1064	HMG-CoA reductase inhibitor	Antihyperlipidemic	https://www.ebi.ac.uk/chembl/compound/inspect/CHEMBL1064
SJ000286065-10	CARVEDILOL	CHEMBL723	Adrenergic receptor beta antagonist	Antihypertensive; Anti-Anginal	https://www.ebi.ac.uk/chembl/compound/inspect/CHEMBL723
SJ000286066-7	GATIFLOXACIN	CHEMBL31	DNA gyrase inhibitor	Antibacterial	https://www.ebi.ac.uk/chembl/compound/inspect/CHEMBL31
SJ000286067-14	ROSIGLITAZONE	CHEMBL121	Peroxisome proliferator-activated receptor gamma agonist	Antidiabetic	https://www.ebi.ac.uk/chembl/compound/inspect/CHEMBL121
SJ000286068-7	LOSARTAN | SJ000565176	CHEMBL191	Type-1 angiotensin II receptor antagonist	Antihypertensive	https://www.ebi.ac.uk/chembl/compound/inspect/CHEMBL191
SJ000286069-7	CANDESARTAN CILEXTIL	CHEMBL1014	Type-1 angiotensin II receptor antagonist	Antagonist (angiotensin II receptor); Antihypertensive	https://www.ebi.ac.uk/chembl/compound/inspect/CHEMBL1014
SJ000286070-7	MIGLITOL	CHEMBL1561	Maltase-glucoamylase inhibitor	Inhibitor (alpha-glucosidase)	https://www.ebi.ac.uk/chembl/compound/inspect/CHEMBL1561
SJ000286071-11	ORLISTAT	CHEMBL175247	Gastric lipase inhibitor	Inhibitor (pancreatic lipase)	https://www.ebi.ac.uk/chembl/compound/inspect/CHEMBL175247
SJ000286072-7	VALDECOXIB	CHEMBL865	Cyclooxygenase-2 inhibitor	--	https://www.ebi.ac.uk/chembl/compound/inspect/CHEMBL865
SJ000286074-15	PIOGLITAZONE	CHEMBL595	Peroxisome proliferator-activated receptor gamma agonist	Antidiabetic	https://www.ebi.ac.uk/chembl/compound/inspect/CHEMBL595
SJ000286075-8	TOLTERODINE HYDROCHLORIDE	CHEMBL1382	Muscarinic acetylcholine receptor M3 antagonist	Anticholinergic	https://www.ebi.ac.uk/chembl/compound/inspect/CHEMBL1382
SJ000286076-9	BENAZEPRIL HYDROCHLORIDE	CHEMBL838	Angiotensin-converting enzyme inhibitor	Enzyme Inhibitor (angiotensin-converting)	https://www.ebi.ac.uk/chembl/compound/inspect/CHEMBL838
SJ000286077-3	FAMCICLOVIR	CHEMBL880	Human herpesvirus 1 DNA polymerase inhibitor	Antiviral	https://www.ebi.ac.uk/chembl/compound/inspect/CHEMBL880
SJ000286078-7	EZETIMIBE	CHEMBL1138	Niemann-Pick C1-like protein 1 inhibitor	--	https://www.ebi.ac.uk/chembl/compound/inspect/CHEMBL1138
SJ000286079-8	ALMOTRIPTAN	CHEMBL1505	Serotonin 1f (5-HT1f) receptor agonist	Antimigraine	https://www.ebi.ac.uk/chembl/compound/inspect/CHEMBL1505
SJ000286080-9	OLMESARTAN MEDOXOMIL	CHEMBL1200692	Type-1 angiotensin II receptor antagonist	--	https://www.ebi.ac.uk/chembl/compound/inspect/CHEMBL1200692
SJ000286081-4	CEFTIBUTEN	CHEMBL1605	Bacterial penicillin-binding protein inhibitor	Antibacterial	https://www.ebi.ac.uk/chembl/compound/inspect/CHEMBL1605
SJ000286082-8	CEFDINIR	CHEMBL927	Bacterial penicillin-binding protein inhibitor	Antibacterial	https://www.ebi.ac.uk/chembl/compound/inspect/CHEMBL927
SJ000286083-3	VALSARTAN	CHEMBL1069	Type-1 angiotensin II receptor antagonist	Antihypertensive	https://www.ebi.ac.uk/chembl/compound/inspect/CHEMBL1069
SJ000286085-9	TORSEMIDE	CHEMBL1148	Sodium-(potassium)-chloride cotransporter 2 inhibitor	Diuretic	https://www.ebi.ac.uk/chembl/compound/inspect/CHEMBL1148
SJ000286086-5	RIBOFLAVIN	CHEMBL1534	--	Vitamin (enzyme co-factor)	https://www.ebi.ac.uk/chembl/compound/inspect/CHEMBL1534
SJ000286087-7	PERINDOPRIL ERBUMINE	CHEMBL1200343	Angiotensin-converting enzyme inhibitor	Antihypertensive	https://www.ebi.ac.uk/chembl/compound/inspect/CHEMBL1200343
SJ000286088-4	TEGASEROD MALEATE	CHEMBL76370	Serotonin 4 (5-HT4) receptor partial agonist	--	https://www.ebi.ac.uk/chembl/compound/inspect/CHEMBL76370
SJ000286093-10	SERTRALINE	CHEMBL809	Serotonin transporter inhibitor	Antidepressant	https://www.ebi.ac.uk/chembl/compound/inspect/CHEMBL809
SJ000286094-8	ALFLUZOCIN	CHEMBL709	Adrenergic receptor alpha-1 agonist	Antihypertensive (alpha-blocker)	https://www.ebi.ac.uk/chembl/compound/inspect/CHEMBL709
SJ000286095-4	TRANDOLAPRIL	CHEMBL1519	Angiotensin-converting enzyme inhibitor	--	https://www.ebi.ac.uk/chembl/compound/inspect/CHEMBL1519
SJ000286097-11	OXAPROZIN	CHEMBL1071	Cyclooxygenase inhibitor	Anti-Inflammatory	https://www.ebi.ac.uk/chembl/compound/inspect/CHEMBL1071
SJ000286098-5	CROTAMITON	CHEMBL1200709	Unknown	Scabicide	https://www.ebi.ac.uk/chembl/compound/inspect/CHEMBL1200709
SJ000286105-8	PINACIDIL	CHEMBL1159	Sulfonylurea receptor 2, Kir6.2 opener	Antihypertensive	https://www.ebi.ac.uk/chembl/compound/inspect/CHEMBL1159
SJ000286106-11	LOXAPINE SUCCINATE	CHEMBL831	Serotonin 2a (5-HT2a) receptor antagonist	Tranquilizer (minor)	https://www.ebi.ac.uk/chembl/compound/inspect/CHEMBL831
SJ000286107-13	LOPERAMIDE	CHEMBL841	Mu opioid receptor agonist	Antiperistaltic	https://www.ebi.ac.uk/chembl/compound/inspect/CHEMBL841
SJ000286110-12	METOLAZONE	CHEMBL878	Thiazide-sensitive sodium-chloride cotransporter inhibitor	Antihypertensive; Diuretic	https://www.ebi.ac.uk/chembl/compound/inspect/CHEMBL878
SJ000286113-15	VERAPAMIL HYDROCHLORIDE	CHEMBL6966	Voltage-gated L-type calcium channel blocker	Anti-Anginal; Cardiac Depressant (anti-arrhythmic),Vasodilator (coronary)	https://www.ebi.ac.uk/chembl/compound/inspect/CHEMBL6966
SJ000286115-12	CHLORMEZANONE	CHEMBL1200714	Unknown	--	https://www.ebi.ac.uk/chembl/compound/inspect/CHEMBL1200714
SJ000286121-10	AMOXEPINE	CHEMBL1113	Serotonin transporter inhibitor	Antidepressant	https://www.ebi.ac.uk/chembl/compound/inspect/CHEMBL1113
SJ000286122-11	PHENOXYBENZAMINE HYDROCHLORIDE	CHEMBL753	Adrenergic receptor alpha antagonist	Antihypertensive	https://www.ebi.ac.uk/chembl/compound/inspect/CHEMBL753
SJ000286129-13	FLUTAMIDE	CHEMBL806	Androgen Receptor antagonist	--	https://www.ebi.ac.uk/chembl/compound/inspect/CHEMBL806
SJ000286134-10	FLUFENAZINE	CHEMBL726	Dopamine D2 receptor antagonist	Antipsychotic	https://www.ebi.ac.uk/chembl/compound/inspect/CHEMBL726
SJ000286135-13	PHENTOLAMINE HYDROCHLORIDE	CHEMBL597	Adrenergic receptor alpha antagonist	Anti-Adrenergic	https://www.ebi.ac.uk/chembl/compound/inspect/CHEMBL597
SJ000286139-12	KETOTIFEN FUMARATE	CHEMBL534	Histamine H1 receptor antagonist	Anti-Asthmatic	https://www.ebi.ac.uk/chembl/compound/inspect/CHEMBL534
SJ000286143-8	TRICHLORMETHIAZIDE	CHEMBL1054	Thiazide-sensitive sodium-chloride cotransporter inhibitor	Diuretic; Antihypertensive	https://www.ebi.ac.uk/chembl/compound/inspect/CHEMBL1054
SJ000286144-11	TRIAMTERENE	CHEMBL585	Amiloride-sensitive sodium channel, ENaC blocker	Diuretic	https://www.ebi.ac.uk/chembl/compound/inspect/CHEMBL585
SJ000286145-8	PROPYLTHIOURACIL	CHEMBL1518	Thyroid peroxidase inhibitor	Thyroid Inhibitor	https://www.ebi.ac.uk/chembl/compound/inspect/CHEMBL1518
SJ000286146-12	SULFASALAZINE	CHEMBL421	Arachidonate 5-lipoxygenase inhibitor	Antibacterial	https://www.ebi.ac.uk/chembl/compound/inspect/CHEMBL421
SJ000286147-7	SULFISOXAZOLE	CHEMBL453	Bacterial dihydropteroate synthase inhibitor	Antibacterial	https://www.ebi.ac.uk/chembl/compound/inspect/CHEMBL453
SJ000286154-5	BETAMETHASONE VALERATE	CHEMBL1497	Glucocorticoid receptor agonist	Glucocorticoid	https://www.ebi.ac.uk/chembl/compound/inspect/CHEMBL1497
SJ000286155-13	CLEMASTINE	CHEMBL1626	Histamine H1 receptor antagonist	Antihistaminic	https://www.ebi.ac.uk/chembl/compound/inspect/CHEMBL1626
SJ000286157-7	SULFAMETHAZINE	CHEMBL446	Bacterial dihydropteroate synthase inhibitor	Antibacterial	https://www.ebi.ac.uk/chembl/compound/inspect/CHEMBL446
SJ000286158-7	TRIPELENNAMINE CITRATE	CHEMBL1241	Histamine H1 receptor antagonist	Antihistaminic	https://www.ebi.ac.uk/chembl/compound/inspect/CHEMBL1241
SJ000286159-15	PYRIMETHAMINE	CHEMBL36	Dihydrofolate reductase inhibitor	Antimalarial	https://www.ebi.ac.uk/chembl/compound/inspect/CHEMBL36
SJ000286160-6	PYRVINIUM PAMOATE	CHEMBL1201303	Unknown	Anthelmintic	https://www.ebi.ac.uk/chembl/compound/inspect/CHEMBL1201303
SJ000286162-7	NONOXYNOL-9	CHEMBL1410	--	Spermaticide; Pharmaceutic Aid (wetting and/or solubilizing agent)	https://www.ebi.ac.uk/chembl/compound/inspect/CHEMBL1410
SJ000286179-4	AZELASTINE HYDROCHLORIDE	CHEMBL639	Histamine H1 receptor antagonist	Anti-Asthmatic; Anti-Allergic	https://www.ebi.ac.uk/chembl/compound/inspect/CHEMBL639
SJ000286180-13	RILUZOLE HYDROCHLORIDE	CHEMBL744	Sodium channel alpha subunit blocker	Amyotrophic Lateral Sclerosis Treatment	https://www.ebi.ac.uk/chembl/compound/inspect/CHEMBL744
SJ000286181-5	MILTEFOSINE	CHEMBL125	Unknown	--	https://www.ebi.ac.uk/chembl/compound/inspect/CHEMBL125
SJ000286184-7	METHENAMINE	CHEMBL1201270	DNA inhibitor	Antibacterial (urinary)	https://www.ebi.ac.uk/chembl/compound/inspect/CHEMBL1201270
SJ000286185-15	TRIFLUOPERAZINE	CHEMBL422	Serotonin 2a (5-HT2a) receptor antagonist	Antipsychotic; Sedative-Hypnotic	https://www.ebi.ac.uk/chembl/compound/inspect/CHEMBL422
SJ000286186-8	TRIHEXYPHENIDYL HYDROCHLORIDE	CHEMBL1490	Muscarinic acetylcholine receptor M1 antagonist	Anticholinergic; Antiparkinsonian	https://www.ebi.ac.uk/chembl/compound/inspect/CHEMBL1490
SJ000286195-4	OXICONAZOLE NITRATE	CHEMBL1262	Cytochrome P450 51 inhibitor	Antifungal	https://www.ebi.ac.uk/chembl/compound/inspect/CHEMBL1262
SJ000286201-16	AMLODIPINE	CHEMBL1491	Voltage-gated L-type calcium channel blocker	Antihypertensive; Anti-Anginal	https://www.ebi.ac.uk/chembl/compound/inspect/CHEMBL1491
SJ000286203-9	PROMAZINE HYDROCHLORIDE	CHEMBL564	Serotonin 2a (5-HT2a) receptor antagonist	Antipsychotic	https://www.ebi.ac.uk/chembl/compound/inspect/CHEMBL564
SJ000286204-11	PROMETHAZINE HYDROCHLORIDE	CHEMBL643	Histamine H1 receptor antagonist	Antihistaminic; Anti-Emetic	https://www.ebi.ac.uk/chembl/compound/inspect/CHEMBL643
SJ000286205-7	TRIAMCINOLONE ACETONIDE	CHEMBL1504	Glucocorticoid receptor agonist	Glucocorticoid	https://www.ebi.ac.uk/chembl/compound/inspect/CHEMBL1504
SJ000286206-5	TRIMETHOBENZAMIDE HYDROCHLORIDE	CHEMBL1201256	Unknown	Anti-Emetic	https://www.ebi.ac.uk/chembl/compound/inspect/CHEMBL1201256
SJ000286207-8	SULFANILAMIDE	CHEMBL21	Bacterial dihydropteroate synthase inhibitor	--	https://www.ebi.ac.uk/chembl/compound/inspect/CHEMBL21
SJ000286215-7	TRAZODONE HYDROCHLORIDE	CHEMBL621	Serotonin transporter inhibitor	Antidepressant	https://www.ebi.ac.uk/chembl/compound/inspect/CHEMBL621
SJ000286218-4	CHLORPROTHIXENE HYDROCHLORIDE	--	--	--
SJ000286220-10	PAROMOMYCIN SULFATE	CHEMBL2206196	Bacterial 70S ribosome inhibitor	Anti-Amebic	https://www.ebi.ac.uk/chembl/compound/inspect/CHEMBL2206196
SJ000286222-10	PYRIDOSTIGMINE BROMIDE	CHEMBL1115	Acetylcholinesterase inhibitor	Cholinergic	https://www.ebi.ac.uk/chembl/compound/inspect/CHEMBL1115
SJ000286224-9	LABETALOL	CHEMBL429	Adrenergic receptor antagonist	Anti-Adrenergic (beta-receptor); Anti-Adrenergic (alpha-receptor)	https://www.ebi.ac.uk/chembl/compound/inspect/CHEMBL429
SJ000286225-23	LEVAMISOLE HYDROCHLORIDE	CHEMBL1454	Nicotinic acetylcholine receptor alpha subunit agonist	Biological Response Modifier	https://www.ebi.ac.uk/chembl/compound/inspect/CHEMBL1454
SJ000286236-3	OXCARBAZEPINE	CHEMBL1068	Sodium channel alpha subunit blocker	--	https://www.ebi.ac.uk/chembl/compound/inspect/CHEMBL1068
SJ000286245-7	BETAINE HYDROCHLORIDE	CHEMBL95889	Betaine-homocysteine S-methyltransferase substrate	Replenisher Adjunct (electrolyte)	https://www.ebi.ac.uk/chembl/compound/inspect/CHEMBL95889
SJ000286447-10	ASCORBIC ACID	CHEMBL196	--	Acidifier (urlnary); Vitamin (antiscorbutic)	https://www.ebi.ac.uk/chembl/compound/inspect/CHEMBL196
SJ000286481-12	CLONIDINE	CHEMBL134	Adrenergic receptor alpha-2 agonist	Antihypertensive	https://www.ebi.ac.uk/chembl/compound/inspect/CHEMBL134
SJ000286484-9	DIHYDROERGOTAMINE MESYLATE	CHEMBL1732	Serotonin 1d (5-HT1d) receptor agonist	Anti-Adrenergic	https://www.ebi.ac.uk/chembl/compound/inspect/CHEMBL1732
SJ000286486-3	ERYTHROMYCIN ETHYLSUCCINATE	CHEMBL1200688	Bacterial 70S ribosome inhibitor	Antibacterial	https://www.ebi.ac.uk/chembl/compound/inspect/CHEMBL1200688
SJ000286505-6	CHOLIC ACID	CHEMBL205596	Unknown	--	https://www.ebi.ac.uk/chembl/compound/inspect/CHEMBL205596
SJ000286516-12	NICOLSAMIDE	CHEMBL1448	DNA inhibitor	Anthelmintic	https://www.ebi.ac.uk/chembl/compound/inspect/CHEMBL1448
SJ000286550-11	MEXILETINE HYDROCHLORIDE	CHEMBL558	Sodium channel alpha subunit blocker	Cardiac Depressant (anti-arrhythmic)	https://www.ebi.ac.uk/chembl/compound/inspect/CHEMBL558
SJ000286552-4	BETAMETHASONE 17,21-DIPROPIONATE	--	--	--
SJ000286553-9	MECAMYLAMINE HYDROCHLORIDE	CHEMBL267936	Neuronal acetylcholine receptor; alpha3/beta4 negative allosteric modulator	Antihypertensive	https://www.ebi.ac.uk/chembl/compound/inspect/CHEMBL267936
SJ000286564-10	CHOLECALCIFEROL	CHEMBL1042	Vitamin D receptor agonist	Vitamin (antirachitic)	https://www.ebi.ac.uk/chembl/compound/inspect/CHEMBL1042
SJ000286589-3	MALATHION	CHEMBL1200468	Acetylcholinesterase inhibitor	Pediculicide	https://www.ebi.ac.uk/chembl/compound/inspect/CHEMBL1200468
SJ000286659-8	FENOPROFEN	CHEMBL1297	Cyclooxygenase inhibitor	Analgesic; Anti-Inflammatory,Anti-Inflammatory; Analgesic	https://www.ebi.ac.uk/chembl/compound/inspect/CHEMBL1297
SJ000286663-8	RETINOL	CHEMBL986	--	Vitamin (anti-xerophthalmic)	https://www.ebi.ac.uk/chembl/compound/inspect/CHEMBL986
SJ000286674-6	IRBESARTAN	CHEMBL1513	Type-1 angiotensin II receptor antagonist	Antihypertensive (angiotensin II receptor antagonist)	https://www.ebi.ac.uk/chembl/compound/inspect/CHEMBL1513
SJ000286692-2	HYDROXYAMPHETAMINE HYDROBROMIDE	CHEMBL1546	Adrenergic receptor agonist	Adrenergic (ophthalmic)	https://www.ebi.ac.uk/chembl/compound/inspect/CHEMBL1546
SJ000286700-12	ESCITALOPRAM OXALATE	CHEMBL549	Serotonin transporter inhibitor	--	https://www.ebi.ac.uk/chembl/compound/inspect/CHEMBL549
SJ000286706-7	TELMISARTAN	CHEMBL1017	Type-1 angiotensin II receptor antagonist	Antagonist (angiotensin II receptor); Antihypertensive	https://www.ebi.ac.uk/chembl/compound/inspect/CHEMBL1017
SJ000286844-12	ASPIRIN	CHEMBL25	Cyclooxygenase inhibitor	Analgesic; Antirheumatic; Antipyretic	https://www.ebi.ac.uk/chembl/compound/inspect/CHEMBL25
SJ000286853-4	DESOXYCORTICOSTERONE ACETATE	CHEMBL1200542	Mineralocorticoid receptor agonist	Adrenocortical Steroid (salt-regulating)	https://www.ebi.ac.uk/chembl/compound/inspect/CHEMBL1200542
SJ000286885-2	ALPHA-TOCHOPHERYL ACETATE	--	--	--
SJ000286895-6	ADONITOL	CHEMBL96783	--	Pharmaceutic Aid (vehicle, sweetened)	https://www.ebi.ac.uk/chembl/compound/inspect/CHEMBL96783
SJ000286900-7	SULFADIAZINE	CHEMBL439	Bacterial dihydropteroate synthase inhibitor	Anti-Infective, Topical,Antibacterial	https://www.ebi.ac.uk/chembl/compound/inspect/CHEMBL439
SJ000286901-13	SULINDAC	CHEMBL15770	Cyclooxygenase inhibitor	Anti-Inflammatory	https://www.ebi.ac.uk/chembl/compound/inspect/CHEMBL15770
SJ000286902-11	TRIAMCINOLONE	CHEMBL1451	Glucocorticoid receptor agonist	Glucocorticoid	https://www.ebi.ac.uk/chembl/compound/inspect/CHEMBL1451
SJ000286908-17	CAPTOPRIL	CHEMBL1560	Angiotensin-converting enzyme inhibitor	Enzyme Inhibitor (angiotensin-converting); Antihypertensive	https://www.ebi.ac.uk/chembl/compound/inspect/CHEMBL1560
SJ000286911-12	LIDOCAINE HYDROCHLORIDE	CHEMBL79	Sodium channel alpha subunit blocker	Anesthetic (local),Anesthetic (topical)	https://www.ebi.ac.uk/chembl/compound/inspect/CHEMBL79
SJ000286946-6	DANTROLENE SODIUM | SJ000287234	CHEMBL1201288	Ryanodine receptor 1 antagonist	Relaxant (skeletal muscle)	https://www.ebi.ac.uk/chembl/compound/inspect/CHEMBL1201288
SJ000286948-5	HALCINONIDE	CHEMBL1200845	Glucocorticoid receptor agonist	Anti-Inflammatory (topical)	https://www.ebi.ac.uk/chembl/compound/inspect/CHEMBL1200845
SJ000286949-11	PERGOLIDE MESYLATE	CHEMBL531	Dopamine receptor agonist	Dopamine Agonist	https://www.ebi.ac.uk/chembl/compound/inspect/CHEMBL531
SJ000286950-16	CYCLOSPORINE	CHEMBL160	Cyclophilin A modulator	Immunosuppressant	https://www.ebi.ac.uk/chembl/compound/inspect/CHEMBL160
SJ000286983-9	TRIFLURIDINE	CHEMBL1129	DNA inhibitor	Antiviral (ophthalmic)	https://www.ebi.ac.uk/chembl/compound/inspect/CHEMBL1129
SJ000287008-18	VALPROATE SODIUM	CHEMBL109	Succinate semialdehyde dehydrogenase inhibitor	Anticonvulsant	https://www.ebi.ac.uk/chembl/compound/inspect/CHEMBL109
SJ000287011-7	GALANTHAMINE HYDROBROMIDE	CHEMBL659	Acetylcholinesterase inhibitor	--	https://www.ebi.ac.uk/chembl/compound/inspect/CHEMBL659
SJ000287016-6	FLUOCINOLONE ACETONIDE	CHEMBL989	Glucocorticoid receptor agonist	Glucocorticoid	https://www.ebi.ac.uk/chembl/compound/inspect/CHEMBL989
SJ000287022-8	HYDROXYPROGESTERONE	--	--	--
SJ000287048-7	RAMIPRIL	CHEMBL1168	Angiotensin-converting enzyme inhibitor	Enzyme Inhibitor (angiotensin-converting); Antihypertensive	https://www.ebi.ac.uk/chembl/compound/inspect/CHEMBL1168
SJ000287068-10	ROSUVASTATIN	CHEMBL1496	HMG-CoA reductase inhibitor	--	https://www.ebi.ac.uk/chembl/compound/inspect/CHEMBL1496
SJ000287076-12	CLOZAPINE	CHEMBL42	Serotonin 2a (5-HT2a) receptor antagonist	Antipsychotic	https://www.ebi.ac.uk/chembl/compound/inspect/CHEMBL42
SJ000287088-9	CEFACLOR	CHEMBL680	Bacterial penicillin-binding protein inhibitor	Antibacterial	https://www.ebi.ac.uk/chembl/compound/inspect/CHEMBL680
SJ000287112-10	FEXOFENADINE	CHEMBL914	Histamine H1 receptor antagonist	Antihistaminic	https://www.ebi.ac.uk/chembl/compound/inspect/CHEMBL914
SJ000287149-19	TOPOTECAN	CHEMBL84	DNA topoisomerase I, mitochondrial inhibitor	Antineoplastic (DNA topoisomerase I Inhibitor)	https://www.ebi.ac.uk/chembl/compound/inspect/CHEMBL84
SJ000287151-10	LITHIUM CITRATE, LITHIUM CARBONATE	CHEMBL1201170	Inositol-1(or 4)-monophosphatase 1 inhibitor	Antimanic	https://www.ebi.ac.uk/chembl/compound/inspect/CHEMBL1201170
SJ000287153-7	METFORMIN HYDROCHLORIDE	CHEMBL1431	Mitochondrial complex I (NADH dehydrogenase) inhibitor	Antidiabetic	https://www.ebi.ac.uk/chembl/compound/inspect/CHEMBL1431
SJ000287154-13	ATRACURIUM BESYLATE	CHEMBL1201248	Muscle-type nicotinic acetylcholine receptor antagonist	Neuromuscular Blocking Agent	https://www.ebi.ac.uk/chembl/compound/inspect/CHEMBL1201248
SJ000287157-3	BENZONATATE	CHEMBL1374379	Slowly adapting pulmonary stretch receptor inhibitor	Antitussive	https://www.ebi.ac.uk/chembl/compound/inspect/CHEMBL1374379
SJ000287159-5	LEVODOPA	CHEMBL1009	Dopamine D3 receptor agonist	Antiparkinsonian	https://www.ebi.ac.uk/chembl/compound/inspect/CHEMBL1009
SJ000287160-7	IDOXURIDINE	CHEMBL788	DNA inhibitor	Antiviral (ophthalmic)	https://www.ebi.ac.uk/chembl/compound/inspect/CHEMBL788
SJ000287166-3	BETAZOLE HYDROCHLORIDE	CHEMBL1200949	Histamine H2 receptor agonist	--	https://www.ebi.ac.uk/chembl/compound/inspect/CHEMBL1200949
SJ000287167-7	TICLOPIDINE HYDROCHLORIDE	CHEMBL833	Purinergic receptor P2Y12 antagonist	Inhibitor (platelet)	https://www.ebi.ac.uk/chembl/compound/inspect/CHEMBL833
SJ000287170-8	TRIFLUPROMAZINE HYDROCHLORIDE	CHEMBL570	Dopamine D2 receptor antagonist	Antipsychotic	https://www.ebi.ac.uk/chembl/compound/inspect/CHEMBL570
SJ000287171-7	ACETOHEXAMIDE	CHEMBL1589	Sulfonylurea receptor 1, Kir6.2 blocker	Antidiabetic	https://www.ebi.ac.uk/chembl/compound/inspect/CHEMBL1589
SJ000287172-2	OXYBUPROCAINE	CHEMBL1200	Sodium channel alpha subunit blocker	Anesthetic (topical)	https://www.ebi.ac.uk/chembl/compound/inspect/CHEMBL1200
SJ000287174-5	DIPHEMANIL METHYLSULFATE	CHEMBL1201340	Muscarinic acetylcholine receptor M3 antagonist	--	https://www.ebi.ac.uk/chembl/compound/inspect/CHEMBL1201340
SJ000287180-12	CYPROHEPTADINE HYDROCHLORIDE	CHEMBL516	Histamine H1 receptor antagonist	Antihistaminic; Antipruritic	https://www.ebi.ac.uk/chembl/compound/inspect/CHEMBL516
SJ000287188-10	GLIPIZIDE	CHEMBL1073	Sulfonylurea receptor 1, Kir6.2 blocker	Antidiabetic	https://www.ebi.ac.uk/chembl/compound/inspect/CHEMBL1073
SJ000287193-12	IVERMECTIN	CHEMBL1200633	Glutamate-gated chloride channel modulator	Antiparasitic	https://www.ebi.ac.uk/chembl/compound/inspect/CHEMBL1200633
SJ000287196-11	VANCOMYCIN HYDROCHLORIDE	CHEMBL1200628	Peptidoglycan inhibitor	Antibacterial	https://www.ebi.ac.uk/chembl/compound/inspect/CHEMBL1200628
SJ000287200-10	CETIRIZINE DIHYDROCHLORIDE	CHEMBL1201191	Histamine H1 receptor antagonist	--	https://www.ebi.ac.uk/chembl/compound/inspect/CHEMBL1201191
SJ000287205-3	TRIMETHADIONE	CHEMBL695	Voltage-gated T-type calcium channel blocker	Anticonvulsant	https://www.ebi.ac.uk/chembl/compound/inspect/CHEMBL695
SJ000287207-2	IMIPENEM	CHEMBL148	Bacterial penicillin-binding protein inhibitor	Antibacterial	https://www.ebi.ac.uk/chembl/compound/inspect/CHEMBL148
SJ000287209-12	FLUVASTATIN	CHEMBL2220442	HMG-CoA reductase inhibitor	Antihyperlipidemic; Inhibitor (HMG-CoA reductase)	https://www.ebi.ac.uk/chembl/compound/inspect/CHEMBL2220442
SJ000287210-9	GABAPENTIN	CHEMBL940	Voltage-gated calcium channel modulator	Anticonvulsant	https://www.ebi.ac.uk/chembl/compound/inspect/CHEMBL940
SJ000287211-11	RALOXIFENE	CHEMBL81	Estrogen receptor beta modulator	Anti-Estrogen	https://www.ebi.ac.uk/chembl/compound/inspect/CHEMBL81
SJ000287212-5	ETIDRONIC ACID, DISODIUM SALT	CHEMBL871	ATP inhibitor	Bone Resorption Inhibitor,Regulator (calcium)	https://www.ebi.ac.uk/chembl/compound/inspect/CHEMBL871
SJ000287217-2	AZTREONAM | SJ000518975	CHEMBL158	Bacterial penicillin-binding protein inhibitor	Antimicrobial	https://www.ebi.ac.uk/chembl/compound/inspect/CHEMBL158
SJ000287219-13	SALBUTAMOL	CHEMBL714	Beta-2 adrenergic receptor agonist	Bronchodilator	https://www.ebi.ac.uk/chembl/compound/inspect/CHEMBL714
SJ000287227-6	FLAVOXATE HYDROCHLORIDE	CHEMBL1493	Phosphodiesterase 4 inhibitor	Relaxant (smooth muscle)	https://www.ebi.ac.uk/chembl/compound/inspect/CHEMBL1493
SJ000287228-8	ALBENDAZOLE	CHEMBL1483	Tubulin inhibitor	Anthelmintic	https://www.ebi.ac.uk/chembl/compound/inspect/CHEMBL1483
SJ000287229-4	DIPHENIDOL HYDROCHLORIDE	CHEMBL936	Muscarinic acetylcholine receptor M1 antagonist	Anti-Emetic	https://www.ebi.ac.uk/chembl/compound/inspect/CHEMBL936
SJ000287233-11	OXYBUTYNIN	CHEMBL1231	Muscarinic acetylcholine receptor M3 antagonist	Anticholinergic	https://www.ebi.ac.uk/chembl/compound/inspect/CHEMBL1231
SJ000287236-10	MIFEPRISTONE	CHEMBL1276308	Glucocorticoid receptor antagonist	--	https://www.ebi.ac.uk/chembl/compound/inspect/CHEMBL1276308
SJ000287240-9	BISOPROLOL FUMARATE	CHEMBL645	Beta-1 adrenergic receptor antagonist	Antihypertensive (beta-blocker)	https://www.ebi.ac.uk/chembl/compound/inspect/CHEMBL645
SJ000287248-9	DOBUTAMINE HYDROCHLORIDE	CHEMBL926	Beta-1 adrenergic receptor agonist	Cardiotonic	https://www.ebi.ac.uk/chembl/compound/inspect/CHEMBL926
SJ000287250-5	BRINZOLAMIDE	CHEMBL220491	Carbonic anhydrase II inhibitor	Antiglaucoma Agent	https://www.ebi.ac.uk/chembl/compound/inspect/CHEMBL220491
SJ000287253-5	CLOFAZIMINE	CHEMBL1292	DNA inhibitor	Antibacterial (tuberculostatic); Antibacterial (leprostatic)	https://www.ebi.ac.uk/chembl/compound/inspect/CHEMBL1292
SJ000287255-14	BETAXOLOL HYDROCHLORIDE	CHEMBL423	Beta-1 adrenergic receptor antagonist	Antihypertensive; Anti-Anginal	https://www.ebi.ac.uk/chembl/compound/inspect/CHEMBL423
SJ000287259-7	BUTOCONAZOLE	CHEMBL1295	Cytochrome P450 51 inhibitor	Antifungal	https://www.ebi.ac.uk/chembl/compound/inspect/CHEMBL1295
SJ000287268-3	CISAPRIDE	CHEMBL1729	Serotonin 4 (5-HT4) receptor agonist	Stimulant (peristaltic)	https://www.ebi.ac.uk/chembl/compound/inspect/CHEMBL1729
SJ000287276-3	CARTEOLOL HYDROCHLORIDE	CHEMBL839	Adrenergic receptor beta antagonist	Anti-Adrenergic (beta-receptor)	https://www.ebi.ac.uk/chembl/compound/inspect/CHEMBL839
SJ000287281-11	MENADIONE	CHEMBL590	--	Vitamin (prothrombogenic)	https://www.ebi.ac.uk/chembl/compound/inspect/CHEMBL590
SJ000287282-7	DINOPROST TROMETAMOL	CHEMBL815	Prostanoid FP receptor agonist	Oxytocic; Prostaglandin	https://www.ebi.ac.uk/chembl/compound/inspect/CHEMBL815
SJ000287284-3	CEFIXIME	CHEMBL1541	Bacterial penicillin-binding protein inhibitor	Antibacterial	https://www.ebi.ac.uk/chembl/compound/inspect/CHEMBL1541
SJ000287288-8	NEOSTIGMINE BROMIDE	CHEMBL278020	Acetylcholinesterase inhibitor	Cholinergic	https://www.ebi.ac.uk/chembl/compound/inspect/CHEMBL278020
SJ000287290-3	CEFORANIDE	CHEMBL1201046	Bacterial penicillin-binding protein inhibitor	Antibacterial	https://www.ebi.ac.uk/chembl/compound/inspect/CHEMBL1201046
SJ000287291-5	PANTOTHENIC ACID CALCIUM SALT MONOHYDRATE	CHEMBL1594	--	Vitamin (enzyme co-factor)	https://www.ebi.ac.uk/chembl/compound/inspect/CHEMBL1594
SJ000287292-3	CEFOTETAN	CHEMBL474579	Bacterial penicillin-binding protein inhibitor	Antibacterial	https://www.ebi.ac.uk/chembl/compound/inspect/CHEMBL474579
SJ000287293-11	FELODIPINE	CHEMBL1480	Mineralocorticoid receptor antagonist	Vasodilator	https://www.ebi.ac.uk/chembl/compound/inspect/CHEMBL1480
SJ000287294-3	CEFOTIAM HYDROCHLORIDE	CHEMBL1296	Bacterial penicillin-binding protein inhibitor	Antibacterial	https://www.ebi.ac.uk/chembl/compound/inspect/CHEMBL1296
SJ000287299-5	CEFTAZIDIME PENTAHYDRATE	--	--	--
SJ000287301-5	COLISTIN SULFATE | SJ000565160	CHEMBL2218908	Cell outer membrane inhibitor	Antibacterial	https://www.ebi.ac.uk/chembl/compound/inspect/CHEMBL2218908
SJ000287306-5	MESORIDAZINE BESYLATE	CHEMBL1201052	Dopamine D2 receptor antagonist	Antipsychotic	https://www.ebi.ac.uk/chembl/compound/inspect/CHEMBL1201052
SJ000287312-6	SELEGILINE HYDROCHLORIDE	CHEMBL972	Monoamine oxidase B inhibitor	Antidyskinetic; Antiparkinsonian (in combination with levodopa/carbidopa)	https://www.ebi.ac.uk/chembl/compound/inspect/CHEMBL972
SJ000287319-3	RESCINNAMIN	--	--	--
SJ000287320-7	MOMETASONE FUROATE	CHEMBL1161	Glucocorticoid receptor agonist	Steroid (topical)	https://www.ebi.ac.uk/chembl/compound/inspect/CHEMBL1161
SJ000287333-3	DIFLORASONE DIACETATE	CHEMBL1200545	Glucocorticoid receptor agonist	Anti-Inflammatory (topical)	https://www.ebi.ac.uk/chembl/compound/inspect/CHEMBL1200545
SJ000287334-4	DEMECARIUM BROMIDE	CHEMBL1201229	Acetylcholinesterase inhibitor	Cholinergic (ophthalmic)	https://www.ebi.ac.uk/chembl/compound/inspect/CHEMBL1201229
SJ000287342-4	THIAMINE HYDROCHLORIDE	CHEMBL1547	--	Vitamin (enzyme co-factor)	https://www.ebi.ac.uk/chembl/compound/inspect/CHEMBL1547
SJ000287352-6	GLIMEPIRIDE	CHEMBL1481	Sulfonylurea receptor 1, Kir6.2 blocker	Hypoglycemic	https://www.ebi.ac.uk/chembl/compound/inspect/CHEMBL1481
SJ000287372-3	ESTROPIPATE	CHEMBL494753	Estrogen receptor alpha agonist	Estrogen	https://www.ebi.ac.uk/chembl/compound/inspect/CHEMBL494753
SJ000287380-11	FINASTERIDE	CHEMBL710	Steroid 5-alpha-reductase 2 inhibitor	Inhibitor (alpha reductase)	https://www.ebi.ac.uk/chembl/compound/inspect/CHEMBL710
SJ000287382-7	FLECAINIDE ACETATE	CHEMBL652	Sodium channel protein type V alpha subunit blocker	Cardiac Depressant (anti-arrhythmic)	https://www.ebi.ac.uk/chembl/compound/inspect/CHEMBL652
SJ000287385-7	ISOETHARINE MESYLATE SALT	CHEMBL1201213	Beta-2 adrenergic receptor agonist	Bronchodilator	https://www.ebi.ac.uk/chembl/compound/inspect/CHEMBL1201213
SJ000287387-3	GLYCOPYRROLATE	CHEMBL1201335	Muscarinic acetylcholine receptor M3 antagonist	Anticholinergic	https://www.ebi.ac.uk/chembl/compound/inspect/CHEMBL1201335
SJ000287388-10	TERAZOSIN HYDROCHLORIDE	CHEMBL611	Adrenergic receptor alpha-1 antagonist	Antihypertensive	https://www.ebi.ac.uk/chembl/compound/inspect/CHEMBL611
SJ000287394-13	LEFLUNOMIDE	CHEMBL960	Dihydroorotate dehydrogenase inhibitor	--	https://www.ebi.ac.uk/chembl/compound/inspect/CHEMBL960
SJ000287399-3	ISOCARBOXAZID	CHEMBL1201168	Monoamine oxidase inhibitor	Antidepressant	https://www.ebi.ac.uk/chembl/compound/inspect/CHEMBL1201168
SJ000287402-6	DICHLORPHENAMIDE	CHEMBL17	Carbonic anhydrase I inhibitor	Carbonic Anhydrase Inhibitor	https://www.ebi.ac.uk/chembl/compound/inspect/CHEMBL17
SJ000287405-2	IFOSFAMIDE	CHEMBL1024	DNA inhibitor	Antineoplastic	https://www.ebi.ac.uk/chembl/compound/inspect/CHEMBL1024
SJ000287407-9	GANCICLOVIR	CHEMBL182	Human herpesvirus 1 DNA polymerase inhibitor	Antiviral	https://www.ebi.ac.uk/chembl/compound/inspect/CHEMBL182
SJ000287409-4	(-) -LEVOBUNOLOL HYDROCHLORIDE	CHEMBL1201237	Beta-1 adrenergic receptor antagonist	Anti-Adrenergic (beta-receptor)	https://www.ebi.ac.uk/chembl/compound/inspect/CHEMBL1201237
SJ000287412-4	ETHYNYLESTRADIOL 3-METHYL ETHER	--	--	--
SJ000287413-10	PAROXETINE HYDROCHLORIDE	CHEMBL1708	Serotonin transporter inhibitor	--	https://www.ebi.ac.uk/chembl/compound/inspect/CHEMBL1708
SJ000287418-6	ARTICAINE HYDROCHLORIDE	CHEMBL1093	Sodium channel alpha subunit blocker	--	https://www.ebi.ac.uk/chembl/compound/inspect/CHEMBL1093
SJ000287420-10	PANCURONIUM BROMIDE	CHEMBL185073	Muscle-type nicotinic acetylcholine receptor antagonist	Neuromuscular Blocking Agent	https://www.ebi.ac.uk/chembl/compound/inspect/CHEMBL185073
SJ000287421-6	MOLINDONE HYDROCHLORIDE	CHEMBL460	Dopamine D2 receptor antagonist	Antipsychotic	https://www.ebi.ac.uk/chembl/compound/inspect/CHEMBL460
SJ000287422-10	ZALCITABINE	CHEMBL853	Human immunodeficiency virus type 1 reverse transcriptase inhibitor	Antiviral	https://www.ebi.ac.uk/chembl/compound/inspect/CHEMBL853
SJ000287426-5	MEGLUMINE	CHEMBL1200570	--	Diagnostic Aid (radiopaque medium)	https://www.ebi.ac.uk/chembl/compound/inspect/CHEMBL1200570
SJ000287428-3	CLIOQUINOL	CHEMBL497	Zinc chelating agent	Anti-Amebic; Anti-Infective, Topical	https://www.ebi.ac.uk/chembl/compound/inspect/CHEMBL497
SJ000287438-2	ETHYNODIOL DIACETATE	CHEMBL1200624	Progesterone receptor agonist	Progestin	https://www.ebi.ac.uk/chembl/compound/inspect/CHEMBL1200624
SJ000287441-6	MONOBENZONE	CHEMBL1388	Tyrosinase inhibitor	Depigmentor	https://www.ebi.ac.uk/chembl/compound/inspect/CHEMBL1388
SJ000287444-6	NIZATIDINE	CHEMBL653	Histamine H2 receptor antagonist	Anti-Ulcerative	https://www.ebi.ac.uk/chembl/compound/inspect/CHEMBL653
SJ000287448-4	THONZONIUM BROMIDE	CHEMBL1201322	--	Detergent	https://www.ebi.ac.uk/chembl/compound/inspect/CHEMBL1201322
SJ000287450-6	PROTRIPTYLINE HYDROCHLORIDE	CHEMBL668	Serotonin transporter inhibitor	Antidepressant	https://www.ebi.ac.uk/chembl/compound/inspect/CHEMBL668
SJ000287452-7	PROPOFOL	CHEMBL526	GABA-A receptor; anion channel positive allosteric modulator	Anesthetic (intravenous)	https://www.ebi.ac.uk/chembl/compound/inspect/CHEMBL526
SJ000287454-7	FLUCYTOSINE	CHEMBL1463	Thymidylate synthase inhibitor	Antifungal	https://www.ebi.ac.uk/chembl/compound/inspect/CHEMBL1463
SJ000287457-7	PENTETIC ACID	CHEMBL780	Radioactive metals chelating agent	Chelating Agent (plutonium),Diagnostic Aid	https://www.ebi.ac.uk/chembl/compound/inspect/CHEMBL780
SJ000287458-7	BRETYLIUM TOSYLATE	CHEMBL1199080	Norepinephrine transporter substrate	Cardiac Depressant (anti-arrhythmic); Anti-Adrenergic	https://www.ebi.ac.uk/chembl/compound/inspect/CHEMBL1199080
SJ000287459-7	SALMETEROL	CHEMBL1263	Beta-2 adrenergic receptor agonist	Bronchodilator	https://www.ebi.ac.uk/chembl/compound/inspect/CHEMBL1263
SJ000287463-2	PROPARACAINE HYDROCHLORIDE	CHEMBL1196	Sodium channel alpha subunit blocker	Anesthetic (topical, ophthalmic)	https://www.ebi.ac.uk/chembl/compound/inspect/CHEMBL1196
SJ000287467-11	DECAMETHONIUM BROMIDE	CHEMBL1190	Muscle-type nicotinic acetylcholine receptor partial agonist	--	https://www.ebi.ac.uk/chembl/compound/inspect/CHEMBL1190
SJ000287469-10	SOTALOL HYDROCHLORIDE	CHEMBL471	Beta-1 adrenergic receptor antagonist	Anti-Adrenergic (beta-receptor)	https://www.ebi.ac.uk/chembl/compound/inspect/CHEMBL471
SJ000287487-10	FLUVOXAMINE MALEATE	CHEMBL814	Serotonin transporter inhibitor	Antiobsessional Agent	https://www.ebi.ac.uk/chembl/compound/inspect/CHEMBL814
SJ000287488-7	FLUTICASONE PROPIONATE	CHEMBL1473	Glucocorticoid receptor agonist	Anti-Inflammatory	https://www.ebi.ac.uk/chembl/compound/inspect/CHEMBL1473
SJ000287506-7	ALPROSTADIL	CHEMBL495	Prostanoid EP1 receptor agonist	Vasodilator	https://www.ebi.ac.uk/chembl/compound/inspect/CHEMBL495
SJ000287510-6	ISRADIPINE	CHEMBL1648	Voltage-gated L-type calcium channel blocker	Antagonist (calcium channel)	https://www.ebi.ac.uk/chembl/compound/inspect/CHEMBL1648
SJ000287514-7	LETROZOLE	CHEMBL1444	Cytochrome P450 19A1 inhibitor	Antineoplastic	https://www.ebi.ac.uk/chembl/compound/inspect/CHEMBL1444
SJ000287515-5	TOCAINIDE HYDROCHLORIDE	CHEMBL1762	Sodium channel alpha subunit blocker	Cardiac Depressant (anti-arrhythmic)	https://www.ebi.ac.uk/chembl/compound/inspect/CHEMBL1762
SJ000287516-10	RISPERIDONE	CHEMBL85	Serotonin 2a (5-HT2a) receptor antagonist	Neuroleptic	https://www.ebi.ac.uk/chembl/compound/inspect/CHEMBL85
SJ000287517-2	METHYLDOPATE HYDROCHLORIDE	CHEMBL1200432	Adrenergic receptor alpha-2 agonist	Antihypertensive	https://www.ebi.ac.uk/chembl/compound/inspect/CHEMBL1200432
SJ000287520-6	ETOMIDATE	CHEMBL681	GABA-A receptor; anion channel positive modulator	Sedative-Hypnotic	https://www.ebi.ac.uk/chembl/compound/inspect/CHEMBL681
SJ000287522-3	PENBUTOLOL SULFATE	CHEMBL1290	Beta-1 adrenergic receptor antagonist	Anti-Adrenergic (beta-receptor)	https://www.ebi.ac.uk/chembl/compound/inspect/CHEMBL1290
SJ000287523-4	PREDNICARBATE	CHEMBL1200386	Glucocorticoid receptor agonist	Glucocorticoid	https://www.ebi.ac.uk/chembl/compound/inspect/CHEMBL1200386
SJ000287524-2	SERTACONAZOLE	CHEMBL1201196	Cytochrome P450 51 inhibitor	--	https://www.ebi.ac.uk/chembl/compound/inspect/CHEMBL1201196
SJ000287527-3	QUINETHAZONE	CHEMBL1532	Thiazide-sensitive sodium-chloride cotransporter inhibitor	--	https://www.ebi.ac.uk/chembl/compound/inspect/CHEMBL1532
SJ000287528-7	REPAGLINIDE	CHEMBL1272	Sulfonylurea receptor 1, Kir6.2 blocker	--	https://www.ebi.ac.uk/chembl/compound/inspect/CHEMBL1272
SJ000287529-3	MORICIZINE HYDROCHLORIDE	CHEMBL1075	Sodium channel alpha subunit blocker	Cardiac Depressant (anti-arrhythmic)	https://www.ebi.ac.uk/chembl/compound/inspect/CHEMBL1075
SJ000287533-8	ONDANSETRON HYDROCHLORIDE	CHEMBL46	Serotonin 3a (5-HT3a) receptor antagonist	Anti-Anxiety Agent; Anti-Emetic; Antischizophrenic	https://www.ebi.ac.uk/chembl/compound/inspect/CHEMBL46
SJ000287535-3	PHENSUXIMIDE	CHEMBL797	Voltage-gated T-type calcium channel blocker	Anticonvulsant	https://www.ebi.ac.uk/chembl/compound/inspect/CHEMBL797
SJ000287537-5	NAFTIFINE HYDROCHLORIDE	CHEMBL1200493	Squalene monooxygenase inhibitor	Antifungal	https://www.ebi.ac.uk/chembl/compound/inspect/CHEMBL1200493
SJ000287539-9	MILRINONE	CHEMBL189	Phosphodiesterase 3A inhibitor	Cardiotonic	https://www.ebi.ac.uk/chembl/compound/inspect/CHEMBL189
SJ000287540-4	TICARCILLIN SODIUM	--	--	--
SJ000287542-6	MESALAMINE	CHEMBL704	Arachidonate 5-lipoxygenase inhibitor	Anti-Inflammatory	https://www.ebi.ac.uk/chembl/compound/inspect/CHEMBL704
SJ000287555-8	SULFADOXINE	CHEMBL1539	Dihydropteroate synthetase inhibitor	Antibacterial	https://www.ebi.ac.uk/chembl/compound/inspect/CHEMBL1539
SJ000287559-7	NETILMICIN SULFATE	CHEMBL1200872	Bacterial 70S ribosome inhibitor	Antibacterial	https://www.ebi.ac.uk/chembl/compound/inspect/CHEMBL1200872
SJ000287560-7	NATAMYCIN	CHEMBL1200656	Ergosterol sequestering agent	Antibacterial (ophthalmic)	https://www.ebi.ac.uk/chembl/compound/inspect/CHEMBL1200656
SJ000287562-7	RIFABUTIN | SJ000556734	CHEMBL444633	Bacterial DNA-directed RNA polymerase inhibitor	Antibacterial (antimycobacterial)	https://www.ebi.ac.uk/chembl/compound/inspect/CHEMBL444633
SJ000287564-6	MEROPENEM	CHEMBL127	Bacterial penicillin-binding protein inhibitor	Antibacterial	https://www.ebi.ac.uk/chembl/compound/inspect/CHEMBL127
SJ000287565-5	PROCARBAZINE HYDROCHLORIDE	CHEMBL1321	DNA inhibitor	Antineoplastic	https://www.ebi.ac.uk/chembl/compound/inspect/CHEMBL1321
SJ000287566-6	SAQUINAVIR MESYLATE	CHEMBL114	Human immunodeficiency virus type 1 protease inhibitor	Antiviral	https://www.ebi.ac.uk/chembl/compound/inspect/CHEMBL114
SJ000287567-3	CEFEPIME HYDROCHLORIDE	CHEMBL1200962	Bacterial penicillin-binding protein inhibitor	Antibacterial	https://www.ebi.ac.uk/chembl/compound/inspect/CHEMBL1200962
SJ000287570-5	DORZOLAMIDE HYDROCHLORIDE	CHEMBL1201162	Carbonic anhydrase II inhibitor	Carbonic Anhydrase Inhibitor	https://www.ebi.ac.uk/chembl/compound/inspect/CHEMBL1201162
SJ000287587-5	AMIFOSTINE	CHEMBL1006	Reactive metabolite scavenging agent	Protectant (topical); Radioprotector	https://www.ebi.ac.uk/chembl/compound/inspect/CHEMBL1006
SJ000287781-11	2',3'-DIDEHYDRO-3'-DEOXYTHYMIDINE	--	--	--
SJ000287832-10	DFMO	CHEMBL830	Ornithine decarboxylase inhibitor	Antineoplastic; Antiprotozoal	https://www.ebi.ac.uk/chembl/compound/inspect/CHEMBL830
SJ000287876-12	FORMOTEROL	CHEMBL1256786	Beta-2 adrenergic receptor agonist	Bronchodilator	https://www.ebi.ac.uk/chembl/compound/inspect/CHEMBL1256786
SJ000287880-9	FLUMAZENIL	CHEMBL407	GABA-A receptor; anion channel allosteric antagonist	Antagonist (to benzodiazepine)	https://www.ebi.ac.uk/chembl/compound/inspect/CHEMBL407
SJ000287900-6	FENOLDOPAM BROMIDE	CHEMBL588	Dopamine D1 receptor agonist	Dopamine Agonist; Antihypertensive	https://www.ebi.ac.uk/chembl/compound/inspect/CHEMBL588
SJ000287925-12	IDARUBICIN	CHEMBL1117	DNA topoisomerase II alpha inhibitor	Antineoplastic	https://www.ebi.ac.uk/chembl/compound/inspect/CHEMBL1117
SJ000287972-8	LAMOTRIGINE	CHEMBL741	Sodium channel alpha subunit blocker	Anticonvulsant	https://www.ebi.ac.uk/chembl/compound/inspect/CHEMBL741
SJ000287995-6	4-METHYLPYRAZOLE HYDROCHLORIDE	CHEMBL1308	Alcohol dehydrogenase class I inhibitor	Antidote (alcohol dehydrogenase inhibitor)	https://www.ebi.ac.uk/chembl/compound/inspect/CHEMBL1308
SJ000288020-6	LEVALLORPHAN TARTRATE	CHEMBL1254682	Mu opioid receptor antagonist	--	https://www.ebi.ac.uk/chembl/compound/inspect/CHEMBL1254682
SJ000288064-6	METHYSERGIDE MALEATE	CHEMBL1065	Serotonin 2b (5-HT2b) receptor antagonist	Vasoconstrictor (specific in migraine)	https://www.ebi.ac.uk/chembl/compound/inspect/CHEMBL1065
SJ000288087-6	PIRFENIDONE	CHEMBL1256391	Unknown	Antipyretic; Analgesic; Anti-Inflammatory	https://www.ebi.ac.uk/chembl/compound/inspect/CHEMBL1256391
SJ000288157-11	RANOLAZINE DIHYDROCHLORIDE	CHEMBL1404	Sodium channel protein type V alpha subunit blocker	Anti-Anginal	https://www.ebi.ac.uk/chembl/compound/inspect/CHEMBL1404
SJ000288165-7	SUCCINYLCHOLINE CHLORIDE	CHEMBL703	Muscle-type nicotinic acetylcholine receptor agonist	Neuromuscular Blocking Agent	https://www.ebi.ac.uk/chembl/compound/inspect/CHEMBL703
SJ000288177-8	ROPINIROLE HYDROCHLORIDE	CHEMBL589	D2-like dopamine receptor agonist	Antiparkinsonian (D2 receptor agonist)	https://www.ebi.ac.uk/chembl/compound/inspect/CHEMBL589
SJ000288218-4	(6R)-5,6,7,8-TETRAHYDRO-L-BIOPTERIN HYDROCHLORIDE	--	--	--
SJ000288240-8	TOMOXETINE	CHEMBL641	Norepinephrine transporter inhibitor	--	https://www.ebi.ac.uk/chembl/compound/inspect/CHEMBL641
SJ000288244-23	VINCRISTINE	CHEMBL90555	Tubulin inhibitor	Antineoplastic	https://www.ebi.ac.uk/chembl/compound/inspect/CHEMBL90555
SJ000288249-7	UK 14,304	CHEMBL844	Adrenergic receptor alpha-2 agonist	Adrenergic (ophthalmic)	https://www.ebi.ac.uk/chembl/compound/inspect/CHEMBL844
SJ000288271-8	ZONISAMIDE SODIUM | SJ000518935	--	--	--
SJ000288281-3	ZOPICLONE	CHEMBL1522	GABA-A receptor; anion channel positive allosteric modulator	--	https://www.ebi.ac.uk/chembl/compound/inspect/CHEMBL1522
SJ000288290-8	SODIUM NITROPRUSSIDE DIHYDRATE	--	--	--
SJ000288326-10	IMIQUIMOD	CHEMBL1282	Toll-like receptor 7 agonist	Immunomodulator	https://www.ebi.ac.uk/chembl/compound/inspect/CHEMBL1282
SJ000312219-7	ALENDRONATE MONOSODIUM TRIHYDRATE| ALENDRONIC ACID| ABDP | FOSAMAX	CHEMBL870	Farnesyl diphosphate synthase inhibitor	Bone Resorption Inhibitor	https://www.ebi.ac.uk/chembl/compound/inspect/CHEMBL870
SJ000312284-2	TEMOZOLOMIDE	CHEMBL810	DNA inhibitor	--	https://www.ebi.ac.uk/chembl/compound/inspect/CHEMBL810
SJ000312285-7	TOREMIFENE CITRATE| FARESTONE| ACAPODENE	CHEMBL1200675	Estrogen receptor modulator	Anti-Estrogen; Antineoplastic	https://www.ebi.ac.uk/chembl/compound/inspect/CHEMBL1200675
SJ000312286-9	PRAMIPEXOLE DIHYDROCHLORIDE| MIRAPEX	CHEMBL301265	D2-like dopamine receptor agonist	Antidepressant; Antischizophrenic; Dopamine Agonist; Antiparkinsonian,Antiparkinsonian; Antischizophrenic; Dopamine Agonist; Antidepressant	https://www.ebi.ac.uk/chembl/compound/inspect/CHEMBL301265
SJ000312287-21	PEMETREXED	CHEMBL1201258	Thymidylate synthase inhibitor	Antineoplastic (specific thymidylate synthase inhibitor)	https://www.ebi.ac.uk/chembl/compound/inspect/CHEMBL1201258
SJ000312288-8	VORICONAZOLE| VFEND	CHEMBL638	Cytochrome P450 51 inhibitor	--	https://www.ebi.ac.uk/chembl/compound/inspect/CHEMBL638
SJ000312290-10	ZOLEDRONIC ACID	CHEMBL924	Farnesyl diphosphate synthase inhibitor	Bone Resorption Inhibitor; Osteoporosis Therapy Adjunct,Osteoporosis Therapy Adjunct,Osteoporosis Therapy Adjunct; Bone Resorption Inhibitor	https://www.ebi.ac.uk/chembl/compound/inspect/CHEMBL924
SJ000312291-9	VALACYCLOVIR HYDROCHLORIDE	CHEMBL1201110	Human herpesvirus 1 DNA polymerase inhibitor	Antiviral	https://www.ebi.ac.uk/chembl/compound/inspect/CHEMBL1201110
SJ000312292-8	ZOLMITRIPTAN	CHEMBL1185	Serotonin 1b (5-HT1b) receptor agonist	Antimigraine	https://www.ebi.ac.uk/chembl/compound/inspect/CHEMBL1185
SJ000312293-7	ZAFIRLUKAST| ACCOLATE	CHEMBL603	Cysteinyl leukotriene receptor 1 antagonist	Anti-Asthmatic (leukotriene antagonist)	https://www.ebi.ac.uk/chembl/compound/inspect/CHEMBL603
SJ000312294-4	TIROFIBAN HYDROCHLORIDE HYDRATE| AGGRASTAT	CHEMBL916	Integrin alpha-IIb/beta-3 inhibitor	Treatment of Unstable Angina	https://www.ebi.ac.uk/chembl/compound/inspect/CHEMBL916
SJ000312295-14	ERLOTINIB	CHEMBL553	Epidermal growth factor receptor erbB1 inhibitor	--	https://www.ebi.ac.uk/chembl/compound/inspect/CHEMBL553
SJ000312297-7	PENCICLOVIR	CHEMBL1540	Human herpesvirus 1 DNA polymerase inhibitor	Antiviral	https://www.ebi.ac.uk/chembl/compound/inspect/CHEMBL1540
SJ000312298-5	TIAGABINE HYDROCHLORIDE| GABITRIL	CHEMBL1027	GABA transporter 1 inhibitor	Anticonvulsant	https://www.ebi.ac.uk/chembl/compound/inspect/CHEMBL1027
SJ000312299-4	(R) -TAMSULOSIN HYDROCHLORIDE| FLOMAX| HARNAL| OMNIC| PRADIF	CHEMBL836	Adrenergic receptor alpha-1 antagonist	Benign Prostatic Hyperplasia Therapy Agent	https://www.ebi.ac.uk/chembl/compound/inspect/CHEMBL836
SJ000312300-7	QUETIAPINE HEMIFUMARATE| SEROQUEL	CHEMBL716	Serotonin 2a (5-HT2a) receptor antagonist	Antipsychotic	https://www.ebi.ac.uk/chembl/compound/inspect/CHEMBL716
SJ000312301-3	TILUDRONATE DISODIUM	CHEMBL1350	ATP inhibitor	Osteoporosis Treatment And Prevention; Paget's Disease Treatment	https://www.ebi.ac.uk/chembl/compound/inspect/CHEMBL1350
SJ000312302-6	TRILOSTANE| DESOPAN| MODRASTANE| MODRENAL	CHEMBL1200907	3-beta-hydroxysteroid dehydrogenase/delta 5-->4-isomerase type II inhibitor	Adrenocortical Suppressant	https://www.ebi.ac.uk/chembl/compound/inspect/CHEMBL1200907
SJ000312303-9	ZILEUTON	CHEMBL93	Arachidonate 5-lipoxygenase inhibitor	Inhibitor (5-lipoxygenase)	https://www.ebi.ac.uk/chembl/compound/inspect/CHEMBL93
SJ000312304-8	VARDENAFIL DIHYDROCHLORIDE	--	--	--
SJ000312305-4	PERMETHRIN	CHEMBL1525	Voltage-sensitive sodium channel blocker	Ectoparasiticide	https://www.ebi.ac.uk/chembl/compound/inspect/CHEMBL1525
SJ000312306-5	RABEPRAZOLE SODIUM	CHEMBL1200930	Potassium-transporting ATPase inhibitor	Anti-Ulcerative; Gastric Acid Pump Inhibitor	https://www.ebi.ac.uk/chembl/compound/inspect/CHEMBL1200930
SJ000312307-8	ZIPRASIDONE	CHEMBL708	Serotonin 2a (5-HT2a) receptor antagonist	Antipsychotic	https://www.ebi.ac.uk/chembl/compound/inspect/CHEMBL708
SJ000312308-7	EPLERENONE| EPOXYMEXRENONE	CHEMBL1095097	Mineralocorticoid receptor antagonist	Antihypertensive; Aldosterone Antagonist	https://www.ebi.ac.uk/chembl/compound/inspect/CHEMBL1095097
SJ000312309-10	BICALUTAMIDE| CASODEX	CHEMBL409	Androgen Receptor antagonist	Antineoplastic	https://www.ebi.ac.uk/chembl/compound/inspect/CHEMBL409
SJ000312311-8	CINACALCET	CHEMBL1201284	Calcium sensing receptor positive allosteric modulator	--	https://www.ebi.ac.uk/chembl/compound/inspect/CHEMBL1201284
SJ000312313-13	CLOFARABINE	CHEMBL1750	Ribonucleoside-diphosphate reductase RR1 inhibitor	--	https://www.ebi.ac.uk/chembl/compound/inspect/CHEMBL1750
SJ000312314-9	ARGATROBAN	CHEMBL1166	Thrombin inhibitor	Anticoagulant	https://www.ebi.ac.uk/chembl/compound/inspect/CHEMBL1166
SJ000312315-7	ENTECAVIR	CHEMBL713	DNA polymerase/reverse transcriptase inhibitor	--	https://www.ebi.ac.uk/chembl/compound/inspect/CHEMBL713
SJ000312316-6	NORGESTIMATE	CHEMBL1200934	Progesterone receptor agonist	Progestin	https://www.ebi.ac.uk/chembl/compound/inspect/CHEMBL1200934
SJ000312317-8	ACITRETIN	CHEMBL1131	Retinoid receptor agonist	Antipsoriatic	https://www.ebi.ac.uk/chembl/compound/inspect/CHEMBL1131
SJ000312318-8	NARATRIPTAN	CHEMBL1278	Serotonin 1b (5-HT1b) receptor agonist	Antimigraine	https://www.ebi.ac.uk/chembl/compound/inspect/CHEMBL1278
SJ000312319-4	BALSALAZIDE	--	--	--
SJ000312320-8	OLSALAZINE SODIUM| DIPENTUM	CHEMBL425	Arachidonate 5-lipoxygenase inhibitor	Anti-Inflammatory (gastrointestinal)	https://www.ebi.ac.uk/chembl/compound/inspect/CHEMBL425
SJ000312321-19	CLADRIBINE	CHEMBL1619	DNA inhibitor	Antineoplastic	https://www.ebi.ac.uk/chembl/compound/inspect/CHEMBL1619
SJ000312322-4	BUCLIZINE DIHYDROCHLORIDE	CHEMBL1201271	Histamine H1 receptor antagonist	Antinauseant	https://www.ebi.ac.uk/chembl/compound/inspect/CHEMBL1201271
SJ000312323-4	ACAMPROSATE CALCIUM	CHEMBL1201293	Glutamate [NMDA] receptor antagonist	--	https://www.ebi.ac.uk/chembl/compound/inspect/CHEMBL1201293
SJ000312324-8	RASAGILINE MESYLATE| AGILECT| AZILECT	CHEMBL1201142	Monoamine oxidase B inhibitor	Antiparkinsonian	https://www.ebi.ac.uk/chembl/compound/inspect/CHEMBL1201142
SJ000312325-7	ARIPIPRAZOLE	CHEMBL1112	Dopamine D2 receptor partial agonist	Antipsychotic; Antischizophrenic	https://www.ebi.ac.uk/chembl/compound/inspect/CHEMBL1112
SJ000312326-8	CAPECITABINE| XELODA	CHEMBL1773	Thymidylate synthase inhibitor	Antineoplastic	https://www.ebi.ac.uk/chembl/compound/inspect/CHEMBL1773
SJ000312327-7	ACARBOSE	CHEMBL1566	Pancreatic alpha-amylase inhibitor	Inhibitor (alpha-glucosidase)	https://www.ebi.ac.uk/chembl/compound/inspect/CHEMBL1566
SJ000312328-9	TOLCAPONE	CHEMBL1324	Catechol O-methyltransferase inhibitor	Antiparkinsonian	https://www.ebi.ac.uk/chembl/compound/inspect/CHEMBL1324
SJ000312329-3	AMLEXANOX| APHTHASOL| AA-673| CHX-3673	CHEMBL1096	Phosphodiesterase 4 inhibitor	Anti-Allergic	https://www.ebi.ac.uk/chembl/compound/inspect/CHEMBL1096
SJ000312330-8	ANASTROZOLE	CHEMBL1399	Cytochrome P450 19A1 inhibitor	Antineoplastic	https://www.ebi.ac.uk/chembl/compound/inspect/CHEMBL1399
SJ000312333-4	AMDINOCILLIN| MECILLINAM| FL-1060| RO-9070	CHEMBL530	Bacterial penicillin-binding protein 2 inhibitor	Antibacterial	https://www.ebi.ac.uk/chembl/compound/inspect/CHEMBL530
SJ000312334-7	ANAGRELIDE HYDROCHLORIDE| AGRYLIN| XAGRID	CHEMBL760	Phosphodiesterase 3 inhibitor	Antithrombotic	https://www.ebi.ac.uk/chembl/compound/inspect/CHEMBL760
SJ000312335-14	BEXAROTENE	CHEMBL1023	Retinoid X receptor agonist	--	https://www.ebi.ac.uk/chembl/compound/inspect/CHEMBL1023
SJ000312336-7	DARIFENACIN HYDROBROMIDE	CHEMBL1346	Muscarinic acetylcholine receptor M3 antagonist	--	https://www.ebi.ac.uk/chembl/compound/inspect/CHEMBL1346
SJ000312337-7	SUMATRIPTAN SUCCINATE	CHEMBL128	Serotonin 1b (5-HT1b) receptor agonist	Antimigraine	https://www.ebi.ac.uk/chembl/compound/inspect/CHEMBL128
SJ000312338-8	NITAZOXANIDE| ALINIA	CHEMBL1401	Pyruvate:ferredoxin oxidoreductase inhibitor	--	https://www.ebi.ac.uk/chembl/compound/inspect/CHEMBL1401
SJ000312339-2	ITRACONAZOLE	CHEMBL22587	Cytochrome P450 51 inhibitor	Antifungal	https://www.ebi.ac.uk/chembl/compound/inspect/CHEMBL22587
SJ000312340-9	MIRTAZAPINE	CHEMBL654	Serotonin 2a (5-HT2a) receptor antagonist	Antidepressant	https://www.ebi.ac.uk/chembl/compound/inspect/CHEMBL654
SJ000312341-7	LEVETIRACETAM| KEPPRA|SIB-S1	CHEMBL1286	Synaptic vesicle glycoprotein 2A modulator	--	https://www.ebi.ac.uk/chembl/compound/inspect/CHEMBL1286
SJ000312342-8	OLANZAPINE| ZYPREXA	CHEMBL715	Serotonin 2a (5-HT2a) receptor antagonist	Antipsychotic	https://www.ebi.ac.uk/chembl/compound/inspect/CHEMBL715
SJ000312343-6	MONTELUKAST SODIUM	CHEMBL1200681	Cysteinyl leukotriene receptor 1 antagonist	Anti-Asthmatic (leukotriene antagonist)	https://www.ebi.ac.uk/chembl/compound/inspect/CHEMBL1200681
SJ000312344-4	NEFAZODONE	CHEMBL623	Serotonin transporter inhibitor	Antidepressant	https://www.ebi.ac.uk/chembl/compound/inspect/CHEMBL623
SJ000312345-15	IRINOTECAN	CHEMBL481	DNA topoisomerase I inhibitor	Antineoplastic (DNA topoisomerase I Inhibitor)	https://www.ebi.ac.uk/chembl/compound/inspect/CHEMBL481
SJ000312346-1	TERBINAFINE HYDROCHLORIDE| LAMISIL	CHEMBL822	Squalene monooxygenase inhibitor	Antifungal	https://www.ebi.ac.uk/chembl/compound/inspect/CHEMBL822
SJ000312347-6	NISOLDIPINE	CHEMBL1726	Voltage-gated L-type calcium channel blocker	Vasodilator (coronary)	https://www.ebi.ac.uk/chembl/compound/inspect/CHEMBL1726
SJ000312348-5	BOSENTAN	CHEMBL957	Endothelin receptor, ET-A/ET-B antagonist	Antagonist (endothelin receptor)	https://www.ebi.ac.uk/chembl/compound/inspect/CHEMBL957
SJ000312349-7	TADALAFIL| CIALIS	CHEMBL779	Phosphodiesterase 5A inhibitor	--	https://www.ebi.ac.uk/chembl/compound/inspect/CHEMBL779
SJ000312350-18	SORAFENIB	CHEMBL1336	Serine/threonine-protein kinase RAF inhibitor	--	https://www.ebi.ac.uk/chembl/compound/inspect/CHEMBL1336
SJ000312351-12	OXALIPLATIN	--	--	--
SJ000312352-7	LOTEPREDNOL ETABONATE| ALREX| LOTEMAX| ZYLET	CHEMBL1200865	Glucocorticoid receptor agonist	Anti-Inflammatory (topical)	https://www.ebi.ac.uk/chembl/compound/inspect/CHEMBL1200865
SJ000312353-7	RIZATRIPTAN BENZOATE	CHEMBL905	Serotonin 1b (5-HT1b) receptor agonist	Antimigraine	https://www.ebi.ac.uk/chembl/compound/inspect/CHEMBL905
SJ000312354-8	RIVASTIGMINE TARTRATE| EXELON	CHEMBL636	Cholinesterases; ACHE & BCHE inhibitor	--	https://www.ebi.ac.uk/chembl/compound/inspect/CHEMBL636
SJ000312355-9	RIMANTADINE HYDROCHLORIDE| 1-(1-ADAMANTYL)ETHANAMINE HYDROCHLORIDE	CHEMBL959	Influenza virus A matrix protein M2 inhibitor	Antiviral	https://www.ebi.ac.uk/chembl/compound/inspect/CHEMBL959
SJ000312356-6	DROSPIRENONE	CHEMBL1509	Mineralocorticoid receptor antagonist	Aldosterone Antagonist	https://www.ebi.ac.uk/chembl/compound/inspect/CHEMBL1509
SJ000312357-13	SUNITINIB	CHEMBL535	Macrophage colony stimulating factor receptor inhibitor	--	https://www.ebi.ac.uk/chembl/compound/inspect/CHEMBL535
SJ000312358-9	MOEXIPRIL HYDROCHLORIDE	CHEMBL1165	Angiotensin-converting enzyme inhibitor	Antihypertensive; Enzyme Inhibitor (angiotensin-converting)	https://www.ebi.ac.uk/chembl/compound/inspect/CHEMBL1165
SJ000312359-7	DAPTOMYCIN| CUBICIN	CHEMBL387675	Cell membrane inhibitor	Antibacterial	https://www.ebi.ac.uk/chembl/compound/inspect/CHEMBL387675
SJ000312361-7	TOPIRAMATE| TOPIRAMIC ACID	CHEMBL220492	Carbonic anhydrase II inhibitor	Anticonvulsant	https://www.ebi.ac.uk/chembl/compound/inspect/CHEMBL220492
SJ000312362-6	PAMIDRONATE DISODIUM SALT HYDRATE	CHEMBL834	Farnesyl diphosphate synthase inhibitor	Bone Resorption Inhibitor	https://www.ebi.ac.uk/chembl/compound/inspect/CHEMBL834
SJ000312363-13	VINORELBINE	CHEMBL553025	Tubulin inhibitor	Antineoplastic	https://www.ebi.ac.uk/chembl/compound/inspect/CHEMBL553025
SJ000312364-14	PRAVASTATIN SODIUM	CHEMBL1144	HMG-CoA reductase inhibitor	Antihyperlipidemic	https://www.ebi.ac.uk/chembl/compound/inspect/CHEMBL1144
SJ000312367-10	DARUNAVIR| PREZISTA| TMC-114	CHEMBL1323	Human immunodeficiency virus type 1 protease inhibitor	--	https://www.ebi.ac.uk/chembl/compound/inspect/CHEMBL1323
SJ000312369-15	DOCETAXEL	CHEMBL92	Tubulin inhibitor	Antineoplastic	https://www.ebi.ac.uk/chembl/compound/inspect/CHEMBL92
SJ000312370-8	TIZANIDINE HYDROCHLORIDE	CHEMBL1079	Adrenergic receptor alpha-2 agonist	Antispasmodic	https://www.ebi.ac.uk/chembl/compound/inspect/CHEMBL1079
SJ000312371-20	DECITABINE	CHEMBL1201129	DNA (cytosine-5)-methyltransferase 3A inhibitor	Antineoplastic	https://www.ebi.ac.uk/chembl/compound/inspect/CHEMBL1201129
SJ000312372-5	DESOXIMETASONE| TOPICORT	CHEMBL1766	Glucocorticoid receptor agonist	Anti-Inflammatory	https://www.ebi.ac.uk/chembl/compound/inspect/CHEMBL1766
SJ000312374-7	INDINAVIR SULFATE| CRIXIVAN	CHEMBL1735	Human immunodeficiency virus type 1 protease inhibitor	Antiviral	https://www.ebi.ac.uk/chembl/compound/inspect/CHEMBL1735
SJ000312375-12	RITONAVIR| NORVIR	CHEMBL163	Human immunodeficiency virus type 1 protease inhibitor	Antiviral	https://www.ebi.ac.uk/chembl/compound/inspect/CHEMBL163
SJ000312376-8	NEVIRAPINE	CHEMBL57	Human immunodeficiency virus type 1 reverse transcriptase inhibitor	Antiviral	https://www.ebi.ac.uk/chembl/compound/inspect/CHEMBL57
SJ000312377-7	AMPRENAVIR	CHEMBL116	Human immunodeficiency virus type 1 protease inhibitor	--	https://www.ebi.ac.uk/chembl/compound/inspect/CHEMBL116
SJ000312378-8	LAMIVUDINE| 3TC| EPIVIR| HEPITEC| HEPTOVIR| ZEFFIX| EPZICOM	CHEMBL141	Human immunodeficiency virus type 1 reverse transcriptase inhibitor	Antiviral	https://www.ebi.ac.uk/chembl/compound/inspect/CHEMBL141
SJ000312379-8	ATAZANAVIR SULFATE	CHEMBL1163	Human immunodeficiency virus type 1 protease inhibitor	--	https://www.ebi.ac.uk/chembl/compound/inspect/CHEMBL1163
SJ000312380-5	ABACAVIR SULFATE	CHEMBL1380	Human immunodeficiency virus type 1 reverse transcriptase inhibitor	Antiviral	https://www.ebi.ac.uk/chembl/compound/inspect/CHEMBL1380
SJ000312381-4	TIPRANAVIR| APTIVUS	CHEMBL222559	Human immunodeficiency virus type 1 protease inhibitor	--	https://www.ebi.ac.uk/chembl/compound/inspect/CHEMBL222559
SJ000312382-7	TENOFOVIR MONOHYDRATE| APROPOVIR| VIREAD	CHEMBL483	--	--	https://www.ebi.ac.uk/chembl/compound/inspect/CHEMBL483
SJ000312383-6	NELFINAVIR	CHEMBL584	Human immunodeficiency virus type 1 protease inhibitor	Antiviral	https://www.ebi.ac.uk/chembl/compound/inspect/CHEMBL584
SJ000312384-4	ETHOXZOLAMIDE| CARDRASE| ETHAMIDE| GLAUCOTENSIL| REDUPRESIN	CHEMBL18	Carbonic anhydrase inhibitor	--	https://www.ebi.ac.uk/chembl/compound/inspect/CHEMBL18
SJ000312385-4	DIATRIZOIC ACID| AMIDOTRIZOIC ACID| ANGIOVIST 282	CHEMBL1201220	--	Diagnostic Aid (radiopaque medium),Radioactive Agent	https://www.ebi.ac.uk/chembl/compound/inspect/CHEMBL1201220
SJ000312386-5	QUINESTROL| ESTROVIS	CHEMBL1201165	Estrogen receptor agonist	Estrogen	https://www.ebi.ac.uk/chembl/compound/inspect/CHEMBL1201165
SJ000312388-8	TROGLITAZONE	CHEMBL408	Peroxisome proliferator-activated receptor gamma agonist	Antidiabetic	https://www.ebi.ac.uk/chembl/compound/inspect/CHEMBL408
SJ000312391-3	TRAVOPROST	CHEMBL1200799	Prostanoid FP receptor agonist	--	https://www.ebi.ac.uk/chembl/compound/inspect/CHEMBL1200799
SJ000313027-16	CRIZOTINIB	CHEMBL601719	Hepatocyte growth factor receptor inhibitor	--	https://www.ebi.ac.uk/chembl/compound/inspect/CHEMBL601719
SJ000518933-12	FLUDARABINE PHOSPHATE	CHEMBL1096882	Ribonucleoside-diphosphate reductase RR1 inhibitor	Antineoplastic	https://www.ebi.ac.uk/chembl/compound/inspect/CHEMBL1096882
SJ000518934-8	TACROLIMUS	CHEMBL269732	FK506-binding protein 1A inhibitor	Immunosuppressant	https://www.ebi.ac.uk/chembl/compound/inspect/CHEMBL269732
SJ000518939-23	VORINOSTAT	CHEMBL98	Histone deacetylase 1 inhibitor	--	https://www.ebi.ac.uk/chembl/compound/inspect/CHEMBL98
SJ000518940-7	MYCOPHENOLATE MOFETIL	CHEMBL1456	Inosine-5'-monophosphate dehydrogenase (IMPDH) inhibitor	Immunomodulator	https://www.ebi.ac.uk/chembl/compound/inspect/CHEMBL1456
SJ000518941-4	PALONOSETRON HYDROCHLORIDE| ALOXI	CHEMBL1189679	Serotonin 3a (5-HT3a) receptor antagonist	Antinauseant; Anti-Emetic	https://www.ebi.ac.uk/chembl/compound/inspect/CHEMBL1189679
SJ000518942-5	DIDANOSINE	CHEMBL1460	Human immunodeficiency virus type 1 reverse transcriptase inhibitor	Antiviral	https://www.ebi.ac.uk/chembl/compound/inspect/CHEMBL1460
SJ000518944-2	ESTRAMUSTINE PHOSPHATE SODIUM	CHEMBL1756	Estrogen receptor beta	Antineoplastic	https://www.ebi.ac.uk/chembl/compound/inspect/CHEMBL1756
SJ000518945-6	DEXRAZOXANE	CHEMBL1738	--	Cardioprotectant	https://www.ebi.ac.uk/chembl/compound/inspect/CHEMBL1738
SJ000518946-6	ADEFOVIR DIPIVOXIL	CHEMBL922	DNA polymerase/reverse transcriptase inhibitor	Antiviral	https://www.ebi.ac.uk/chembl/compound/inspect/CHEMBL922
SJ000518947-3	METHYL AMINOLEVULINATE HYDROCHLORIDE| METVIXIA	CHEMBL1096562	DNA inhibitor	--	https://www.ebi.ac.uk/chembl/compound/inspect/CHEMBL1096562
SJ000518948-11	ATORVASTATIN	CHEMBL1487	HMG-CoA reductase inhibitor	Inhibitor (HMG-CoA reductase)	https://www.ebi.ac.uk/chembl/compound/inspect/CHEMBL1487
SJ000518949-6	DULOXETINE HYDROCHLORIDE| CYMBALTA	CHEMBL1175	Serotonin transporter inhibitor	Antidepressant	https://www.ebi.ac.uk/chembl/compound/inspect/CHEMBL1175
SJ000518950-5	BUTENAFINE HYDROCHLORIDE| LOTRIMIN ULTRA	CHEMBL990	Squalene monooxygenase inhibitor	Antifungal	https://www.ebi.ac.uk/chembl/compound/inspect/CHEMBL990
SJ000518951-12	IMATINIB	CHEMBL941	Tyrosine-protein kinase ABL inhibitor	--	https://www.ebi.ac.uk/chembl/compound/inspect/CHEMBL941
SJ000518952-4	PALIPERIDONE| INVEGA	CHEMBL1621	Dopamine D2 receptor antagonist	--	https://www.ebi.ac.uk/chembl/compound/inspect/CHEMBL1621
SJ000518953-5	AZATADINE MALEATE| OPTIMINE	CHEMBL946	Histamine H1 receptor antagonist	Antihistaminic	https://www.ebi.ac.uk/chembl/compound/inspect/CHEMBL946
SJ000518955-6	DEFERASIROX	CHEMBL550348	Iron chelating agent	--	https://www.ebi.ac.uk/chembl/compound/inspect/CHEMBL550348
SJ000518956-11	LAPATINIB	CHEMBL554	Receptor protein-tyrosine kinase erbB-2 inhibitor	--	https://www.ebi.ac.uk/chembl/compound/inspect/CHEMBL554
SJ000518957-10	CALCITRIOL	CHEMBL846	Vitamin D receptor agonist	Regulator (calcium)	https://www.ebi.ac.uk/chembl/compound/inspect/CHEMBL846
SJ000518958-7	ENTACAPONE| COMTAN	CHEMBL953	Catechol O-methyltransferase inhibitor	Antidyskinetic	https://www.ebi.ac.uk/chembl/compound/inspect/CHEMBL953
SJ000518959-4	EFAVIRENZ| SUSTIVA	CHEMBL223228	Human immunodeficiency virus type 1 reverse transcriptase inhibitor	--	https://www.ebi.ac.uk/chembl/compound/inspect/CHEMBL223228
SJ000518961-10	LOMUSTINE| CEENU	CHEMBL514	DNA inhibitor	Antineoplastic	https://www.ebi.ac.uk/chembl/compound/inspect/CHEMBL514
SJ000518963-6	EXEMESTANE| AROMASIN	CHEMBL1200374	Cytochrome P450 19A1 inhibitor	--	https://www.ebi.ac.uk/chembl/compound/inspect/CHEMBL1200374
SJ000518964-10	NILOTINIB	CHEMBL255863	Tyrosine-protein kinase ABL inhibitor	--	https://www.ebi.ac.uk/chembl/compound/inspect/CHEMBL255863
SJ000518965-2	EPTIFIBATIDE| INTEGRILIN	CHEMBL1174	Integrin alpha-IIb/beta-3 inhibitor	--	https://www.ebi.ac.uk/chembl/compound/inspect/CHEMBL1174
SJ000518967-12	DIHYDROARTEMISININ	--	--	--
SJ000518968-21	BORTEZOMIB	CHEMBL325041	26S proteosome inhibitor	--	https://www.ebi.ac.uk/chembl/compound/inspect/CHEMBL325041
SJ000518969-2	LEUPROLIDE ACETATE| VIADUR	CHEMBL1200775	Gonadotropin-releasing hormone receptor agonist	LHRH Agonist; Antineoplastic	https://www.ebi.ac.uk/chembl/compound/inspect/CHEMBL1200775
SJ000518970-5	LENALIDOMIDE| REVLIMID	CHEMBL848	CRL4(CRBN) E3 ubiquitin ligase inhibitor	--	https://www.ebi.ac.uk/chembl/compound/inspect/CHEMBL848
SJ000518974-6	DUTASTERIDE	CHEMBL1200969	Steroid 5-alpha-reductase inhibitor	--	https://www.ebi.ac.uk/chembl/compound/inspect/CHEMBL1200969
SJ000518976-14	DASATINIB	CHEMBL1421	Tyrosine-protein kinase ABL inhibitor	--	https://www.ebi.ac.uk/chembl/compound/inspect/CHEMBL1421
SJ000518977-5	LUMEFANTRINE	CHEMBL422330	Ferriprotoporphyrin IX inhibitor	--	https://www.ebi.ac.uk/chembl/compound/inspect/CHEMBL422330
SJ000518978-16	EVEROLIMUS	CHEMBL1908360	FK506-binding protein 1A inhibitor	--	https://www.ebi.ac.uk/chembl/compound/inspect/CHEMBL1908360
SJ000518980-4	PIPERAQUINE PHOSPHATE	CHEMBL303933	--	--	https://www.ebi.ac.uk/chembl/compound/inspect/CHEMBL303933
SJ000518983-6	BENDAMUSTINE	CHEMBL487253	DNA inhibitor	--	https://www.ebi.ac.uk/chembl/compound/inspect/CHEMBL487253
SJ000518984-5	GRANISETRON HYDROCHLORIDE	CHEMBL289469	Serotonin 3a (5-HT3a) receptor antagonist	Anti-Emetic	https://www.ebi.ac.uk/chembl/compound/inspect/CHEMBL289469
SJ000518985-3	CABERGOLINE	CHEMBL1201087	Dopamine D2 receptor agonist	Dopamine Agonist; Antidyskinetic; Antihyperprolactinemic	https://www.ebi.ac.uk/chembl/compound/inspect/CHEMBL1201087
SJ000518986-4	HEPARIN SODIUM	--	--	--
SJ000518987-17	TEMSIROLIMUS	CHEMBL1201182	FK506-binding protein 1A inhibitor	--	https://www.ebi.ac.uk/chembl/compound/inspect/CHEMBL1201182
SJ000518988-3	URACIL MUSTARD	CHEMBL1488	DNA inhibitor	Antineoplastic	https://www.ebi.ac.uk/chembl/compound/inspect/CHEMBL1488
SJ000519015-8	ARTEMETHER	CHEMBL566534	Ferriprotoporphyrin IX inhibitor	--	https://www.ebi.ac.uk/chembl/compound/inspect/CHEMBL566534
SJ000519020-3	OXYTOCIN	CHEMBL395429	Oxytocin receptor agonist	Oxytocic	https://www.ebi.ac.uk/chembl/compound/inspect/CHEMBL395429
SJ000519021-19	SIROLIMUS	CHEMBL413	FK506-binding protein 1A inhibitor	Immunosuppressant	https://www.ebi.ac.uk/chembl/compound/inspect/CHEMBL413
SJ000519028-28	GEMCITABINE	CHEMBL888	Ribonucleoside-diphosphate reductase RR1 inhibitor	Antineoplastic	https://www.ebi.ac.uk/chembl/compound/inspect/CHEMBL888
SJ000519029-5	GUANIDINE HYDROCHLORIDE	CHEMBL821	Voltage-gated potassium channel blocker	--	https://www.ebi.ac.uk/chembl/compound/inspect/CHEMBL821
SJ000519030-2	ROTIGOTINE| NEUPRO	CHEMBL1303	D2-like dopamine receptor agonist	--	https://www.ebi.ac.uk/chembl/compound/inspect/CHEMBL1303
SJ000520500-4	CIDOFOVIR| VISTIDE	CHEMBL152	Human herpesvirus 1 DNA polymerase inhibitor	Antiviral	https://www.ebi.ac.uk/chembl/compound/inspect/CHEMBL152
SJ000520503-10	GEFITINIB	CHEMBL939	Epidermal growth factor receptor erbB1 inhibitor	--	https://www.ebi.ac.uk/chembl/compound/inspect/CHEMBL939
SJ000520506-2	OCTREOTIDE ACETATE	CHEMBL1200480	Somatostatin receptor agonist	Antisecretory (gastric)	https://www.ebi.ac.uk/chembl/compound/inspect/CHEMBL1200480
SJ000534767-9	PENTOSTATIN	CHEMBL1580	Adenosine deaminase inhibitor	Potentiator	https://www.ebi.ac.uk/chembl/compound/inspect/CHEMBL1580
SJ000546515-7	ADAPALENE	CHEMBL1265	Retinoic acid receptor agonist	Anti-Acne	https://www.ebi.ac.uk/chembl/compound/inspect/CHEMBL1265
SJ000552432-2	METHSUXIMIDE	CHEMBL697	Voltage-gated T-type calcium channel blocker	Anticonvulsant	https://www.ebi.ac.uk/chembl/compound/inspect/CHEMBL697
SJ000555703-5	DOXAPRAM HYDROCHLORIDE	CHEMBL1754	Potassium channel subfamily K member 3 blocker	Stimulant (respiratory)	https://www.ebi.ac.uk/chembl/compound/inspect/CHEMBL1754
SJ000555704-4	DONEPEZIL HYDROCHLORIDE	CHEMBL502	Acetylcholinesterase inhibitor	Dementia Symptoms Treatment Adjunct; Inhibitor (acetylcholinesterase); Cognition Adjuvant; Alzheimer's Disease Treatment (adjunct)	https://www.ebi.ac.uk/chembl/compound/inspect/CHEMBL502
SJ000555708-8	MEPREDNISONE	CHEMBL1201148	Glucocorticoid receptor agonist	--	https://www.ebi.ac.uk/chembl/compound/inspect/CHEMBL1201148
SJ000555709-2	PREDNISOLONE SODIUM PHOSPHATE	CHEMBL1201231	Glucocorticoid receptor agonist	Glucocorticoid	https://www.ebi.ac.uk/chembl/compound/inspect/CHEMBL1201231
SJ000555710-5	MARAVIROC	CHEMBL1201187	C-C chemokine receptor type 5 antagonist	--	https://www.ebi.ac.uk/chembl/compound/inspect/CHEMBL1201187
SJ000555711-5	POSACONAZOLE	CHEMBL1397	Cytochrome P450 51 inhibitor	--	https://www.ebi.ac.uk/chembl/compound/inspect/CHEMBL1397
SJ000555712-5	OSELTAMIVIR PHOSPHATE	CHEMBL1200340	Neuraminidase inhibitor	--	https://www.ebi.ac.uk/chembl/compound/inspect/CHEMBL1200340
SJ000555713-4	MUPIROCIN	CHEMBL719	Isoleucyl-tRNA synthetase inhibitor	Antibacterial (topical)	https://www.ebi.ac.uk/chembl/compound/inspect/CHEMBL719
SJ000555714-2	PIPECURIUM BROMIDE	CHEMBL1201206	--	Neuromuscular Blocking Agent	https://www.ebi.ac.uk/chembl/compound/inspect/CHEMBL1201206
SJ000555715-6	VECURONIUM	CHEMBL1201219	Muscle-type nicotinic acetylcholine receptor antagonist	Neuromuscular Blocking Agent	https://www.ebi.ac.uk/chembl/compound/inspect/CHEMBL1201219
SJ000555716-5	PEMIROLAST	CHEMBL1201198	Unknown	Anti-Allergic; Inhibitor (mediator release)	https://www.ebi.ac.uk/chembl/compound/inspect/CHEMBL1201198
SJ000555717-6	OLOPATADINE HYDROCHLORIDE	CHEMBL1189432	Histamine H1 receptor antagonist	Anti-Allergic	https://www.ebi.ac.uk/chembl/compound/inspect/CHEMBL1189432
SJ000555718-2	OXYPHENONIUM BROMIDE	CHEMBL1201286	Muscarinic acetylcholine receptor M3 antagonist	--	https://www.ebi.ac.uk/chembl/compound/inspect/CHEMBL1201286
SJ000556670-9	AXITINIB	CHEMBL1289926	Vascular endothelial growth factor receptor inhibitor	--	https://www.ebi.ac.uk/chembl/compound/inspect/CHEMBL1289926
SJ000556680-14	PAZOPANIB	CHEMBL477772	Macrophage colony stimulating factor receptor inhibitor	--	https://www.ebi.ac.uk/chembl/compound/inspect/CHEMBL477772
SJ000556684-5	TERIFLUNOMIDE	CHEMBL973	Dihydroorotate dehydrogenase inhibitor	--	https://www.ebi.ac.uk/chembl/compound/inspect/CHEMBL973
SJ000556729-6	ROPIVACAINE HYDROCHLORIDE MONOHYDRATE	--	--	--
SJ000556731-7	SPARFLOXACIN	CHEMBL850	Topoisomerase IV inhibitor	Antibacterial	https://www.ebi.ac.uk/chembl/compound/inspect/CHEMBL850
SJ000556732-5	ROCURONIUM BROMIDE	CHEMBL1200648	Muscle-type nicotinic acetylcholine receptor antagonist	Neuromuscular Blocking Agent	https://www.ebi.ac.uk/chembl/compound/inspect/CHEMBL1200648
SJ000556733-6	TROSPIUM CHLORIDE	CHEMBL3084748	Muscarinic acetylcholine receptor M3 antagonist	--	https://www.ebi.ac.uk/chembl/compound/inspect/CHEMBL3084748
SJ000556735-6	TELBIVUDINE	CHEMBL374731	DNA polymerase/reverse transcriptase inhibitor	--	https://www.ebi.ac.uk/chembl/compound/inspect/CHEMBL374731
SJ000556736-5	TIOTROPIUM BROMIDE	CHEMBL1900528	Muscarinic acetylcholine receptor M3 antagonist	--	https://www.ebi.ac.uk/chembl/compound/inspect/CHEMBL1900528
SJ000556737-7	SOLIFENACIN HYDROCHLORIDE	CHEMBL1734	Muscarinic acetylcholine receptor M3 antagonist	--	https://www.ebi.ac.uk/chembl/compound/inspect/CHEMBL1734
SJ000556738-6	RIFAPENTINE	CHEMBL1660	Bacterial DNA-directed RNA polymerase inhibitor	Antibacterial	https://www.ebi.ac.uk/chembl/compound/inspect/CHEMBL1660
SJ000556739-6	TIOCONAZOLE	CHEMBL1200438	Cytochrome P450 51 inhibitor	Antifungal	https://www.ebi.ac.uk/chembl/compound/inspect/CHEMBL1200438
SJ000556749-2	6-ALPHA-FLUOROPREDNISOLONE	CHEMBL1200774	Glucocorticoid receptor agonist	Glucocorticoid	https://www.ebi.ac.uk/chembl/compound/inspect/CHEMBL1200774
SJ000556750-5	EMTRICITABINE	CHEMBL885	Human immunodeficiency virus type 1 reverse transcriptase inhibitor	--	https://www.ebi.ac.uk/chembl/compound/inspect/CHEMBL885
SJ000556751-3	EMEDASTINE DIFUMARATE	CHEMBL594	Histamine H1 receptor antagonist	Anti-Allergic; Antihistaminic, H1-Receptor; Asthma Prophylactic	https://www.ebi.ac.uk/chembl/compound/inspect/CHEMBL594
SJ000556754-3	EPINASTINE HYDROCHLORIDE	CHEMBL1106	Histamine H1 receptor antagonist	--	https://www.ebi.ac.uk/chembl/compound/inspect/CHEMBL1106
SJ000556755-4	EPROSARTAN MESYLATE	CHEMBL1200987	Type-1 angiotensin II receptor antagonist	Antihypertensive	https://www.ebi.ac.uk/chembl/compound/inspect/CHEMBL1200987
SJ000556756-9	ISOSORBIDE	CHEMBL1200660	Unknown	Diuretic	https://www.ebi.ac.uk/chembl/compound/inspect/CHEMBL1200660
SJ000556757-4	ESMOLOL HYDROCHLORIDE	CHEMBL768	Beta-1 adrenergic receptor antagonist	Anti-Adrenergic (beta-receptor)	https://www.ebi.ac.uk/chembl/compound/inspect/CHEMBL768
SJ000556758-2	GEMIFLOXACIN MESILATE	CHEMBL430	DNA gyrase inhibitor	--	https://www.ebi.ac.uk/chembl/compound/inspect/CHEMBL430
SJ000556760-5	IBUTILIDE FUMARATE	CHEMBL533	HERG blocker	Cardiac Depressant (anti-arrhythmic)	https://www.ebi.ac.uk/chembl/compound/inspect/CHEMBL533
SJ000556761-4	ETONOGESTEREL	CHEMBL1531	Progesterone receptor agonist	Progestin	https://www.ebi.ac.uk/chembl/compound/inspect/CHEMBL1531
SJ000560617-6	HOMOHARRINGTONINE	CHEMBL46286	Protein synthesis inhibitor	--	https://www.ebi.ac.uk/chembl/compound/inspect/CHEMBL46286
SJ000561040-10	25-HYDROXYVITAMIN D3	CHEMBL1040	Vitamin D receptor agonist	Regulator (calcium)	https://www.ebi.ac.uk/chembl/compound/inspect/CHEMBL1040
SJ000561072-9	TAZAROTENE	CHEMBL1657	Retinoic acid receptor agonist	Keratolytic	https://www.ebi.ac.uk/chembl/compound/inspect/CHEMBL1657
SJ000562683-5	AMBRISENTAN | LETAIRIS	CHEMBL1111	Endothelin receptor, ET-A/ET-B antagonist	--	https://www.ebi.ac.uk/chembl/compound/inspect/CHEMBL1111
SJ000562684-6	AURANOFIN	--	--	--
SJ000562686-4	BROMFENAC SODIUM | XIBROM	CHEMBL1077	Cyclooxygenase inhibitor	Analgesic	https://www.ebi.ac.uk/chembl/compound/inspect/CHEMBL1077
SJ000562687-6	LINEZOLID	CHEMBL126	Bacterial 70S ribosome inhibitor	Antibacterial	https://www.ebi.ac.uk/chembl/compound/inspect/CHEMBL126
SJ000562689-1	TIGECYCLINE | TYGACIL	CHEMBL376140	Bacterial 70S ribosome inhibitor	--	https://www.ebi.ac.uk/chembl/compound/inspect/CHEMBL376140
SJ000562690-3	LUBIPROSTONE | AMITIZA	CHEMBL1201134	Chloride channel protein 2 opener	--	https://www.ebi.ac.uk/chembl/compound/inspect/CHEMBL1201134
SJ000562694-8	MOXIFLOXACIN HYDROCHLORIDE | AVELOX IN NACL 0.8%	CHEMBL32	Topoisomerase IV inhibitor	--	https://www.ebi.ac.uk/chembl/compound/inspect/CHEMBL32
SJ000562695-6	NEPAFENAC | NEVANAC	CHEMBL1021	Cyclooxygenase inhibitor	--	https://www.ebi.ac.uk/chembl/compound/inspect/CHEMBL1021
SJ000562696-2	NITISINONE | ORFADIN	CHEMBL1337	4-hydroxyphenylpyruvate dioxygenase inhibitor	--	https://www.ebi.ac.uk/chembl/compound/inspect/CHEMBL1337
SJ000565157-2	DROSTANOLONE PROPINATE	CHEMBL1201048	Androgen Receptor agonist	Antineoplastic	https://www.ebi.ac.uk/chembl/compound/inspect/CHEMBL1201048
SJ000565158-3	CICLESONIDE	CHEMBL2040682	Glucocorticoid receptor agonist	--	https://www.ebi.ac.uk/chembl/compound/inspect/CHEMBL2040682
SJ000565159-2	DELAVIRDINE MESYLATE	CHEMBL593	Human immunodeficiency virus type 1 reverse transcriptase inhibitor	Antiviral	https://www.ebi.ac.uk/chembl/compound/inspect/CHEMBL593
SJ000565162-2	DOLASETRON MESYLATE	--	--	--
SJ000565163-6	CEFPIRAMIDE ACID	CHEMBL1201204	Bacterial penicillin-binding protein inhibitor	Antibacterial	https://www.ebi.ac.uk/chembl/compound/inspect/CHEMBL1201204
SJ000565164-3	DAPIPRAZOLE HYDROCHLORIDE	CHEMBL1201216	Alpha-1a adrenergic receptor antagonist	Antiglaucoma Agent; Psychotropic; Adrenergic (alpha-blocking); Neuroleptic	https://www.ebi.ac.uk/chembl/compound/inspect/CHEMBL1201216
SJ000565165-2	CARBOPROST TROMETHAMINE	CHEMBL1237122	Prostanoid FP receptor agonist	Oxytocic	https://www.ebi.ac.uk/chembl/compound/inspect/CHEMBL1237122
SJ000565166-2	CHLOROPROCAINE HYDROCHLORIDE	CHEMBL1179047	Sodium channel alpha subunit blocker	Anesthetic (local)	https://www.ebi.ac.uk/chembl/compound/inspect/CHEMBL1179047
SJ000565167-3	CEFPODOXIME PROXETIL	CHEMBL1201016	Bacterial penicillin-binding protein inhibitor	Antibacterial	https://www.ebi.ac.uk/chembl/compound/inspect/CHEMBL1201016
SJ000565168-5	1-DOCOSANOL (BEHENYL ALCOHOL)	CHEMBL1200453	Envelope glycoprotein inhibitor	--	https://www.ebi.ac.uk/chembl/compound/inspect/CHEMBL1200453
SJ000565169-2	CEFTIZOXIME SODIUM	CHEMBL1201019	Bacterial penicillin-binding protein inhibitor	Antibacterial	https://www.ebi.ac.uk/chembl/compound/inspect/CHEMBL1201019
SJ000565170-5	DESONIDE	CHEMBL1201109	Glucocorticoid receptor agonist	Anti-Inflammatory	https://www.ebi.ac.uk/chembl/compound/inspect/CHEMBL1201109
SJ000565171-4	CETRORELIX	CHEMBL1200490	Gonadotropin-releasing hormone receptor antagonist	--	https://www.ebi.ac.uk/chembl/compound/inspect/CHEMBL1200490
SJ000565172-6	CEFPROZIL	CHEMBL3184906	Bacterial penicillin-binding protein inhibitor	Antibacterial	https://www.ebi.ac.uk/chembl/compound/inspect/CHEMBL3184906
SJ000565173-8	DESLORATADINE	CHEMBL1172	Histamine H1 receptor antagonist	--	https://www.ebi.ac.uk/chembl/compound/inspect/CHEMBL1172
SJ000565174-2	DESOGESTREL	CHEMBL1533	Progesterone receptor agonist	Progestin	https://www.ebi.ac.uk/chembl/compound/inspect/CHEMBL1533
SJ000565178-3	BENTIROMIDE	CHEMBL1200368	--	Diagnostic Aid (pancreas function determination)	https://www.ebi.ac.uk/chembl/compound/inspect/CHEMBL1200368
SJ000574274-9	VEMURAFENIB	CHEMBL1229517	Serine/threonine-protein kinase B-raf inhibitor	--	https://www.ebi.ac.uk/chembl/compound/inspect/CHEMBL1229517
SJ000574277-12	BELINOSTAT	CHEMBL408513	Histone deacetylase inhibitor	--	https://www.ebi.ac.uk/chembl/compound/inspect/CHEMBL408513
SJ000574287-9	VANDETANIB	CHEMBL24828	Tyrosine-protein kinase SRC inhibitor	--	https://www.ebi.ac.uk/chembl/compound/inspect/CHEMBL24828
SJ000574288-11	TOFACITINIB	CHEMBL221959	Janus Kinase (JAK) inhibitor	--	https://www.ebi.ac.uk/chembl/compound/inspect/CHEMBL221959
SJ000574293-12	TRAMETINIB	CHEMBL2103875	Dual specificity mitogen-activated protein kinase kinase 2 inhibitor	--	https://www.ebi.ac.uk/chembl/compound/inspect/CHEMBL2103875
SJ000574296-15	RUXOLITINIB	CHEMBL1789941	Tyrosine-protein kinase JAK1 inhibitor	--	https://www.ebi.ac.uk/chembl/compound/inspect/CHEMBL1789941
SJ000574298-2	CALCIPOTRIOL | DOVONEX | CALCIPOTRIENE	CHEMBL1200666	Vitamin D receptor agonist	Antipsoriatic	https://www.ebi.ac.uk/chembl/compound/inspect/CHEMBL1200666
SJ000574299-5	PIMECROLIMUS | ELIDEL | SDZ-ASM-981	CHEMBL1200686	FK506-binding protein 1A inhibitor	--	https://www.ebi.ac.uk/chembl/compound/inspect/CHEMBL1200686
SJ000574300-4	IBANDRONATE SODIUM | BONIVA	CHEMBL997	Farnesyl diphosphate synthase inhibitor	Antihypercalcemic; Bone Resorption Inhibitor	https://www.ebi.ac.uk/chembl/compound/inspect/CHEMBL997
SJ000574301-10	DEXMEDETOMIDINE | PRECEDEX	CHEMBL778	Adrenergic receptor alpha-2 agonist	Tranquilizer	https://www.ebi.ac.uk/chembl/compound/inspect/CHEMBL778
SJ000574302-5	DORIPENEM | DORIBAX	CHEMBL491571	Bacterial penicillin-binding protein inhibitor	--	https://www.ebi.ac.uk/chembl/compound/inspect/CHEMBL491571
SJ000574303-6	NEBIVOLOL HYDROCHLORIDE | BYSTOLIC	CHEMBL1201731	Beta-1 adrenergic receptor antagonist	--	https://www.ebi.ac.uk/chembl/compound/inspect/CHEMBL1201731
SJ000574304-5	BIMATOPROST | LUMIGAN	CHEMBL1200963	Prostanoid FP receptor agonist	--	https://www.ebi.ac.uk/chembl/compound/inspect/CHEMBL1200963
SJ000574305-6	APREPITANT	CHEMBL1471	Neurokinin 1 receptor antagonist	--	https://www.ebi.ac.uk/chembl/compound/inspect/CHEMBL1471
SJ000574306-3	ELETRIPTAN HYDROBROMIDE | RELPAX	CHEMBL1510	Serotonin 1f (5-HT1f) receptor agonist	--	https://www.ebi.ac.uk/chembl/compound/inspect/CHEMBL1510
SJ000574307-5	RAMELTEON | TAK-375 | ROZEREM	CHEMBL1218	Melatonin receptor agonist	--	https://www.ebi.ac.uk/chembl/compound/inspect/CHEMBL1218
SJ000574308-5	VARENICLINE	CHEMBL1396	Neuronal acetylcholine receptor; alpha4/beta2 agonist	--	https://www.ebi.ac.uk/chembl/compound/inspect/CHEMBL1396
SJ000574309-3	AMBENONIUM DICHLORIDE | MYTELASE	CHEMBL1652	Acetylcholinesterase inhibitor	--	https://www.ebi.ac.uk/chembl/compound/inspect/CHEMBL1652
SJ000574310-3	ETRETINATE | TEGISON	CHEMBL464	Retinoid receptor agonist	Antipsoriatic	https://www.ebi.ac.uk/chembl/compound/inspect/CHEMBL464
SJ000574311-4	HALOBETASOL PROPIONATE	CHEMBL1200908	Glucocorticoid receptor agonist	Anti-Inflammatory (topical)	https://www.ebi.ac.uk/chembl/compound/inspect/CHEMBL1200908
SJ000574313-7	TRIMETREXATE	CHEMBL119	Dihydrofolate reductase inhibitor	Antineoplastic	https://www.ebi.ac.uk/chembl/compound/inspect/CHEMBL119
SJ000574314-2	ALISKIREN HEMIFUMARATE | TEKTURNA | CPG-60536B | SPP-100B | ENVIAGE	CHEMBL1639	Renin inhibitor	--	https://www.ebi.ac.uk/chembl/compound/inspect/CHEMBL1639
SJ000574315-5	VILDAGLIPTIN | GALVUS | JALRA | XILIARX | EQUA	CHEMBL142703	Dipeptidyl peptidase IV inhibitor	--	https://www.ebi.ac.uk/chembl/compound/inspect/CHEMBL142703
SJ000581347-2	PENTAGASTRIN	CHEMBL1328	--	Diagnostic Aid (gastric secretion indicator)	https://www.ebi.ac.uk/chembl/compound/inspect/CHEMBL1328
SJ000755095-4	CILASTATIN	CHEMBL766	Renal dipeptidase inhibitor	Enzyme Inhibitor	https://www.ebi.ac.uk/chembl/compound/inspect/CHEMBL766
SJ000755099-3	TAZOBACTAM|(2S,3S,5R)-3-METHYL-4,4,7-TRIOXO-3-(1H-1,2,3-TRIAZOL-1-YLMETHYL)-4?V-THIA-1-AZABICYCLO[3.2.0]HEPTANE-2-CARBOXYLIC ACID	CHEMBL404	Bacterial beta-lactamase TEM inhibitor	Inhibitor (beta-lactamase)	https://www.ebi.ac.uk/chembl/compound/inspect/CHEMBL404
SJ000773135-5	GADODIAMIDE | OMNISCAN | DV-7572 INJECTION | GD-DTPA-BMA | S-041 INJECTION |	--	--	--
SJ000773137-4	ZANAMIVIR | 4-GUANIDINO-NEU5AC2EN | GG-167 | GR-121167X | RELENZA |	CHEMBL222813	Neuraminidase inhibitor	Enzyme Inhibitor (influenza virus neuraminidase); Antiviral	https://www.ebi.ac.uk/chembl/compound/inspect/CHEMBL222813
SJ000773139-2	ENFLURANE | NSC-115944 | EFRANE | ETHRANE | INHELTRAN |	CHEMBL1257	Glycine receptor (alpha-1/beta) positive modulator	Anesthetic (inhalation)	https://www.ebi.ac.uk/chembl/compound/inspect/CHEMBL1257
SJ000773140-2	PHENPROCOUMON | FALITHROM | LIQUAMAR | MARCOUMAR | MARCUMAR |	CHEMBL16694	Vitamin k epoxide reductase complex subunit 1 isoform 1 inhibitor	Anticoagulant	https://www.ebi.ac.uk/chembl/compound/inspect/CHEMBL16694
SJ000773149-2	PIPERONYL BUTOXIDE | BUTACIDE | ETHANOL BUTOXIDE | PYRENONE 606 | BUTOXIDE | PIPERONYLBUTOXIDE |	CHEMBL1201131	Cytochrome P450 inhibitor	--	https://www.ebi.ac.uk/chembl/compound/inspect/CHEMBL1201131
SJ000782316-2	CEFONICID SODIUM | SK AND F-D-75073-Z2 |	CHEMBL1601	Bacterial penicillin-binding protein inhibitor	Antibacterial	https://www.ebi.ac.uk/chembl/compound/inspect/CHEMBL1601
SJ000782317-1	DIFLUPREDNATE | CM-9155 | ST-601 |	CHEMBL1201749	Glucocorticoid receptor agonist	Anti-Inflammatory	https://www.ebi.ac.uk/chembl/compound/inspect/CHEMBL1201749
SJ000782318-2	N-CARBAMYL-L-GLUTAMIC ACID | GLUTAMICACID |	CHEMBL1201780	Carbamoyl-phosphate synthase [ammonia], mitochondrial positive allosteric modulator	--	https://www.ebi.ac.uk/chembl/compound/inspect/CHEMBL1201780
SJ000782319-5	ASENAPINE MALEATE | ORG-5222 | SCH-900274 |	CHEMBL3544974	Dopamine D2 receptor antagonist	--	https://www.ebi.ac.uk/chembl/compound/inspect/CHEMBL3544974
SJ000782321-5	DIENOGEST | M-18575 | MJR-35 | SH-T00660AA | STS-557 |	CHEMBL1201864	Unknown	--	https://www.ebi.ac.uk/chembl/compound/inspect/CHEMBL1201864
SJ000782322-6	ABIRATERONE ACETATE	CHEMBL271227	Cytochrome P450 17A1 inhibitor	--	https://www.ebi.ac.uk/chembl/compound/inspect/CHEMBL271227
SJ000782324-5	FEBUXOSTAT | TEI-6720 | TMX-67 |	CHEMBL1164729	Xanthine dehydrogenase inhibitor	--	https://www.ebi.ac.uk/chembl/compound/inspect/CHEMBL1164729
SJ000782325-6	ETRAVIRINE	CHEMBL308954	Human immunodeficiency virus type 1 reverse transcriptase inhibitor	--	https://www.ebi.ac.uk/chembl/compound/inspect/CHEMBL308954
SJ000782327-2	ERTAPENEM SODIUM | L-749345 | MK-0826 | MK-826 | ZD-4433 |	CHEMBL1359	Bacterial penicillin-binding protein inhibitor	--	https://www.ebi.ac.uk/chembl/compound/inspect/CHEMBL1359
SJ000782328-2	DESMOPRESSIN ACETATE | DDAVP | FE-992026 | KW-8008 | OX-19 |	CHEMBL1429	Vasopressin receptor agonist	Antidiuretic	https://www.ebi.ac.uk/chembl/compound/inspect/CHEMBL1429
SJ000782329-2	ALOSETRON HCL | GR-68755C |	CHEMBL1110	Serotonin 3a (5-HT3a) receptor antagonist	Anti-Emetic	https://www.ebi.ac.uk/chembl/compound/inspect/CHEMBL1110
SJ000782330-3	ACETOPHENAZINE MALEATE | TINDAL |	CHEMBL1085	Dopamine D2 receptor antagonist	Antipsychotic	https://www.ebi.ac.uk/chembl/compound/inspect/CHEMBL1085
SJ000782333-2	FENOFIBRIC ACID | LF-153 | LF-178 ACID | NSC-281318 |	CHEMBL981	Peroxisome proliferator-activated receptor alpha agonist	--	https://www.ebi.ac.uk/chembl/compound/inspect/CHEMBL981
SJ000782339-5	LOPINAVIR | A-157378-0 | ABT-378 | RS-346 |	CHEMBL729	Human immunodeficiency virus type 1 protease inhibitor	--	https://www.ebi.ac.uk/chembl/compound/inspect/CHEMBL729
SJ000782340-3	LATANOPROST | AR-202 | L-PPDS | NOVA-21027 | PHXA34 AS 15 R,S-ISOMER | PHXA41 | XA41 |	CHEMBL1051	Prostanoid FP receptor agonist	Antiglaucoma Agent	https://www.ebi.ac.uk/chembl/compound/inspect/CHEMBL1051
SJ000782341-2	HYDROXOCOBALAMIN HYDROCHLORIDE | EMZ-702 |	--	--	--
SJ000782342-5	ILOPERIDONE	CHEMBL14376	Dopamine D2 receptor antagonist	Antipsychotic	https://www.ebi.ac.uk/chembl/compound/inspect/CHEMBL14376
SJ000782345-5	MEZLOCILLIN SODIUM |	CHEMBL1697708	Bacterial penicillin-binding protein inhibitor	Antibacterial	https://www.ebi.ac.uk/chembl/compound/inspect/CHEMBL1697708
SJ000782351-2	CAPRYLIN | MONOCAPRYLIN | HMS2234B09 | LS-185515 | M1071 |	--	--	--
SJ000782352-2	PHYTONADIONE | VITAMIN K1 | PHYTOMENADIONE | PHYLLOQUINONE | RO-01-6722-120 |	CHEMBL1550	--	Vitamin (prothrombogenic)	https://www.ebi.ac.uk/chembl/compound/inspect/CHEMBL1550
SJ000782353-2	SPINOSAD | SPINOSAD MIXTURE OF SPINOSYN A AND D |	CHEMBL2040681	Nicotinic acetylcholine receptor agonist	--	https://www.ebi.ac.uk/chembl/compound/inspect/CHEMBL2040681
SJ000782354-5	MILNACIPRAN HYDROCHLORIDE | MIDALCIPRAN HYDROCHLORIDE | F-2207 | TN-912 |	CHEMBL99946	Serotonin transporter inhibitor	--	https://www.ebi.ac.uk/chembl/compound/inspect/CHEMBL99946
SJ000782356-5	RUFINAMIDE | 60231-4 | CGP-33101 | E-2080 | RUF-331 | SYN-111 |	CHEMBL1201754	Sodium channel alpha subunit blocker	--	https://www.ebi.ac.uk/chembl/compound/inspect/CHEMBL1201754
SJ000782357-2	OCTOCRYLENE |	CHEMBL1201147	--	Ultraviolet Screen	https://www.ebi.ac.uk/chembl/compound/inspect/CHEMBL1201147
SJ000782358-2	TETRABENAZINE | BVF-018 | RO-1-9569 | TBZ |	CHEMBL117785	Synaptic vesicular amine transporter inhibitor	--	https://www.ebi.ac.uk/chembl/compound/inspect/CHEMBL117785
SJ000782361-3	VALRUBICIN | AD-32 | NSC-246131 |	CHEMBL1096885	DNA topoisomerase II alpha inhibitor	--	https://www.ebi.ac.uk/chembl/compound/inspect/CHEMBL1096885
SJ000782364-6	ROFLUMILAST | BY-217 | APTA-2217 |	CHEMBL193240	Phosphodiesterase 4 inhibitor	--	https://www.ebi.ac.uk/chembl/compound/inspect/CHEMBL193240
SJ000782365-2	PARAMETHADIONE |	CHEMBL1100	Voltage-gated T-type calcium channel blocker	--	https://www.ebi.ac.uk/chembl/compound/inspect/CHEMBL1100
SJ000782366-9	PITAVASTATIN	CHEMBL1201753	HMG-CoA reductase inhibitor	--	https://www.ebi.ac.uk/chembl/compound/inspect/CHEMBL1201753
SJ000782370-5	ALTABAX | RETAPAMULIN | SB-275833 |	CHEMBL409542	70S ribosome inhibitor	--	https://www.ebi.ac.uk/chembl/compound/inspect/CHEMBL409542
SJ000782371-5	PLERIXAFOR	CHEMBL18442	C-X-C chemokine receptor type 4 partial agonist	--	https://www.ebi.ac.uk/chembl/compound/inspect/CHEMBL18442
SJ000782372-6	PRASUGREL HYDROCHLORIDE | CS-747 | LY-640315 |	CHEMBL1201772	Purinergic receptor P2Y12 antagonist	--	https://www.ebi.ac.uk/chembl/compound/inspect/CHEMBL1201772
SJ000782378-17	CARFILZOMIB	CHEMBL451887	26S proteosome inhibitor	--	https://www.ebi.ac.uk/chembl/compound/inspect/CHEMBL451887
SJ000784283-10	IDELALISIB	CHEMBL2216870	PI3-kinase p110-delta subunit inhibitor	--	https://www.ebi.ac.uk/chembl/compound/inspect/CHEMBL2216870
SJ000784289-7	PD-0325901	CHEMBL507361	Dual specificity mitogen-activated protein kinase kinase 1 inhibitor	--	https://www.ebi.ac.uk/chembl/compound/inspect/CHEMBL507361
SJ000784292-10	REGORAFENIB	CHEMBL1946170	Tyrosine-protein kinase ABL inhibitor	--	https://www.ebi.ac.uk/chembl/compound/inspect/CHEMBL1946170
SJ000784308-7	BG-12 | DIMETHYL FUMARATE | AZL-0-211089 | BG-00012 | DMF | FAG-201 |	CHEMBL2107333	Kelch-like ECH-associated protein 1 inhibitor	--	https://www.ebi.ac.uk/chembl/compound/inspect/CHEMBL2107333
SJ000784309-9	IBRUTINIB	0	Tyrosine-protein kinase BTK inhibitor	0
SJ000784310-5	RIMONABANT	CHEMBL111	--	--	https://www.ebi.ac.uk/chembl/compound/inspect/CHEMBL111
SJ000784317-5	VX-950 | TELAPREVIR | LY-570310 | MP-424 |	CHEMBL231813	Hepatitis C virus serine protease, NS3/NS4A inhibitor	--	https://www.ebi.ac.uk/chembl/compound/inspect/CHEMBL231813
SJ000785927-5	APIXABAN | BMS-562247-01 | BMS-562247 |	CHEMBL231779	Coagulation factor X inhibitor	--	https://www.ebi.ac.uk/chembl/compound/inspect/CHEMBL231779
SJ000785982-10	CABOZANTINIB	CHEMBL2105717	Vascular endothelial growth factor receptor 2 inhibitor	--	https://www.ebi.ac.uk/chembl/compound/inspect/CHEMBL2105717
SJ000791566-8	PONATINIB	CHEMBL1171837	Tyrosine-protein kinase ABL inhibitor	--	https://www.ebi.ac.uk/chembl/compound/inspect/CHEMBL1171837
SJ000796001-3	GR 135531 | 5-MCA-NAT |	--	--	--
SJ000796014-4	FINGOLIMOD HYDROCHLORIDE SALT | FTY-720A | FTY720 | TDI-132 |	CHEMBL314854	Sphingosine 1-phosphate receptor agonist	--	https://www.ebi.ac.uk/chembl/compound/inspect/CHEMBL314854
SJ000796028-5	ELVITEGRAVIR | GS-9137 | JTK-303 |	CHEMBL204656	Human immunodeficiency virus type 1 integrase inhibitor	--	https://www.ebi.ac.uk/chembl/compound/inspect/CHEMBL204656
SJ000796038-9	MITHRAMYCIN A	--	--	--
SJ000796047-4	ENZALUTAMIDE	CHEMBL1082407	Androgen Receptor antagonist	--	https://www.ebi.ac.uk/chembl/compound/inspect/CHEMBL1082407
SJ000796120-2	LAROPIPRANT | MK-0524 | L-888839 |	CHEMBL426559	Prostanoid DP receptor antagonist	--	https://www.ebi.ac.uk/chembl/compound/inspect/CHEMBL426559
SJ000801072-3	METHYLPREDNISOLONE SODIUM SUCCINATE	CHEMBL1201265	Glucocorticoid receptor agonist	Adrenocortical Steroid,Glucocorticoid	https://www.ebi.ac.uk/chembl/compound/inspect/CHEMBL1201265
SJ000804032-9	BLEOMYCIN	CHEMBL3039590	DNA inhibitor	Antineoplastic	https://www.ebi.ac.uk/chembl/compound/inspect/CHEMBL3039590
SJ000805138-5	MEQUINOL	CHEMBL544	Tyrosinase inhibitor	--	https://www.ebi.ac.uk/chembl/compound/inspect/CHEMBL544
SJ000805170-5	DEFERIPRONE | APO-066 | CGP-37391 | CMX-001 | CP020 | CP20 | CRMD-001 | DN-180-01-AF | L1 | PL1 |	CHEMBL70927	Unknown	--	https://www.ebi.ac.uk/chembl/compound/inspect/CHEMBL70927
SJ000806125-2	CALCIUM 5-METHYLTETRAHYDROFOLATE | L-5-METHYL-THF | L-5-METHYLTETRAHYDROFOLATE | LMCA | 6S-5-MTHF | DEPLIN | LEVOMEFOLATE CALCIUM | LEVOMEFOLINATE CALCIUM |	CHEMBL1231574	Unknown	--	https://www.ebi.ac.uk/chembl/compound/inspect/CHEMBL1231574
SJ000806126-12	CABAZITAXEL	CHEMBL1201748	Tubulin inhibitor	--	https://www.ebi.ac.uk/chembl/compound/inspect/CHEMBL1201748
SJ000806127-5	SILODOSIN | KAD-3213 | KMD-3213 | KSO-0400 |	CHEMBL24778	Alpha-1a adrenergic receptor antagonist	--	https://www.ebi.ac.uk/chembl/compound/inspect/CHEMBL24778
SJ000806130-4	VILAZODONE	CHEMBL439849	Serotonin transporter inhibitor	--	https://www.ebi.ac.uk/chembl/compound/inspect/CHEMBL439849
SJ000806131-2	EZOGABINE | RETIGABINE | D-23129 | ADD-230001 | GKE-841 | N03AX21 | D-20443 |	CHEMBL41355	KCNQ (Kv7) potassium channel blocker	--	https://www.ebi.ac.uk/chembl/compound/inspect/CHEMBL41355
SJ000806132-5	TOLVAPTAN | OPC-41061 |	CHEMBL344159	Vasopressin V2 receptor antagonist	--	https://www.ebi.ac.uk/chembl/compound/inspect/CHEMBL344159
SJ000806133-5	CLEVIDIPINE | H-324/38 |	CHEMBL1237132	Voltage-gated L-type calcium channel blocker	--	https://www.ebi.ac.uk/chembl/compound/inspect/CHEMBL1237132
SJ000806134-5	BEPOTASTINE BESYLATE | TAU-284 | TAU-284DS | BETOTASTINE BESILATE |	CHEMBL1201758	Histamine H1 receptor antagonist	--	https://www.ebi.ac.uk/chembl/compound/inspect/CHEMBL1201758
SJ000806135-5	LINAGLIPTIN | BI-1356 | BI-1356-BS |	CHEMBL237500	Dipeptidyl peptidase IV inhibitor	--	https://www.ebi.ac.uk/chembl/compound/inspect/CHEMBL237500
SJ000806136-3	EPOPROSTENOL SODIUM | PROSTACYCLIN SODIUM | PROSTAGLANDIN I2 SODIUM | PROSTAGLANDIN X SODIUM | 4UA76 | U-53217A |	CHEMBL1139	Prostanoid IP receptor agonist	Inhibitor (platelet)	https://www.ebi.ac.uk/chembl/compound/inspect/CHEMBL1139
SJ000806138-3	RILPIVIRINE | R 278474 | TMC 278 |	CHEMBL175691	Human immunodeficiency virus type 1 reverse transcriptase inhibitor	--	https://www.ebi.ac.uk/chembl/compound/inspect/CHEMBL175691
SJ000806139-4	BESIFLOXACIN HYDROCHLORIDE | BOL-303224-A | ISV-403 | SS-734 |	CHEMBL1201760	Topoisomerase IV inhibitor	--	https://www.ebi.ac.uk/chembl/compound/inspect/CHEMBL1201760
SJ000806140-5	LURASIDONE HYDROCHLORIDE | MK-3756 | SM-13496 | SMP-13496 |	CHEMBL1237021	Serotonin 2a (5-HT2a) receptor antagonist	--	https://www.ebi.ac.uk/chembl/compound/inspect/CHEMBL1237021
SJ000806142-5	CONIVAPTAN	CHEMBL1755	Vasopressin V2 receptor antagonist	--	https://www.ebi.ac.uk/chembl/compound/inspect/CHEMBL1755
SJ000806146-4	SITAGLIPTIN PHOSPHATE | MK-0431 | MK-431 | ONO-5435 |	CHEMBL1422	Dipeptidyl peptidase IV inhibitor	--	https://www.ebi.ac.uk/chembl/compound/inspect/CHEMBL1422
SJ000806147-2	BRIJ L4	CHEMBL1231723	Unknown	--	https://www.ebi.ac.uk/chembl/compound/inspect/CHEMBL1231723
SJ000806149-2	CEFMENOXIME HYDROCHLORIDE | SCE-1365 |	CHEMBL1201224	Bacterial penicillin-binding protein inhibitor	Antibacterial	https://www.ebi.ac.uk/chembl/compound/inspect/CHEMBL1201224
SJ000806150-6	DRONEDARONE	CHEMBL184412	Voltage-gated L-type calcium channel blocker	--	https://www.ebi.ac.uk/chembl/compound/inspect/CHEMBL184412
SJ000806151-2	FROVATRIPTAN SUCCINATE MONOHYDRATE| SB-209509 | VML-251 | SB-209509AX |	CHEMBL1279	Serotonin 1b (5-HT1b) receptor agonist	--	https://www.ebi.ac.uk/chembl/compound/inspect/CHEMBL1279
SJ000806152-2	VASOPRESSIN | AVP | ARGININE VASOPRESSIN | ARGIPRESSIN |	CHEMBL373742	Vasopressin receptor agonist	Hormone (antidiuretic)	https://www.ebi.ac.uk/chembl/compound/inspect/CHEMBL373742
SJ000806157-11	DABRAFENIB	CHEMBL2028663	Serine/threonine-protein kinase B-raf inhibitor	--	https://www.ebi.ac.uk/chembl/compound/inspect/CHEMBL2028663
SJ000806158-6	VISMODEGIB	CHEMBL473417	Smoothened homolog inhibitor	--	https://www.ebi.ac.uk/chembl/compound/inspect/CHEMBL473417
SJ000821569-11	GANETESPIB	CHEMBL2103879	Heat shock protein HSP90 inhibitor	--	https://www.ebi.ac.uk/chembl/compound/inspect/CHEMBL2103879
SJ000826796-3	TRICLOSAN | IRGASAN	CHEMBL849	Bacterial enoyl-[acyl-carrier-protein] reductase inhibitor	Disinfectant	https://www.ebi.ac.uk/chembl/compound/inspect/CHEMBL849
SJ000828971-4	NA	--	--	--
SJ000829693-5	CASPOFUNGIN ACETATE | MK0991 |	CHEMBL499808	1,3-beta-glucan synthase inhibitor	--	https://www.ebi.ac.uk/chembl/compound/inspect/CHEMBL499808
SJ000833828-7	ENALAPRILAT | SJ000285888	CHEMBL577	Angiotensin-converting enzyme inhibitor	Antihypertensive	https://www.ebi.ac.uk/chembl/compound/inspect/CHEMBL577
SJ000833834-9	ROMIDEPSIN	CHEMBL1213490	Histone deacetylase inhibitor	--	https://www.ebi.ac.uk/chembl/compound/inspect/CHEMBL1213490
SJ000836418-6	DOXERCALCIFEROL | HECTOROL	CHEMBL1200810	Vitamin D receptor agonist	--	https://www.ebi.ac.uk/chembl/compound/inspect/CHEMBL1200810
SJ000840378-5	TICAGRELOR	CHEMBL398435	Purinergic receptor P2Y12 negative allosteric modulator	--	https://www.ebi.ac.uk/chembl/compound/inspect/CHEMBL398435
SJ000840380-2	ENFUVIRTIDE	CHEMBL525076	Transmembrane glycoprotein gp41 inhibitor	--	https://www.ebi.ac.uk/chembl/compound/inspect/CHEMBL525076
SJ000840384-2	PIXANTRONE DIMALEATE	CHEMBL167731	DNA cross-linking agent	--	https://www.ebi.ac.uk/chembl/compound/inspect/CHEMBL167731
SJ000840385-3	SEVELAMER CARBONATE	CHEMBL1201799	Unknown	--	https://www.ebi.ac.uk/chembl/compound/inspect/CHEMBL1201799
SJ000840388-8	D-MANNITOL	CHEMBL1682	--	Pharmaceutic Aid (flavor); Pharmaceutic Aid (tablet excipient)	https://www.ebi.ac.uk/chembl/compound/inspect/CHEMBL1682
SJ000841249-6	TEGAFUR	CHEMBL20883	--	Antineoplastic	https://www.ebi.ac.uk/chembl/compound/inspect/CHEMBL20883
SJ000841696-3	RALTEGRAVIR POTASSIUM	CHEMBL518520	Human immunodeficiency virus type 1 integrase inhibitor	--	https://www.ebi.ac.uk/chembl/compound/inspect/CHEMBL518520
SJ000841697-3	FOSAMPRENAVIR CALCIUM | GW-433908G |	CHEMBL1200734	Human immunodeficiency virus type 1 protease inhibitor	--	https://www.ebi.ac.uk/chembl/compound/inspect/CHEMBL1200734
SJ000841720-2	CCK OCTAPEPTIDE, SULFATED | CHOLECYSTOKININ OCTAPEPTIDE |	--	--	--
SJ000841721-2	LANREOTIDE ACETATE | BIM-23014C | ANGIOPEPTIN ACETATE |	CHEMBL1201184	Somatostatin receptor 5 agonist	Antineoplastic	https://www.ebi.ac.uk/chembl/compound/inspect/CHEMBL1201184
SJ000841760-2	INGENOL 3-ANGELATE | PEP005 | I3A | 3-ANGELOYLINGENOL | 3-INGENYL ANGELATE | INGENOL MEBUTATE |	CHEMBL1863513	Unknown	--	https://www.ebi.ac.uk/chembl/compound/inspect/CHEMBL1863513
SJ000851890-5	CERITINIB	CHEMBL2403108	ALK tyrosine kinase receptor inhibitor	--	https://www.ebi.ac.uk/chembl/compound/inspect/CHEMBL2403108
SJ000851892-4	IXABEPILONE	CHEMBL1201752	Tubulin inhibitor	--	https://www.ebi.ac.uk/chembl/compound/inspect/CHEMBL1201752
SJ000851910-5	POMALIDOMIDE | CC-4047	CHEMBL43452	CRL4(CRBN) E3 ubiquitin ligase inhibitor	--	https://www.ebi.ac.uk/chembl/compound/inspect/CHEMBL43452
SJ000851911-6	IVACAFTOR	CHEMBL2010601	Cystic fibrosis transmembrane conductance regulator positive modulator	--	https://www.ebi.ac.uk/chembl/compound/inspect/CHEMBL2010601
SJ000852496-2	SUCROSE OCTASULFATE-ALUMINUM COMPLEX	--	--	--
SJ000852507-2	TROVAFLOXACIN MESYLATE	CHEMBL428	Topoisomerase IV inhibitor	Antibacterial	https://www.ebi.ac.uk/chembl/compound/inspect/CHEMBL428
SJ000852511-2	POLYTHIAZIDE	CHEMBL1587	Thiazide-sensitive sodium-chloride cotransporter inhibitor	Antihypertensive; Diuretic	https://www.ebi.ac.uk/chembl/compound/inspect/CHEMBL1587
SJ000852522-2	GLATIRAMER ACETATE	--	--	--
SJ000852524-4	RIVAROXABAN	CHEMBL198362	Coagulation factor X inhibitor	--	https://www.ebi.ac.uk/chembl/compound/inspect/CHEMBL198362
SJ000852759-3	DOLUTEGRAVIR	CHEMBL1229211	Human immunodeficiency virus type 1 integrase inhibitor	--	https://www.ebi.ac.uk/chembl/compound/inspect/CHEMBL1229211
SJ000852763-2	MISOPROSTOL	CHEMBL606	Prostanoid EP3 receptor agonist	Anti-Ulcerative	https://www.ebi.ac.uk/chembl/compound/inspect/CHEMBL606
SJ000852768-6	INDACATEROL MALEATE	CHEMBL1095777	Beta-2 adrenergic receptor agonist	--	https://www.ebi.ac.uk/chembl/compound/inspect/CHEMBL1095777
SJ000852770-6	ULIPRISTAL	CHEMBL260538	Progesterone receptor modulator	--	https://www.ebi.ac.uk/chembl/compound/inspect/CHEMBL260538
SJ000852771-5	AZILSARTAN MEDOXOMIL | TAK-491	CHEMBL2028661	Type-1 angiotensin II receptor antagonist	--	https://www.ebi.ac.uk/chembl/compound/inspect/CHEMBL2028661
SJ000852790-3	ALOGLIPTIN BENZOATE	CHEMBL376359	Dipeptidyl peptidase IV inhibitor	--	https://www.ebi.ac.uk/chembl/compound/inspect/CHEMBL376359
SJ000852799-5	AVANAFIL	CHEMBL1963681	Phosphodiesterase 5A inhibitor	--	https://www.ebi.ac.uk/chembl/compound/inspect/CHEMBL1963681
SJ000852813-2	BEDAQUILINE	CHEMBL376488	ATP synthase inhibitor	--	https://www.ebi.ac.uk/chembl/compound/inspect/CHEMBL376488
SJ000852823-1	MIRABEGRON	CHEMBL2095212	Beta-3 adrenergic receptor agonist	--	https://www.ebi.ac.uk/chembl/compound/inspect/CHEMBL2095212
SJ000852825-2	LASOFOXIFENE	CHEMBL328190	--	--	https://www.ebi.ac.uk/chembl/compound/inspect/CHEMBL328190
SJ000852830-2	TAFLUPROST	CHEMBL1963683	Prostanoid FP receptor agonist	--	https://www.ebi.ac.uk/chembl/compound/inspect/CHEMBL1963683
SJ000855122-4	AFATINIB	CHEMBL1173655	Epidermal growth factor receptor erbB1 inhibitor	--	https://www.ebi.ac.uk/chembl/compound/inspect/CHEMBL1173655
SJ000855129-7	METHOTREXATE	CHEMBL34259	Dihydrofolate reductase inhibitor	Antineoplastic	https://www.ebi.ac.uk/chembl/compound/inspect/CHEMBL34259
SJ000855139-4	AGOMELATINE	CHEMBL10878	--	--	https://www.ebi.ac.uk/chembl/compound/inspect/CHEMBL10878
SJ000855141-6	LANSOPRAZOLE	CHEMBL480	Potassium-transporting ATPase inhibitor	Anti-Ulcerative	https://www.ebi.ac.uk/chembl/compound/inspect/CHEMBL480
SJ000855143-3	TENOFOVIR DISOPROXIL FUMARATE	CHEMBL1538	Human immunodeficiency virus type 1 reverse transcriptase inhibitor	--	https://www.ebi.ac.uk/chembl/compound/inspect/CHEMBL1538
SJ000855158-10	OMEPRAZOLE	CHEMBL1503	Potassium-transporting ATPase inhibitor	Antisecretory (gastric),Depressant (gastric acid secretory)	https://www.ebi.ac.uk/chembl/compound/inspect/CHEMBL1503
SJ000855163-2	DAPAGLIFLOZIN	CHEMBL429910	Sodium/glucose cotransporter 2 inhibitor	--	https://www.ebi.ac.uk/chembl/compound/inspect/CHEMBL429910
SJ000855168-4	SAXAGLIPTIN	CHEMBL385517	Dipeptidyl peptidase IV inhibitor	--	https://www.ebi.ac.uk/chembl/compound/inspect/CHEMBL385517
SJ000855180-4	NICOTINAMIDE (VITAMIN B3)	CHEMBL1140	--	Vitamin (enzyme co-factor)	https://www.ebi.ac.uk/chembl/compound/inspect/CHEMBL1140
SJ000855185-4	VITAMIN B12	--	--	--
SJ000855187-4	POTASSIUM IODIDE	CHEMBL1141	Unknown	Supplement (iodine); Expectorant; Antifungal	https://www.ebi.ac.uk/chembl/compound/inspect/CHEMBL1141
SJ000855197-4	IVABRADINE HCL	--	--	--
SJ000855199-4	RALTEGRAVIR (MK-0518)	CHEMBL254316	Human immunodeficiency virus type 1 integrase inhibitor	--	https://www.ebi.ac.uk/chembl/compound/inspect/CHEMBL254316
SJ000855201-6	SULBACTAM	CHEMBL403	Bacterial beta-lactamase TEM inhibitor	Inhibitor (beta-lactamase); Synergist (penicillin/cephalosporin),Synergist (penicillin/cephalosporin); Inhibitor (beta-lactamase)	https://www.ebi.ac.uk/chembl/compound/inspect/CHEMBL403
SJ000855205-4	GIMERACIL	CHEMBL1730601	--	--	https://www.ebi.ac.uk/chembl/compound/inspect/CHEMBL1730601
SJ000855220-3	ELTROMBOPAG	CHEMBL461101	Thrombopoietin receptor agonist	--	https://www.ebi.ac.uk/chembl/compound/inspect/CHEMBL461101
SJ000855225-3	BAZEDOXIFENE	CHEMBL46740	Estrogen receptor modulator	--	https://www.ebi.ac.uk/chembl/compound/inspect/CHEMBL46740
SJ000855227-4	DABIGATRAN ETEXILATE	CHEMBL539697	Thrombin inhibitor	--	https://www.ebi.ac.uk/chembl/compound/inspect/CHEMBL539697
SJ000855264-4	MITOXANTRONE	CHEMBL58	DNA topoisomerase II alpha inhibitor	Antineoplastic	https://www.ebi.ac.uk/chembl/compound/inspect/CHEMBL58
SJ000855348-5	FOSAPREPITANT	CHEMBL1199324	Neurokinin 1 receptor antagonist	--	https://www.ebi.ac.uk/chembl/compound/inspect/CHEMBL1199324
SJ000855361-3	SITAXENTAN SODIUM	CHEMBL282724	--	--	https://www.ebi.ac.uk/chembl/compound/inspect/CHEMBL282724
SJ000855362-4	AZILSARTAN	CHEMBL57242	Type-1 angiotensin II receptor antagonist	--	https://www.ebi.ac.uk/chembl/compound/inspect/CHEMBL57242
SJ000855365-5	DAUNORUBICIN	CHEMBL178	DNA topoisomerase II alpha inhibitor	Antineoplastic	https://www.ebi.ac.uk/chembl/compound/inspect/CHEMBL178
SJ000855367-3	PRUCALOPRIDE	CHEMBL117287	Serotonin 4 (5-HT4) receptor agonist	--	https://www.ebi.ac.uk/chembl/compound/inspect/CHEMBL117287
SJ000855383-5	SODIUM PICOSULFATE	CHEMBL1741134	--	--	https://www.ebi.ac.uk/chembl/compound/inspect/CHEMBL1741134
SJ000855391-4	VALGANCICLOVIR HCL	--	--	--
SJ000855393-3	DESVENLAFAXINE SUCCINATE	CHEMBL1118	Serotonin transporter inhibitor	--	https://www.ebi.ac.uk/chembl/compound/inspect/CHEMBL1118
SJ000855395-4	ACLIDINIUM BROMIDE	CHEMBL1194325	Muscarinic acetylcholine receptor M3 antagonist	--	https://www.ebi.ac.uk/chembl/compound/inspect/CHEMBL1194325
SJ000855402-3	SODIUM ASCORBATE	CHEMBL591665	--	Vitamin (antiscorbutic)	https://www.ebi.ac.uk/chembl/compound/inspect/CHEMBL591665
SJ000855407-4	FIDAXOMICIN	CHEMBL1255800	DNA-directed RNA polymerase inhibitor	--	https://www.ebi.ac.uk/chembl/compound/inspect/CHEMBL1255800
SJ000855409-3	FLUOROMETHOLONE ACETATE	CHEMBL1201064	Glucocorticoid receptor agonist	Anti-Inflammatory	https://www.ebi.ac.uk/chembl/compound/inspect/CHEMBL1201064
SJ000855421-3	CALCIUM GLUCEPTATE	CHEMBL1237066	--	Replenisher (calcium)	https://www.ebi.ac.uk/chembl/compound/inspect/CHEMBL1237066
SJ000855430-2	LULICONAZOLE	CHEMBL2105689	Cytochrome P450 51 inhibitor	--	https://www.ebi.ac.uk/chembl/compound/inspect/CHEMBL2105689
SJ000855477-2	MACITENTAN	CHEMBL2103873	Endothelin receptor, ET-A/ET-B antagonist	--	https://www.ebi.ac.uk/chembl/compound/inspect/CHEMBL2103873
SJ000855487-4	VORTIOXETINE (LU AA21004) HBR	CHEMBL2104993	Serotonin 1a (5-HT1a) receptor agonist	--	https://www.ebi.ac.uk/chembl/compound/inspect/CHEMBL2104993
SJ000855490-2	EMPAGLIFLOZIN	CHEMBL2107830	Sodium/glucose cotransporter 2 inhibitor	--	https://www.ebi.ac.uk/chembl/compound/inspect/CHEMBL2107830
SJ000855492-3	APREMILAST	CHEMBL514800	Phosphodiesterase 4 inhibitor	--	https://www.ebi.ac.uk/chembl/compound/inspect/CHEMBL514800
SJ000855514-4	ALISKIREN HEMIFUMARATE	--	--	--
SJ000855535-4	HYDRALAZINE HCL	CHEMBL276832	Unknown	Antihypertensive	https://www.ebi.ac.uk/chembl/compound/inspect/CHEMBL276832
SJ000859932-1	BOCEPREVIR	CHEMBL218394	Hepatitis C virus serine protease, NS3/NS4A inhibitor	--	https://www.ebi.ac.uk/chembl/compound/inspect/CHEMBL218394
SJ000860022-1	RIOCIGUAT | BAY 63-2521 | BAY 632521 |	CHEMBL2107834	Soluble guanylate cyclase positive allosteric modulator	--	https://www.ebi.ac.uk/chembl/compound/inspect/CHEMBL2107834
SJ000861335-3	TALC	CHEMBL1200568	--	Dusting Powder; Pharmaceutic Aid (tablet and/or capsule lubricant)	https://www.ebi.ac.uk/chembl/compound/inspect/CHEMBL1200568
SJ000861336-3	STRONTIUM RANELATE (PROTELOS)	--	--	--
SJ000861339-2	CLINDAMYCIN PHOSPHATE	CHEMBL3184512	Bacterial 70S ribosome inhibitor	Antibacterial	https://www.ebi.ac.uk/chembl/compound/inspect/CHEMBL3184512
SJ000861344-3	DROXIDOPA (L-DOPS)	CHEMBL2103827	Adrenergic receptor agonist	--	https://www.ebi.ac.uk/chembl/compound/inspect/CHEMBL2103827
SJ000861350-3	SODIUM MONOFLUOROPHOSPHATE	CHEMBL1908359	--	Dental Caries Prophylactic	https://www.ebi.ac.uk/chembl/compound/inspect/CHEMBL1908359
SJ000861352-4	BISMUTH SUBCITRATE POTASSIUM	--	--	--
SJ000861354-2	SODIUM GLUCONATE	CHEMBL2068884	--	Replenisher (electrolyte)	https://www.ebi.ac.uk/chembl/compound/inspect/CHEMBL2068884
SJ000861424-3	METRIZOIC ACID	CHEMBL1736	--	Diagnostic Aid (radiopaque medium)	https://www.ebi.ac.uk/chembl/compound/inspect/CHEMBL1736
SJ000861431-2	EFINACONAZOLE | IDP-108 | KP-103 |	CHEMBL2103877	Lanosterol 14-alpha demethylase inhibitor	--	https://www.ebi.ac.uk/chembl/compound/inspect/CHEMBL2103877
SJ000861432-2	DIHYDROERGOTOXINE MESYLATE	--	--	--
SJ000861433-2	PSI-7977 | GS-7977 | SOFOSBUVIR |	CHEMBL1259059	Hepatitis C virus NS5B RNA-dependent RNA polymerase inhibitor	--	https://www.ebi.ac.uk/chembl/compound/inspect/CHEMBL1259059
SJ000862716-3	CPI-0610	--	--	--
SJ000866888-3	DL-3-(3,4-DIHYDROXYPHENYL)-ALANINE(RG)	CHEMBL1009	Dopamine D3 receptor agonist	Antiparkinsonian	https://www.ebi.ac.uk/chembl/compound/inspect/CHEMBL1009
SJ000870446-1	BENTOQUATAM	--	--	--
SJ000870448-1	HALOPROGIN	CHEMBL1289	Cell membrane inhibitor	Antibacterial	https://www.ebi.ac.uk/chembl/compound/inspect/CHEMBL1289
SJ000870449-1	BCX-2600 | ME-2080 | STIRIPENTOL	CHEMBL1983350	--	Anticonvulsant	https://www.ebi.ac.uk/chembl/compound/inspect/CHEMBL1983350
SJ000870450-1	TPGS | VETPGS-1000 | VITAMIN E-TPGS | TOCOFERSOLAN | TOCOPHERSOLAN	--	--	--
SJ000870453-1	METHYL SALICYLATE	CHEMBL108545	Unknown	Pharmaceutic Aid (flavor)	https://www.ebi.ac.uk/chembl/compound/inspect/CHEMBL108545
SJ000870454-1	SULFISOXAZOLE ACETYL	CHEMBL1200910	Bacterial dihydropteroate synthase inhibitor	Antibacterial	https://www.ebi.ac.uk/chembl/compound/inspect/CHEMBL1200910
SJ000870456-1	OXO | ALLANTOXAMIC ACID | OTASTAT POTASSIUM | OTERACIL POTASSIUM | OXONIC ACID	--	--	--
SJ000870457-1	R-89674 | ALCAFTADINE	CHEMBL1201747	Histamine H1 receptor antagonist	--	https://www.ebi.ac.uk/chembl/compound/inspect/CHEMBL1201747
SJ000870458-1	HEXAFLUORENIUM BROMIDE	CHEMBL1201349	Acetylcholinesterase inhibitor	Relaxant (skeletal muscle); Synergist (succinylcholine)	https://www.ebi.ac.uk/chembl/compound/inspect/CHEMBL1201349
SJ000870460-1	AMIFAMPRIDINE	CHEMBL354077	--	--	https://www.ebi.ac.uk/chembl/compound/inspect/CHEMBL354077
SJ000870461-1	BMY-40481-30 | BMY-40481 | ETOPOSIDE PHOSPHATE DISODIUM SALT	CHEMBL1200645	DNA topoisomerase II alpha inhibitor	Antineoplastic	https://www.ebi.ac.uk/chembl/compound/inspect/CHEMBL1200645
SJ000870462-1	BW-825C | ACRIVASTINE	CHEMBL1224	Histamine H1 receptor antagonist	Antihistaminic	https://www.ebi.ac.uk/chembl/compound/inspect/CHEMBL1224
SJ000870463-1	BIA-2-093 | SEP-0002093 | ESLICARBAZEPINE ACETATE	CHEMBL87992	Sodium channel alpha subunit blocker	--	https://www.ebi.ac.uk/chembl/compound/inspect/CHEMBL87992
SJ000870464-1	CALCIUM	CHEMBL2146121	--	--	https://www.ebi.ac.uk/chembl/compound/inspect/CHEMBL2146121
SJ000870465-1	ANIDULAFUNGIN	CHEMBL264241	1,3-beta-glucan synthase inhibitor	--	https://www.ebi.ac.uk/chembl/compound/inspect/CHEMBL264241
SJ000870466-1	BI-397 | BI-397 FACTOR B0 | MDL-63397 | VER-001 | DALBAVANCIN | V-GLYCOPEPTIDE	CHEMBL3301669	Peptidoglycan inhibitor	--	https://www.ebi.ac.uk/chembl/compound/inspect/CHEMBL3301669
SJ000870467-1	FK-463 | MICAFUNGIN SODIUM	CHEMBL457547	1,3-beta-glucan synthase inhibitor	--	https://www.ebi.ac.uk/chembl/compound/inspect/CHEMBL457547
SJ000870682-1	OSPEMIFENE	CHEMBL2105395	Estrogen receptor modulator	--	https://www.ebi.ac.uk/chembl/compound/inspect/CHEMBL2105395
SJ000870684-1	MENADIOL SODIUM DIPHOSPHATE	CHEMBL1201348	--	Vitamin (prothrombogenic)	https://www.ebi.ac.uk/chembl/compound/inspect/CHEMBL1201348
SJ000884139-1	AEGR-733 | BMS-201038 | LOMITAPIDE	CHEMBL354541	Microsomal triglyceride transfer protein inhibitor	--	https://www.ebi.ac.uk/chembl/compound/inspect/CHEMBL354541
SJ000884140-1	ILOPROST	CHEMBL494	Prostanoid IP receptor agonist	--	https://www.ebi.ac.uk/chembl/compound/inspect/CHEMBL494
SJ000884141-1	CARPHENAZINE DIMALEATE	CHEMBL1201328	Serotonin 2a (5-HT2a) receptor antagonist	Antipsychotic	https://www.ebi.ac.uk/chembl/compound/inspect/CHEMBL1201328
SJ000884142-1	CGP-19835A | L-MTP-PE | MLV-19835A | MTP-PE | MIFAMURTIDE	CHEMBL2111100	--	--	https://www.ebi.ac.uk/chembl/compound/inspect/CHEMBL2111100
SJ000884143-1	FPL-59002KP | FPL-59002 | NEDOCROMIL SODIUM	CHEMBL746	Unknown	Anti-Allergic (prophylactic)	https://www.ebi.ac.uk/chembl/compound/inspect/CHEMBL746
SJ000884147-1	ABT-358 | COMPOUND-49510 | PARACALCIN | PARICALCITOL	CHEMBL1200622	Vitamin D receptor agonist	--	https://www.ebi.ac.uk/chembl/compound/inspect/CHEMBL1200622
SJ000884149-1	OXAMNIQUINE	CHEMBL847	DNA inhibitor	Antischistosomal	https://www.ebi.ac.uk/chembl/compound/inspect/CHEMBL847
SJ000884150-1	SODIUM SULFOXONE	CHEMBL1570	Dihydropteroate synthase 1 inhibitor	--	https://www.ebi.ac.uk/chembl/compound/inspect/CHEMBL1570
SJ000884151-1	BAY-1192631 | DA-70218 | DA-7218 | MK-1986 | TR-701 | TEDIZOLID PHOSPHATE	CHEMBL2105669	Bacterial 70S ribosome inhibitor	--	https://www.ebi.ac.uk/chembl/compound/inspect/CHEMBL2105669
SJ000884152-1	BMS-214778 | MA-1 | VEC-162 | TASIMELTEON	CHEMBL2103822	Melatonin receptor agonist	--	https://www.ebi.ac.uk/chembl/compound/inspect/CHEMBL2103822
SJ000884153-1	ALATROFLOXACIN MESYLATE	CHEMBL1200498	Topoisomerase IV inhibitor	Antibacterial	https://www.ebi.ac.uk/chembl/compound/inspect/CHEMBL1200498
SJ000884154-1	U-42585E | LODOXAMIDE TROMETHAMINE	CHEMBL1201266	Unknown	Anti-Asthmatic; Anti-Allergic	https://www.ebi.ac.uk/chembl/compound/inspect/CHEMBL1201266
SJ000884155-1	MK-6621 | RSD-1235 | VERNAKALANT HYDROCHLORIDE	CHEMBL2107383	--	--	https://www.ebi.ac.uk/chembl/compound/inspect/CHEMBL2107383
SJ000884160-1	SC-69124A | YM-978 | PARECOXIB SODIUM	CHEMBL1206690	--	--	https://www.ebi.ac.uk/chembl/compound/inspect/CHEMBL1206690
SJ000884161-1	VORAPAXAR SULFATE	CHEMBL493982	Proteinase-activated receptor 1 antagonist	--	https://www.ebi.ac.uk/chembl/compound/inspect/CHEMBL493982
SJ000884162-1	ATOSIBAN ACETATE	CHEMBL382301	--	Antagonist (oxytocin)	https://www.ebi.ac.uk/chembl/compound/inspect/CHEMBL382301
SJ000884163-1	BETHANIDINE SULFATE	CHEMBL2110368	Norepinephrine transporter substrate	Antihypertensive	https://www.ebi.ac.uk/chembl/compound/inspect/CHEMBL2110368
SJ000884164-1	S-1540 | WIN-32784 | BITOLTEROL MESYLATE	CHEMBL1201295	Beta-2 adrenergic receptor agonist	Bronchodilator	https://www.ebi.ac.uk/chembl/compound/inspect/CHEMBL1201295
SJ000884165-1	MI-100 | ECHOTHIOPHATE IODIDE	CHEMBL1201341	Acetylcholinesterase inhibitor	Cholinergic (ophthalmic)	https://www.ebi.ac.uk/chembl/compound/inspect/CHEMBL1201341
SJ000884166-1	GSK-576428 | ORG-31540 | SR-90107 | SR-90107A | FONDAPARIN SODIUM | FONDAPARINUX SODIUM SR-90107A FONDAPARIN SODIUM (FORMER INN) FONDAPARINUX SODIUM	CHEMBL1201202	Antithrombin-III activator	--	https://www.ebi.ac.uk/chembl/compound/inspect/CHEMBL1201202
SJ000884167-1	TAFAMIDIS	CHEMBL2103837	Transthyretin stabiliser	--	https://www.ebi.ac.uk/chembl/compound/inspect/CHEMBL2103837
SJ000888214-1	GP-2-121-3 | ARBUTAMINE HYDROCHLORIDE	CHEMBL1200385	--	Stimulant (cardiac)	https://www.ebi.ac.uk/chembl/compound/inspect/CHEMBL1200385
SJ000888215-1	UF-021 | UNOPROSTONE ISOPROPYL ESTER	CHEMBL1200661	Unknown	--	https://www.ebi.ac.uk/chembl/compound/inspect/CHEMBL1200661
SJ000891039-1	QUINUPRISIN	--	--	--
SJ000917302-1	PANTOPRAZONLE SODIUM	--	--	--

## Sheet: Supplementary Data 2
Supplementary Data 2. Activity of FDA Approved Compounds at 10uM in Infant ALL
SJNUM	SYNONYM	INF001R	INF001D	INF010D	INF021D	INF006D	INFR02D	MEDIAN_ACTIVITY	HITCOUNT (50% CUTOFF)	HITCOUNT (80% CUTOFF)	CV	SE	ATC	ATC LEVEL1	ATC LEVEL2	ATC LEVEL3	ATC LEVEL4	WHO_NAME	CHEMBLID	MECHANISM	BINDING_SITE_COMMENT	INDICATION	REPORT_CARD
SJ000000140-10	MEFENAMIC ACID	-9.51248	-8.74372	53.1912	3.14358	22.5603	-12.3237	-2.80007	0	0	3.17967	10.4529	M01AG01	MUSCULO-SKELETAL SYSTEM	ANTIINFLAMMATORY AND ANTIRHEUMATIC PRODUCTS	ANTIINFLAMMATORY AND ANTIRHEUMATIC PRODUCTS, NON-STEROIDS	Fenamates	mefenamic acid	CHEMBL686	Cyclooxygenase inhibitor	--	Anti-Inflammatory; Analgesic	https://www.ebi.ac.uk/chembl/compound/inspect/CHEMBL686
SJ000000250-17	PROPAFENONE	-29.174	-11.054	-37.7048	-20.8243	-59.6076	-83.061	-33.4394	2	1	0.663741	10.9032	C01BC03	CARDIOVASCULAR SYSTEM	CARDIAC THERAPY	ANTIARRHYTHMICS, CLASS I AND III	Antiarrhythmics, class Ic	propafenone	CHEMBL631	Beta-1 adrenergic receptor antagonist	--	Cardiac Depressant (anti-arrhythmic)	https://www.ebi.ac.uk/chembl/compound/inspect/CHEMBL631
SJ000000850-13	RIFAMPIN	-4.76796	-14.7277	-43.0856	-16.3032	-5.07683	-27.3673	-15.5155	0	0	0.788729	5.97458	J04AB02	ANTIINFECTIVES FOR SYSTEMIC USE	ANTIMYCOBACTERIALS	DRUGS FOR TREATMENT OF TUBERCULOSIS	Antibiotics	rifampicin	CHEMBL374478	Bacterial DNA-directed RNA polymerase inhibitor	Beta subunit is binding site	Antibacterial	https://www.ebi.ac.uk/chembl/compound/inspect/CHEMBL374478
SJ000000857-26	DOXORUBICIN	-92.8594	-97.436	-97.6492	-97.586	-97.7502	-97.9239	-97.6176	6	6	0.0203403	0.804375	L01DB01	ANTINEOPLASTIC AND IMMUNOMODULATING AGENTS	ANTINEOPLASTIC AGENTS	CYTOTOXIC ANTIBIOTICS AND RELATED SUBSTANCES	Anthracyclines and related substances	doxorubicin	CHEMBL53463	DNA topoisomerase II alpha inhibitor	--	Antineoplastic	https://www.ebi.ac.uk/chembl/compound/inspect/CHEMBL53463
SJ000000857-27	DOXORUBICIN	-100.83	-99.0587	-98.923	-98.8435	-97.0822	-98.7984	-98.8833	6	6	0.0120186	0.48537	L01DB01	ANTINEOPLASTIC AND IMMUNOMODULATING AGENTS	ANTINEOPLASTIC AGENTS	CYTOTOXIC ANTIBIOTICS AND RELATED SUBSTANCES	Anthracyclines and related substances	doxorubicin	CHEMBL53463	DNA topoisomerase II alpha inhibitor	--	Antineoplastic	https://www.ebi.ac.uk/chembl/compound/inspect/CHEMBL53463
SJ000110673-6	NADOLOL	-2.28497	4.53282	-29.9996	-6.07912	-5.31383	-7.53909	-5.69647	0	0	1.50384	4.77684	C07AA12	CARDIOVASCULAR SYSTEM	BETA BLOCKING AGENTS	BETA BLOCKING AGENTS	Beta blocking agents, non-selective	nadolol	CHEMBL649	Beta-1 adrenergic receptor antagonist	--	Anti-Adrenergic (beta-receptor)	https://www.ebi.ac.uk/chembl/compound/inspect/CHEMBL649
SJ000110703-14	AMODIAQUIN DIHYDROCHLORIDE DIHYDRATE	NA	-43.18	-72.592	-33.893	-83.1503	-82.013	-72.592	3	2	0.363858	10.2459	P01BA06	ANTIPARASITIC PRODUCTS, INSECTICIDES AND REPELLENTS	ANTIPROTOZOALS	ANTIMALARIALS	Aminoquinolines	amodiaquine	CHEMBL682	Ferriprotoporphyrin IX inhibitor	--	Antimalarial,Antiprotozoal	https://www.ebi.ac.uk/chembl/compound/inspect/CHEMBL682
SJ000111716-18	(RAC)-CHLORPHENIRAMINE	-18.9606	-6.55367	-27.511	-1.82488	-10.6114	-9.42661	-10.019	0	0	0.742476	3.78328	R06AB54	RESPIRATORY SYSTEM	ANTIHISTAMINES FOR SYSTEMIC USE	ANTIHISTAMINES FOR SYSTEMIC USE	Substituted alkylamines	chlorphenamine, combinations	CHEMBL505	Histamine H1 receptor antagonist	--	Antihistaminic	https://www.ebi.ac.uk/chembl/compound/inspect/CHEMBL505
SJ000111716-19	(RAC)-CHLORPHENIRAMINE	NA	-92.5642	-28.7549	-24.824	-32.0077	-42.0394	-32.0077	1	1	0.632792	12.4625	R06AB52	RESPIRATORY SYSTEM	ANTIHISTAMINES FOR SYSTEMIC USE	ANTIHISTAMINES FOR SYSTEMIC USE	Substituted alkylamines	dexchlorpheniramine, combinations	CHEMBL1201353	Histamine H1 receptor antagonist	--	Antihistaminic	https://www.ebi.ac.uk/chembl/compound/inspect/CHEMBL1201353
SJ000111839-6	CARBINOXAMINE MALEATE	-2.93195	-3.12374	-5.29201	-12.4997	-1.53392	-26.278	-4.20788	0	0	1.10272	3.87603	R06AA08	RESPIRATORY SYSTEM	ANTIHISTAMINES FOR SYSTEMIC USE	ANTIHISTAMINES FOR SYSTEMIC USE	Aminoalkyl ethers	carbinoxamine	CHEMBL864	Histamine H1 receptor antagonist	--	Antihistaminic	https://www.ebi.ac.uk/chembl/compound/inspect/CHEMBL864
SJ000113084-10	DOXAZOSIN MESYLATE	17.3192	-3.40528	-18.6124	-3.14113	-46.4165	0.395172	-3.2732	0	0	2.40939	8.82984	C02CA04	CARDIOVASCULAR SYSTEM	ANTIHYPERTENSIVES	ANTIADRENERGIC AGENTS, PERIPHERALLY ACTING	Alpha-adrenoreceptor antagonists	doxazosin	CHEMBL707	Adrenergic receptor alpha-1 antagonist	--	Antihypertensive	https://www.ebi.ac.uk/chembl/compound/inspect/CHEMBL707
SJ000113084-6	DOXAZOSIN MESYLATE	NA	-12.2251	-11.8808	-1.37124	-50.9492	-21.5596	-12.2251	1	0	0.965785	8.46426	C02CA04	CARDIOVASCULAR SYSTEM	ANTIHYPERTENSIVES	ANTIADRENERGIC AGENTS, PERIPHERALLY ACTING	Alpha-adrenoreceptor antagonists	doxazosin	CHEMBL707	Adrenergic receptor alpha-1 antagonist	--	Antihypertensive	https://www.ebi.ac.uk/chembl/compound/inspect/CHEMBL707
SJ000120631-12	NITROFURAZONE	-15.2945	-13.4966	-37.6107	-31.2376	-3.27827	-32.1207	-23.2661	0	0	0.604757	5.47433	B05CA03	BLOOD AND BLOOD FORMING ORGANS	BLOOD SUBSTITUTES AND PERFUSION SOLUTIONS	IRRIGATING SOLUTIONS	Antiinfectives	nitrofural	CHEMBL869	DNA inhibitor	--	Anti-Infective, Topical	https://www.ebi.ac.uk/chembl/compound/inspect/CHEMBL869
SJ000120631-12	NITROFURAZONE	-15.2945	-13.4966	-37.6107	-31.2376	-3.27827	-32.1207	-23.2661	0	0	0.604757	5.47433	S02AA02	SENSORY ORGANS	OTOLOGICALS	ANTIINFECTIVES	Antiinfectives	nitrofural	CHEMBL869	DNA inhibitor	--	Anti-Infective, Topical	https://www.ebi.ac.uk/chembl/compound/inspect/CHEMBL869
SJ000120631-12	NITROFURAZONE	-15.2945	-13.4966	-37.6107	-31.2376	-3.27827	-32.1207	-23.2661	0	0	0.604757	5.47433	D09AA03	DERMATOLOGICALS	MEDICATED DRESSINGS	MEDICATED DRESSINGS	Medicated dressings with antiinfectives	nitrofural	CHEMBL869	DNA inhibitor	--	Anti-Infective, Topical	https://www.ebi.ac.uk/chembl/compound/inspect/CHEMBL869
SJ000120631-12	NITROFURAZONE	-15.2945	-13.4966	-37.6107	-31.2376	-3.27827	-32.1207	-23.2661	0	0	0.604757	5.47433	D08AF01	DERMATOLOGICALS	ANTISEPTICS AND DISINFECTANTS	ANTISEPTICS AND DISINFECTANTS	Nitrofuran derivatives	nitrofural	CHEMBL869	DNA inhibitor	--	Anti-Infective, Topical	https://www.ebi.ac.uk/chembl/compound/inspect/CHEMBL869
SJ000120631-12	NITROFURAZONE	-15.2945	-13.4966	-37.6107	-31.2376	-3.27827	-32.1207	-23.2661	0	0	0.604757	5.47433	S01AX04	SENSORY ORGANS	OPHTHALMOLOGICALS	ANTIINFECTIVES	Other antiinfectives	nitrofural	CHEMBL869	DNA inhibitor	--	Anti-Infective, Topical	https://www.ebi.ac.uk/chembl/compound/inspect/CHEMBL869
SJ000120631-12	NITROFURAZONE	-15.2945	-13.4966	-37.6107	-31.2376	-3.27827	-32.1207	-23.2661	0	0	0.604757	5.47433	P01CC02	ANTIPARASITIC PRODUCTS, INSECTICIDES AND REPELLENTS	ANTIPROTOZOALS	AGENTS AGAINST LEISHMANIASIS AND TRYPANOSOMIASIS	Nitrofuran derivatives	nitrofural	CHEMBL869	DNA inhibitor	--	Anti-Infective, Topical	https://www.ebi.ac.uk/chembl/compound/inspect/CHEMBL869
SJ000121406-11	THIABENDAZOLE	-17.8403	-16.5707	-14.2434	-22.5767	-8.51698	-7.06967	-15.407	0	0	0.405042	2.39266	P02CA02	ANTIPARASITIC PRODUCTS, INSECTICIDES AND REPELLENTS	ANTHELMINTICS	ANTINEMATODAL AGENTS	Benzimidazole derivatives	tiabendazole	CHEMBL625	Tubulin inhibitor	Binds to beta tubulin	Anthelmintic	https://www.ebi.ac.uk/chembl/compound/inspect/CHEMBL625
SJ000121406-11	THIABENDAZOLE	-17.8403	-16.5707	-14.2434	-22.5767	-8.51698	-7.06967	-15.407	0	0	0.405042	2.39266	D01AC06	DERMATOLOGICALS	ANTIFUNGALS FOR DERMATOLOGICAL USE	ANTIFUNGALS FOR TOPICAL USE	Imidazole and triazole derivatives	tiabendazole	CHEMBL625	Tubulin inhibitor	Binds to beta tubulin	Anthelmintic	https://www.ebi.ac.uk/chembl/compound/inspect/CHEMBL625
SJ000122910-20	AMINOPHYLLINE ETHYLENEDIAMINE	-2.98845	2.02104	-3.42198	-4.66414	-8.32082	-21.8022	-4.04306	0	0	1.25408	3.34291	--	--	--	--	--	--	--	--	--	--
SJ000122910-21	AMINOPHYLLINE ETHYLENEDIAMINE	NA	-12.8867	1.96175	4.07767	-9.16044	2.72697	1.96175	0	0	2.9321	3.48293	--	--	--	--	--	--	--	--	--	--
SJ000122910-23	AMINOPHYLLINE ETHYLENEDIAMINE	-12.4891	-10.5068	-16.7532	-5.82576	-13.7968	-12.5708	-12.5299	0	0	0.304693	1.49149	--	--	--	--	--	--	--	--	--	--
SJ000124007-10	METRONIDAZOLE	-1.90662	0.444714	-4.37507	-6.74795	-4.61245	-21.4463	-4.49376	0	0	1.20436	3.16669	D06BX01	DERMATOLOGICALS	ANTIBIOTICS AND CHEMOTHERAPEUTICS FOR DERMATOLOGICAL USE	CHEMOTHERAPEUTICS FOR TOPICAL USE	Other chemotherapeutics	metronidazole	CHEMBL137	DNA inhibitor	--	Antibacterial,Antiprotozoal (trichomonas)	https://www.ebi.ac.uk/chembl/compound/inspect/CHEMBL137
SJ000124007-10	METRONIDAZOLE	-1.90662	0.444714	-4.37507	-6.74795	-4.61245	-21.4463	-4.49376	0	0	1.20436	3.16669	J01XD01	ANTIINFECTIVES FOR SYSTEMIC USE	ANTIBACTERIALS FOR SYSTEMIC USE	OTHER ANTIBACTERIALS	Imidazole derivatives	metronidazole	CHEMBL137	DNA inhibitor	--	Antibacterial,Antiprotozoal (trichomonas)	https://www.ebi.ac.uk/chembl/compound/inspect/CHEMBL137
SJ000124007-10	METRONIDAZOLE	-1.90662	0.444714	-4.37507	-6.74795	-4.61245	-21.4463	-4.49376	0	0	1.20436	3.16669	P01AB01	ANTIPARASITIC PRODUCTS, INSECTICIDES AND REPELLENTS	ANTIPROTOZOALS	AGENTS AGAINST AMOEBIASIS AND OTHER PROTOZOAL DISEASES	Nitroimidazole derivatives	metronidazole	CHEMBL137	DNA inhibitor	--	Antibacterial,Antiprotozoal (trichomonas)	https://www.ebi.ac.uk/chembl/compound/inspect/CHEMBL137
SJ000124007-10	METRONIDAZOLE	-1.90662	0.444714	-4.37507	-6.74795	-4.61245	-21.4463	-4.49376	0	0	1.20436	3.16669	G01AF01	GENITO URINARY SYSTEM AND SEX HORMONES	GYNECOLOGICAL ANTIINFECTIVES AND ANTISEPTICS	ANTIINFECTIVES AND ANTISEPTICS, EXCL. COMBINATIONS WITH CORTICOSTEROIDS	Imidazole derivatives	metronidazole	CHEMBL137	DNA inhibitor	--	Antibacterial,Antiprotozoal (trichomonas)	https://www.ebi.ac.uk/chembl/compound/inspect/CHEMBL137
SJ000124007-10	METRONIDAZOLE	-1.90662	0.444714	-4.37507	-6.74795	-4.61245	-21.4463	-4.49376	0	0	1.20436	3.16669	A01AB17	ALIMENTARY TRACT AND METABOLISM	STOMATOLOGICAL PREPARATIONS	STOMATOLOGICAL PREPARATIONS	Antiinfectives and antiseptics for local oral treatment	metronidazole	CHEMBL137	DNA inhibitor	--	Antibacterial,Antiprotozoal (trichomonas)	https://www.ebi.ac.uk/chembl/compound/inspect/CHEMBL137
SJ000124007-8	METRONIDAZOLE	-14.1457	-0.704117	-23.8936	-28.3631	-7.68297	-20.0119	-17.0788	0	0	0.65626	4.23315	J01XD01	ANTIINFECTIVES FOR SYSTEMIC USE	ANTIBACTERIALS FOR SYSTEMIC USE	OTHER ANTIBACTERIALS	Imidazole derivatives	metronidazole	CHEMBL137	DNA inhibitor	--	Antibacterial,Antiprotozoal (trichomonas)	https://www.ebi.ac.uk/chembl/compound/inspect/CHEMBL137
SJ000124007-8	METRONIDAZOLE	-14.1457	-0.704117	-23.8936	-28.3631	-7.68297	-20.0119	-17.0788	0	0	0.65626	4.23315	P01AB01	ANTIPARASITIC PRODUCTS, INSECTICIDES AND REPELLENTS	ANTIPROTOZOALS	AGENTS AGAINST AMOEBIASIS AND OTHER PROTOZOAL DISEASES	Nitroimidazole derivatives	metronidazole	CHEMBL137	DNA inhibitor	--	Antibacterial,Antiprotozoal (trichomonas)	https://www.ebi.ac.uk/chembl/compound/inspect/CHEMBL137
SJ000124007-8	METRONIDAZOLE	-14.1457	-0.704117	-23.8936	-28.3631	-7.68297	-20.0119	-17.0788	0	0	0.65626	4.23315	A01AB17	ALIMENTARY TRACT AND METABOLISM	STOMATOLOGICAL PREPARATIONS	STOMATOLOGICAL PREPARATIONS	Antiinfectives and antiseptics for local oral treatment	metronidazole	CHEMBL137	DNA inhibitor	--	Antibacterial,Antiprotozoal (trichomonas)	https://www.ebi.ac.uk/chembl/compound/inspect/CHEMBL137
SJ000124007-8	METRONIDAZOLE	-14.1457	-0.704117	-23.8936	-28.3631	-7.68297	-20.0119	-17.0788	0	0	0.65626	4.23315	D06BX01	DERMATOLOGICALS	ANTIBIOTICS AND CHEMOTHERAPEUTICS FOR DERMATOLOGICAL USE	CHEMOTHERAPEUTICS FOR TOPICAL USE	Other chemotherapeutics	metronidazole	CHEMBL137	DNA inhibitor	--	Antibacterial,Antiprotozoal (trichomonas)	https://www.ebi.ac.uk/chembl/compound/inspect/CHEMBL137
SJ000124007-8	METRONIDAZOLE	-14.1457	-0.704117	-23.8936	-28.3631	-7.68297	-20.0119	-17.0788	0	0	0.65626	4.23315	G01AF01	GENITO URINARY SYSTEM AND SEX HORMONES	GYNECOLOGICAL ANTIINFECTIVES AND ANTISEPTICS	ANTIINFECTIVES AND ANTISEPTICS, EXCL. COMBINATIONS WITH CORTICOSTEROIDS	Imidazole derivatives	metronidazole	CHEMBL137	DNA inhibitor	--	Antibacterial,Antiprotozoal (trichomonas)	https://www.ebi.ac.uk/chembl/compound/inspect/CHEMBL137
SJ000126138-12	6-AMINOCAPROIC ACID	-16.2432	-4.68405	-30.1491	5.39602	-1.00416	6.07956	-2.8441	0	0	2.07614	5.73598	B02AA01	BLOOD AND BLOOD FORMING ORGANS	ANTIHEMORRHAGICS	ANTIFIBRINOLYTICS	Amino acids	aminocaproic acid	CHEMBL1046	Plasminogen inhibitor	--	Hemostatic	https://www.ebi.ac.uk/chembl/compound/inspect/CHEMBL1046
SJ000126164-16	PROPRANOLOL HYDROCHLORIDE	NA	-46.5688	-90.2557	-72.7904	-71.374	-82.4176	-72.7904	4	2	0.226835	7.37305	C07AA05	CARDIOVASCULAR SYSTEM	BETA BLOCKING AGENTS	BETA BLOCKING AGENTS	Beta blocking agents, non-selective	propranolol	CHEMBL27	Beta-1 adrenergic receptor antagonist	--	Cardiac Depressant (anti-arrhythmic); Anti-Adrenergic (beta-receptor)	https://www.ebi.ac.uk/chembl/compound/inspect/CHEMBL27
SJ000126164-27	PROPRANOLOL HYDROCHLORIDE	-2.31368	-9.17822	-10.4465	-11.8522	-25.8375	-14.2369	-11.1493	0	0	0.629329	3.16293	C07AA05	CARDIOVASCULAR SYSTEM	BETA BLOCKING AGENTS	BETA BLOCKING AGENTS	Beta blocking agents, non-selective	propranolol	CHEMBL27	Beta-1 adrenergic receptor antagonist	--	Cardiac Depressant (anti-arrhythmic); Anti-Adrenergic (beta-receptor)	https://www.ebi.ac.uk/chembl/compound/inspect/CHEMBL27
SJ000126267-10	PYRIDOXINE HYDROCHLORIDE	NA	1.18817	5.46053	-5.09255	-9.05794	-1.95411	-1.95411	0	0	2.95763	2.50145	A11HA02	ALIMENTARY TRACT AND METABOLISM	VITAMINS	OTHER PLAIN VITAMIN PREPARATIONS	Other plain vitamin preparations	pyridoxine (vit B6)	CHEMBL1364	--	--	Vitamin (enzyme co-factor)	https://www.ebi.ac.uk/chembl/compound/inspect/CHEMBL1364
SJ000126267-8	PYRIDOXINE HYDROCHLORIDE	NA	-16.2671	-10.17	-18.4231	-3.66295	-7.77325	-10.17	0	0	0.539225	2.71516	A11HA02	ALIMENTARY TRACT AND METABOLISM	VITAMINS	OTHER PLAIN VITAMIN PREPARATIONS	Other plain vitamin preparations	pyridoxine (vit B6)	CHEMBL1364	--	--	Vitamin (enzyme co-factor)	https://www.ebi.ac.uk/chembl/compound/inspect/CHEMBL1364
SJ000126267-9	PYRIDOXINE HYDROCHLORIDE	NA	-2.93754	4.6108	-5.68513	-15.5393	7.32447	-2.93754	0	0	3.69989	4.04617	A11HA02	ALIMENTARY TRACT AND METABOLISM	VITAMINS	OTHER PLAIN VITAMIN PREPARATIONS	Other plain vitamin preparations	pyridoxine (vit B6)	CHEMBL1364	--	--	Vitamin (enzyme co-factor)	https://www.ebi.ac.uk/chembl/compound/inspect/CHEMBL1364
SJ000126289-8	SULFATHIAZOLE	-12.8435	-9.52952	-12.3227	-0.156049	-4.09202	-10.7151	-10.1223	0	0	0.6118	2.06719	J01EB07	ANTIINFECTIVES FOR SYSTEMIC USE	ANTIBACTERIALS FOR SYSTEMIC USE	SULFONAMIDES AND TRIMETHOPRIM	Short-acting sulfonamides	sulfathiazole	CHEMBL437	Bacterial dihydropteroate synthase inhibitor	--	Antibacterial	https://www.ebi.ac.uk/chembl/compound/inspect/CHEMBL437
SJ000126289-8	SULFATHIAZOLE	-12.8435	-9.52952	-12.3227	-0.156049	-4.09202	-10.7151	-10.1223	0	0	0.6118	2.06719	D06BA02	DERMATOLOGICALS	ANTIBIOTICS AND CHEMOTHERAPEUTICS FOR DERMATOLOGICAL USE	CHEMOTHERAPEUTICS FOR TOPICAL USE	Sulfonamides	sulfathiazole	CHEMBL437	Bacterial dihydropteroate synthase inhibitor	--	Antibacterial	https://www.ebi.ac.uk/chembl/compound/inspect/CHEMBL437
SJ000126675-9	BUSPIRONE HYDROCHLORIDE	10.1374	-9.66416	-18.8676	-14.3984	-18.2741	-13.3077	-13.853	0	0	1.00369	4.39629	N05BE01	NERVOUS SYSTEM	PSYCHOLEPTICS	ANXIOLYTICS	Azaspirodecanedione derivatives	buspirone	CHEMBL49	Serotonin 1a (5-HT1a) receptor partial agonist	--	Tranquilizer (minor)	https://www.ebi.ac.uk/chembl/compound/inspect/CHEMBL49
SJ000127027-13	DIPHENHYDRAMINE HYDROCHLORIDE	3.36835	-16.4293	-49.0761	-23.9627	-27.2291	-38.0686	-25.5959	0	0	0.716515	7.38103	D04AA32	DERMATOLOGICALS	ANTIPRURITICS, INCL. ANTIHISTAMINES, ANESTHETICS, ETC.	ANTIPRURITICS, INCL. ANTIHISTAMINES, ANESTHETICS, ETC.	Antihistamines for topical use	diphenhydramine	CHEMBL657	Histamine H1 receptor antagonist	--	Antihistaminic	https://www.ebi.ac.uk/chembl/compound/inspect/CHEMBL657
SJ000127027-13	DIPHENHYDRAMINE HYDROCHLORIDE	3.36835	-16.4293	-49.0761	-23.9627	-27.2291	-38.0686	-25.5959	0	0	0.716515	7.38103	R06AA02	RESPIRATORY SYSTEM	ANTIHISTAMINES FOR SYSTEMIC USE	ANTIHISTAMINES FOR SYSTEMIC USE	Aminoalkyl ethers	diphenhydramine	CHEMBL657	Histamine H1 receptor antagonist	--	Antihistaminic	https://www.ebi.ac.uk/chembl/compound/inspect/CHEMBL657
SJ000285180-10	BACITRACIN	NA	0.912691	16.476	-8.5158	-10.0116	7.0394	0.912691	0	0	9.35589	4.93778	D06AX05	DERMATOLOGICALS	ANTIBIOTICS AND CHEMOTHERAPEUTICS FOR DERMATOLOGICAL USE	ANTIBIOTICS FOR TOPICAL USE	Other antibiotics for topical use	bacitracin	CHEMBL1200558	C55-isoprenyl pyrophosphate inhibitor	--	Antibacterial	https://www.ebi.ac.uk/chembl/compound/inspect/CHEMBL1200558
SJ000285180-10	BACITRACIN	NA	0.912691	16.476	-8.5158	-10.0116	7.0394	0.912691	0	0	9.35589	4.93778	R02AB04	RESPIRATORY SYSTEM	THROAT PREPARATIONS	THROAT PREPARATIONS	Antibiotics	bacitracin	CHEMBL1200558	C55-isoprenyl pyrophosphate inhibitor	--	Antibacterial	https://www.ebi.ac.uk/chembl/compound/inspect/CHEMBL1200558
SJ000285180-10	BACITRACIN	NA	0.912691	16.476	-8.5158	-10.0116	7.0394	0.912691	0	0	9.35589	4.93778	J01XX10	ANTIINFECTIVES FOR SYSTEMIC USE	ANTIBACTERIALS FOR SYSTEMIC USE	OTHER ANTIBACTERIALS	Other antibacterials	bacitracin	CHEMBL1200558	C55-isoprenyl pyrophosphate inhibitor	--	Antibacterial	https://www.ebi.ac.uk/chembl/compound/inspect/CHEMBL1200558
SJ000285180-9	BACITRACIN	-23.7071	-4.29974	-56.1096	-25.4484	-19.7986	2.28258	-21.7529	1	0	0.963449	8.33072	J01XX10	ANTIINFECTIVES FOR SYSTEMIC USE	ANTIBACTERIALS FOR SYSTEMIC USE	OTHER ANTIBACTERIALS	Other antibacterials	bacitracin	CHEMBL1200558	C55-isoprenyl pyrophosphate inhibitor	--	Antibacterial	https://www.ebi.ac.uk/chembl/compound/inspect/CHEMBL1200558
SJ000285180-9	BACITRACIN	-23.7071	-4.29974	-56.1096	-25.4484	-19.7986	2.28258	-21.7529	1	0	0.963449	8.33072	R02AB04	RESPIRATORY SYSTEM	THROAT PREPARATIONS	THROAT PREPARATIONS	Antibiotics	bacitracin	CHEMBL1200558	C55-isoprenyl pyrophosphate inhibitor	--	Antibacterial	https://www.ebi.ac.uk/chembl/compound/inspect/CHEMBL1200558
SJ000285180-9	BACITRACIN	-23.7071	-4.29974	-56.1096	-25.4484	-19.7986	2.28258	-21.7529	1	0	0.963449	8.33072	D06AX05	DERMATOLOGICALS	ANTIBIOTICS AND CHEMOTHERAPEUTICS FOR DERMATOLOGICAL USE	ANTIBIOTICS FOR TOPICAL USE	Other antibiotics for topical use	bacitracin	CHEMBL1200558	C55-isoprenyl pyrophosphate inhibitor	--	Antibacterial	https://www.ebi.ac.uk/chembl/compound/inspect/CHEMBL1200558
SJ000285181-8	BUSULFAN	-28.6482	-19.1749	-28.4156	-24.4099	-13.1241	14.0905	-21.7924	0	0	0.972935	6.59894	L01AB01	ANTINEOPLASTIC AND IMMUNOMODULATING AGENTS	ANTINEOPLASTIC AGENTS	ALKYLATING AGENTS	Alkyl sulfonates	busulfan	CHEMBL820	DNA inhibitor	--	--	https://www.ebi.ac.uk/chembl/compound/inspect/CHEMBL820
SJ000285184-14	CHLORAMPHENICOL	-5.62788	-12.3557	-5.91618	1.9674	4.79003	7.69273	-1.83024	0	0	4.83935	3.11153	S03AA08	SENSORY ORGANS	OPHTHALMOLOGICAL AND OTOLOGICAL PREPARATIONS	ANTIINFECTIVES	Antiinfectives	chloramphenicol	CHEMBL130	Bacterial 70S ribosome inhibitor	23S RRNA	Antibacterial; Antirickettsial	https://www.ebi.ac.uk/chembl/compound/inspect/CHEMBL130
SJ000285184-14	CHLORAMPHENICOL	-5.62788	-12.3557	-5.91618	1.9674	4.79003	7.69273	-1.83024	0	0	4.83935	3.11153	J01BA01	ANTIINFECTIVES FOR SYSTEMIC USE	ANTIBACTERIALS FOR SYSTEMIC USE	AMPHENICOLS	Amphenicols	chloramphenicol	CHEMBL130	Bacterial 70S ribosome inhibitor	23S RRNA	Antibacterial; Antirickettsial	https://www.ebi.ac.uk/chembl/compound/inspect/CHEMBL130
SJ000285184-14	CHLORAMPHENICOL	-5.62788	-12.3557	-5.91618	1.9674	4.79003	7.69273	-1.83024	0	0	4.83935	3.11153	D10AF03	DERMATOLOGICALS	ANTI-ACNE PREPARATIONS	ANTI-ACNE PREPARATIONS FOR TOPICAL USE	Antiinfectives for treatment of acne	chloramphenicol	CHEMBL130	Bacterial 70S ribosome inhibitor	23S RRNA	Antibacterial; Antirickettsial	https://www.ebi.ac.uk/chembl/compound/inspect/CHEMBL130
SJ000285184-14	CHLORAMPHENICOL	-5.62788	-12.3557	-5.91618	1.9674	4.79003	7.69273	-1.83024	0	0	4.83935	3.11153	G01AA05	GENITO URINARY SYSTEM AND SEX HORMONES	GYNECOLOGICAL ANTIINFECTIVES AND ANTISEPTICS	ANTIINFECTIVES AND ANTISEPTICS, EXCL. COMBINATIONS WITH CORTICOSTEROIDS	Antibiotics	chloramphenicol	CHEMBL130	Bacterial 70S ribosome inhibitor	23S RRNA	Antibacterial; Antirickettsial	https://www.ebi.ac.uk/chembl/compound/inspect/CHEMBL130
SJ000285184-14	CHLORAMPHENICOL	-5.62788	-12.3557	-5.91618	1.9674	4.79003	7.69273	-1.83024	0	0	4.83935	3.11153	S01AA01	SENSORY ORGANS	OPHTHALMOLOGICALS	ANTIINFECTIVES	Antibiotics	chloramphenicol	CHEMBL130	Bacterial 70S ribosome inhibitor	23S RRNA	Antibacterial; Antirickettsial	https://www.ebi.ac.uk/chembl/compound/inspect/CHEMBL130
SJ000285184-14	CHLORAMPHENICOL	-5.62788	-12.3557	-5.91618	1.9674	4.79003	7.69273	-1.83024	0	0	4.83935	3.11153	D06AX02	DERMATOLOGICALS	ANTIBIOTICS AND CHEMOTHERAPEUTICS FOR DERMATOLOGICAL USE	ANTIBIOTICS FOR TOPICAL USE	Other antibiotics for topical use	chloramphenicol	CHEMBL130	Bacterial 70S ribosome inhibitor	23S RRNA	Antibacterial; Antirickettsial	https://www.ebi.ac.uk/chembl/compound/inspect/CHEMBL130
SJ000285184-14	CHLORAMPHENICOL	-5.62788	-12.3557	-5.91618	1.9674	4.79003	7.69273	-1.83024	0	0	4.83935	3.11153	S02AA01	SENSORY ORGANS	OTOLOGICALS	ANTIINFECTIVES	Antiinfectives	chloramphenicol	CHEMBL130	Bacterial 70S ribosome inhibitor	23S RRNA	Antibacterial; Antirickettsial	https://www.ebi.ac.uk/chembl/compound/inspect/CHEMBL130
SJ000285185-19	CHLOROQUINE DIPHOSPHATE	-47.3717	-39.5972	-60.1605	-39.1447	-60.118	-49.0994	-48.2356	2	0	0.18961	3.81224	P01BA01	ANTIPARASITIC PRODUCTS, INSECTICIDES AND REPELLENTS	ANTIPROTOZOALS	ANTIMALARIALS	Aminoquinolines	chloroquine	CHEMBL76	Ferriprotoporphyrin IX inhibitor	--	Anti-Amebic; Antimalarial,Anti-Amebic; Suppressant (lupus erythematosus); Antimalarial	https://www.ebi.ac.uk/chembl/compound/inspect/CHEMBL76
SJ000285185-20	CHLOROQUINE DIPHOSPHATE	NA	-91.764	-30.4065	-24.1463	-46.3407	-64.6706	-46.3407	2	1	0.533403	12.2769	P01BA01	ANTIPARASITIC PRODUCTS, INSECTICIDES AND REPELLENTS	ANTIPROTOZOALS	ANTIMALARIALS	Aminoquinolines	chloroquine	CHEMBL76	Ferriprotoporphyrin IX inhibitor	--	Anti-Amebic; Antimalarial,Anti-Amebic; Suppressant (lupus erythematosus); Antimalarial	https://www.ebi.ac.uk/chembl/compound/inspect/CHEMBL76
SJ000285186-8	CHLORTETRACYCLINE HYDROCHLORIDE	-19.9063	-19.8162	-44.1439	-27.0161	-27.4067	-23.7257	-25.3709	0	0	0.334013	3.68206	A01AB21	ALIMENTARY TRACT AND METABOLISM	STOMATOLOGICAL PREPARATIONS	STOMATOLOGICAL PREPARATIONS	Antiinfectives and antiseptics for local oral treatment	chlortetracycline	CHEMBL2146063	Bacterial 70S ribosome inhibitor	16s RRNA	Antiprotozoal; Antibacterial	https://www.ebi.ac.uk/chembl/compound/inspect/CHEMBL2146063
SJ000285186-8	CHLORTETRACYCLINE HYDROCHLORIDE	-19.9063	-19.8162	-44.1439	-27.0161	-27.4067	-23.7257	-25.3709	0	0	0.334013	3.68206	D06AA02	DERMATOLOGICALS	ANTIBIOTICS AND CHEMOTHERAPEUTICS FOR DERMATOLOGICAL USE	ANTIBIOTICS FOR TOPICAL USE	Tetracycline and derivatives	chlortetracycline	CHEMBL2146063	Bacterial 70S ribosome inhibitor	16s RRNA	Antiprotozoal; Antibacterial	https://www.ebi.ac.uk/chembl/compound/inspect/CHEMBL2146063
SJ000285186-8	CHLORTETRACYCLINE HYDROCHLORIDE	-19.9063	-19.8162	-44.1439	-27.0161	-27.4067	-23.7257	-25.3709	0	0	0.334013	3.68206	S01AA02	SENSORY ORGANS	OPHTHALMOLOGICALS	ANTIINFECTIVES	Antibiotics	chlortetracycline	CHEMBL2146063	Bacterial 70S ribosome inhibitor	16s RRNA	Antiprotozoal; Antibacterial	https://www.ebi.ac.uk/chembl/compound/inspect/CHEMBL2146063
SJ000285186-8	CHLORTETRACYCLINE HYDROCHLORIDE	-19.9063	-19.8162	-44.1439	-27.0161	-27.4067	-23.7257	-25.3709	0	0	0.334013	3.68206	J01AA03	ANTIINFECTIVES FOR SYSTEMIC USE	ANTIBACTERIALS FOR SYSTEMIC USE	TETRACYCLINES	Tetracyclines	chlortetracycline	CHEMBL2146063	Bacterial 70S ribosome inhibitor	16s RRNA	Antiprotozoal; Antibacterial	https://www.ebi.ac.uk/chembl/compound/inspect/CHEMBL2146063
SJ000285187-18	CYCLOPHOSPHAMIDE	-10.903	-14.5429	-34.6776	-43.3549	-18.1996	-40.2233	-26.4386	0	0	0.52227	5.75332	L01AA01	ANTINEOPLASTIC AND IMMUNOMODULATING AGENTS	ANTINEOPLASTIC AGENTS	ALKYLATING AGENTS	Nitrogen mustard analogues	cyclophosphamide	CHEMBL88	DNA inhibitor	--	Immunosuppressant; Antineoplastic	https://www.ebi.ac.uk/chembl/compound/inspect/CHEMBL88
SJ000285188-26	CYTARABINE	-70.9927	-92.3907	-90.4065	-98.18	-82.7516	-93.9918	-91.3986	6	5	0.111342	4.00547	L01BC01	ANTINEOPLASTIC AND IMMUNOMODULATING AGENTS	ANTINEOPLASTIC AGENTS	ANTIMETABOLITES	Pyrimidine analogues	cytarabine	CHEMBL803	DNA inhibitor	--	Antiviral,Antiviral; Antineoplastic	https://www.ebi.ac.uk/chembl/compound/inspect/CHEMBL803
SJ000285189-7	DICUMAROL	2.67702	0.469652	-24.8848	-0.352199	-1.09362	6.55144	0.0587265	0	0	4.03246	4.56353	B01AA01	BLOOD AND BLOOD FORMING ORGANS	ANTITHROMBOTIC AGENTS	ANTITHROMBOTIC AGENTS	Vitamin K antagonists	dicoumarol	CHEMBL1466	Vitamin k epoxide reductase complex subunit 1 isoform 1 inhibitor	--	Anticoagulant	https://www.ebi.ac.uk/chembl/compound/inspect/CHEMBL1466
SJ000285190-21	5-FLUOROURACIL	-34.6129	-82.5887	-56.5072	-57.6783	-22.5952	-41.9705	-49.2388	3	1	0.426501	8.58847	L01BC02	ANTINEOPLASTIC AND IMMUNOMODULATING AGENTS	ANTINEOPLASTIC AGENTS	ANTIMETABOLITES	Pyrimidine analogues	fluorouracil	CHEMBL185	Thymidylate synthase inhibitor	--	Antineoplastic	https://www.ebi.ac.uk/chembl/compound/inspect/CHEMBL185
SJ000285191-12	HYDROXYUREA	-9.45118	-0.0349136	-19.0474	-33.6436	-4.54039	-28.0576	-14.2493	0	0	0.846912	5.46142	L01XX05	ANTINEOPLASTIC AND IMMUNOMODULATING AGENTS	ANTINEOPLASTIC AGENTS	OTHER ANTINEOPLASTIC AGENTS	Other antineoplastic agents	hydroxycarbamide	CHEMBL467	Ribonucleoside-diphosphate reductase RR1 inhibitor	M2 subunit is binding site	Antineoplastic	https://www.ebi.ac.uk/chembl/compound/inspect/CHEMBL467
SJ000285193-6	MECHLORETHAMINE | SJ000518954	NA	-39.0466	-74.9565	-93.133	-48.3921	-89.1637	-74.9565	3	2	0.351321	10.8313	L01AA05	ANTINEOPLASTIC AND IMMUNOMODULATING AGENTS	ANTINEOPLASTIC AGENTS	ALKYLATING AGENTS	Nitrogen mustard analogues	chlormethine	CHEMBL427	DNA inhibitor	--	Antineoplastic	https://www.ebi.ac.uk/chembl/compound/inspect/CHEMBL427
SJ000285194-8	MELPHALAN	-41.52	-60.2408	-94.644	-96.9007	-88.5121	-97.0864	-91.578	5	4	0.293042	9.54885	L01AA03	ANTINEOPLASTIC AND IMMUNOMODULATING AGENTS	ANTINEOPLASTIC AGENTS	ALKYLATING AGENTS	Nitrogen mustard analogues	melphalan	CHEMBL852	DNA inhibitor	--	Antineoplastic	https://www.ebi.ac.uk/chembl/compound/inspect/CHEMBL852
SJ000285195-14	MERCAPTOPURINE	-45.8464	-78.7918	-78.2861	-54.8222	-59.6095	-35.4454	-57.2159	4	0	0.295457	7.09246	L01BB02	ANTINEOPLASTIC AND IMMUNOMODULATING AGENTS	ANTINEOPLASTIC AGENTS	ANTIMETABOLITES	Purine analogues	mercaptopurine	CHEMBL1425	Amidophosphoribosyltransferase inhibitor	--	Antineoplastic	https://www.ebi.ac.uk/chembl/compound/inspect/CHEMBL1425
SJ000285195-15	MERCAPTOPURINE	-66.1055	-78.1454	-78.3534	-61.5431	-60.2672	-36.0494	-63.8243	5	0	0.245293	6.34998	L01BB02	ANTINEOPLASTIC AND IMMUNOMODULATING AGENTS	ANTINEOPLASTIC AGENTS	ANTIMETABOLITES	Purine analogues	mercaptopurine	CHEMBL1425	Amidophosphoribosyltransferase inhibitor	--	Antineoplastic	https://www.ebi.ac.uk/chembl/compound/inspect/CHEMBL1425
SJ000285197-9	MYCOPHENOLIC ACID	NA	-44.126	-51.059	-55.069	-17.7038	-9.448	-44.126	2	0	0.580146	9.20556	L04AA06	ANTINEOPLASTIC AND IMMUNOMODULATING AGENTS	IMMUNOSUPPRESSANTS	IMMUNOSUPPRESSANTS	Selective immunosuppressants	mycophenolic acid	CHEMBL866	Inosine-5'-monophosphate dehydrogenase (IMPDH) inhibitor	--	Antineoplastic	https://www.ebi.ac.uk/chembl/compound/inspect/CHEMBL866
SJ000285198-5	NYSTATIN	NA	-17.4268	-2.37477	-22.886	-15.7094	9.04409	-15.7094	0	0	1.31562	5.80751	D01AA01	DERMATOLOGICALS	ANTIFUNGALS FOR DERMATOLOGICAL USE	ANTIFUNGALS FOR TOPICAL USE	Antibiotics	nystatin	CHEMBL229383	Ergosterol sequestering agent	--	Antifungal	https://www.ebi.ac.uk/chembl/compound/inspect/CHEMBL229383
SJ000285198-5	NYSTATIN	NA	-17.4268	-2.37477	-22.886	-15.7094	9.04409	-15.7094	0	0	1.31562	5.80751	A07AA02	ALIMENTARY TRACT AND METABOLISM	ANTIDIARRHEALS, INTESTINAL ANTIINFLAMMATORY & ANTIINFECTIVE AGENTS	INTESTINAL ANTIINFECTIVES	Antibiotics	nystatin	CHEMBL229383	Ergosterol sequestering agent	--	Antifungal	https://www.ebi.ac.uk/chembl/compound/inspect/CHEMBL229383
SJ000285198-5	NYSTATIN	NA	-17.4268	-2.37477	-22.886	-15.7094	9.04409	-15.7094	0	0	1.31562	5.80751	G01AA51	GENITO URINARY SYSTEM AND SEX HORMONES	GYNECOLOGICAL ANTIINFECTIVES AND ANTISEPTICS	ANTIINFECTIVES AND ANTISEPTICS, EXCL. COMBINATIONS WITH CORTICOSTEROIDS	Antibiotics	nystatin, combinations	CHEMBL229383	Ergosterol sequestering agent	--	Antifungal	https://www.ebi.ac.uk/chembl/compound/inspect/CHEMBL229383
SJ000285198-9	NYSTATIN	-2.85598	-6.22321	-7.8263	-49.6035	10.168	6.50433	-4.5396	0	0	2.58237	8.7567	A07AA02	ALIMENTARY TRACT AND METABOLISM	ANTIDIARRHEALS, INTESTINAL ANTIINFLAMMATORY & ANTIINFECTIVE AGENTS	INTESTINAL ANTIINFECTIVES	Antibiotics	nystatin	CHEMBL229383	Ergosterol sequestering agent	--	Antifungal	https://www.ebi.ac.uk/chembl/compound/inspect/CHEMBL229383
SJ000285198-9	NYSTATIN	-2.85598	-6.22321	-7.8263	-49.6035	10.168	6.50433	-4.5396	0	0	2.58237	8.7567	G01AA51	GENITO URINARY SYSTEM AND SEX HORMONES	GYNECOLOGICAL ANTIINFECTIVES AND ANTISEPTICS	ANTIINFECTIVES AND ANTISEPTICS, EXCL. COMBINATIONS WITH CORTICOSTEROIDS	Antibiotics	nystatin, combinations	CHEMBL229383	Ergosterol sequestering agent	--	Antifungal	https://www.ebi.ac.uk/chembl/compound/inspect/CHEMBL229383
SJ000285198-9	NYSTATIN	-2.85598	-6.22321	-7.8263	-49.6035	10.168	6.50433	-4.5396	0	0	2.58237	8.7567	D01AA01	DERMATOLOGICALS	ANTIFUNGALS FOR DERMATOLOGICAL USE	ANTIFUNGALS FOR TOPICAL USE	Antibiotics	nystatin	CHEMBL229383	Ergosterol sequestering agent	--	Antifungal	https://www.ebi.ac.uk/chembl/compound/inspect/CHEMBL229383
SJ000285200-22	PENTAMIDINE	-93.6838	-92.4746	-92.0662	-82.4932	-66.851	-89.7887	-90.9275	6	5	0.119491	4.2063	P01CX01	ANTIPARASITIC PRODUCTS, INSECTICIDES AND REPELLENTS	ANTIPROTOZOALS	AGENTS AGAINST LEISHMANIASIS AND TRYPANOSOMIASIS	Other agents against leishmaniasis and trypanosomiasis	pentamidine isethionate	CHEMBL55	DNA inhibitor	Binds minor groove of DNA	--	https://www.ebi.ac.uk/chembl/compound/inspect/CHEMBL55
SJ000285201-5	POLYMYXIN B SULFATE	3.52098	-0.437211	-21.3727	1.01728	-18.9585	-11.8848	-6.16099	0	0	1.34914	4.41682	S03AA03	SENSORY ORGANS	OPHTHALMOLOGICAL AND OTOLOGICAL PREPARATIONS	ANTIINFECTIVES	Antiinfectives	polymyxin B	CHEMBL1200626	Cell outer membrane inhibitor	--	Antibacterial	https://www.ebi.ac.uk/chembl/compound/inspect/CHEMBL1200626
SJ000285201-5	POLYMYXIN B SULFATE	3.52098	-0.437211	-21.3727	1.01728	-18.9585	-11.8848	-6.16099	0	0	1.34914	4.41682	S02AA11	SENSORY ORGANS	OTOLOGICALS	ANTIINFECTIVES	Antiinfectives	polymyxin B	CHEMBL1200626	Cell outer membrane inhibitor	--	Antibacterial	https://www.ebi.ac.uk/chembl/compound/inspect/CHEMBL1200626
SJ000285201-5	POLYMYXIN B SULFATE	3.52098	-0.437211	-21.3727	1.01728	-18.9585	-11.8848	-6.16099	0	0	1.34914	4.41682	A07AA05	ALIMENTARY TRACT AND METABOLISM	ANTIDIARRHEALS, INTESTINAL ANTIINFLAMMATORY & ANTIINFECTIVE AGENTS	INTESTINAL ANTIINFECTIVES	Antibiotics	polymyxin B	CHEMBL1200626	Cell outer membrane inhibitor	--	Antibacterial	https://www.ebi.ac.uk/chembl/compound/inspect/CHEMBL1200626
SJ000285201-5	POLYMYXIN B SULFATE	3.52098	-0.437211	-21.3727	1.01728	-18.9585	-11.8848	-6.16099	0	0	1.34914	4.41682	J01XB02	ANTIINFECTIVES FOR SYSTEMIC USE	ANTIBACTERIALS FOR SYSTEMIC USE	OTHER ANTIBACTERIALS	Polymyxins	polymyxin B	CHEMBL1200626	Cell outer membrane inhibitor	--	Antibacterial	https://www.ebi.ac.uk/chembl/compound/inspect/CHEMBL1200626
SJ000285201-5	POLYMYXIN B SULFATE	3.52098	-0.437211	-21.3727	1.01728	-18.9585	-11.8848	-6.16099	0	0	1.34914	4.41682	S01AA18	SENSORY ORGANS	OPHTHALMOLOGICALS	ANTIINFECTIVES	Antibiotics	polymyxin B	CHEMBL1200626	Cell outer membrane inhibitor	--	Antibacterial	https://www.ebi.ac.uk/chembl/compound/inspect/CHEMBL1200626
SJ000285208-16	THIOGUANINE	-91.8933	-94.0208	-90.704	-88.1537	-89.7703	-87.225	-90.2372	6	6	0.0275268	1.01471	L01BB03	ANTINEOPLASTIC AND IMMUNOMODULATING AGENTS	ANTINEOPLASTIC AGENTS	ANTIMETABOLITES	Purine analogues	tioguanine	CHEMBL727	Inosine-5'-monophosphate dehydrogenase (IMPDH) inhibitor	--	Antineoplastic	https://www.ebi.ac.uk/chembl/compound/inspect/CHEMBL727
SJ000285209-8	TOBRAMYCIN	NA	4.89278	4.96676	-4.5864	4.45563	1.51498	4.45563	0	0	1.81326	1.82355	S01AA12	SENSORY ORGANS	OPHTHALMOLOGICALS	ANTIINFECTIVES	Antibiotics	tobramycin	CHEMBL1747	70S ribosome inhibitor	23S RRNA (site A)	Antibacterial	https://www.ebi.ac.uk/chembl/compound/inspect/CHEMBL1747
SJ000285209-8	TOBRAMYCIN	NA	4.89278	4.96676	-4.5864	4.45563	1.51498	4.45563	0	0	1.81326	1.82355	J01GB01	ANTIINFECTIVES FOR SYSTEMIC USE	ANTIBACTERIALS FOR SYSTEMIC USE	AMINOGLYCOSIDE ANTIBACTERIALS	Other aminoglycosides	tobramycin	CHEMBL1747	70S ribosome inhibitor	23S RRNA (site A)	Antibacterial	https://www.ebi.ac.uk/chembl/compound/inspect/CHEMBL1747
SJ000285209-9	TOBRAMYCIN	NA	-0.855031	8.3722	9.0308	-3.84356	10.8363	8.3722	0	0	1.39984	2.94742	S01AA12	SENSORY ORGANS	OPHTHALMOLOGICALS	ANTIINFECTIVES	Antibiotics	tobramycin	CHEMBL1747	70S ribosome inhibitor	23S RRNA (site A)	Antibacterial	https://www.ebi.ac.uk/chembl/compound/inspect/CHEMBL1747
SJ000285209-9	TOBRAMYCIN	NA	-0.855031	8.3722	9.0308	-3.84356	10.8363	8.3722	0	0	1.39984	2.94742	J01GB01	ANTIINFECTIVES FOR SYSTEMIC USE	ANTIBACTERIALS FOR SYSTEMIC USE	AMINOGLYCOSIDE ANTIBACTERIALS	Other aminoglycosides	tobramycin	CHEMBL1747	70S ribosome inhibitor	23S RRNA (site A)	Antibacterial	https://www.ebi.ac.uk/chembl/compound/inspect/CHEMBL1747
SJ000285210-9	CHLORAMBUCIL	-32.8193	-26.4359	-62.9945	-94.2664	-31.1822	-83.5904	-47.9069	3	2	0.531002	11.9695	L01AA02	ANTINEOPLASTIC AND IMMUNOMODULATING AGENTS	ANTINEOPLASTIC AGENTS	ALKYLATING AGENTS	Nitrogen mustard analogues	chlorambucil	CHEMBL515	DNA inhibitor	--	Antineoplastic	https://www.ebi.ac.uk/chembl/compound/inspect/CHEMBL515
SJ000285214-5	COLISTIMETHATE SODIUM	-27.4571	-7.19751	9.54207	-10.4185	-3.49609	-9.34979	-8.27365	0	0	1.48301	4.88152	--	--	--	--	--	--	--	--	--	--
SJ000285216-10	STREPTOZOSIN	-23.8031	-5.6113	-14.2952	-11.7273	-2.37328	-11.6642	-11.6957	0	0	0.643033	3.0397	--	--	--	--	--	--	--	--	--	--
SJ000285224-16	CARBOPLATIN | SJ000287736 | SJ000518982	NA	-4.28784	-4.85269	-9.17541	-1.44656	-7.64103	-4.85269	0	0	0.550479	1.34925	L01XA02	ANTINEOPLASTIC AND IMMUNOMODULATING AGENTS	ANTINEOPLASTIC AGENTS	OTHER ANTINEOPLASTIC AGENTS	Platinum compounds	carboplatin	--	--	--	--
SJ000285226-10	ZIDOVUDINE	NA	-30.0234	-47.9934	-46.7059	-24.1483	-31.5923	-31.5923	0	0	0.295183	4.76459	J05AF01	ANTIINFECTIVES FOR SYSTEMIC USE	ANTIVIRALS FOR SYSTEMIC USE	DIRECT ACTING ANTIVIRALS	Nucleoside and nucleotide reverse transcriptase inhibitors	zidovudine	CHEMBL129	Human immunodeficiency virus type 1 reverse transcriptase inhibitor	--	Antiviral	https://www.ebi.ac.uk/chembl/compound/inspect/CHEMBL129
SJ000285226-14	ZIDOVUDINE	-24.9859	-19.0623	-47.0054	-25.2403	-27.9132	-16.0312	-25.1131	0	0	0.407096	4.4385	J05AF01	ANTIINFECTIVES FOR SYSTEMIC USE	ANTIVIRALS FOR SYSTEMIC USE	DIRECT ACTING ANTIVIRALS	Nucleoside and nucleotide reverse transcriptase inhibitors	zidovudine	CHEMBL129	Human immunodeficiency virus type 1 reverse transcriptase inhibitor	--	Antiviral	https://www.ebi.ac.uk/chembl/compound/inspect/CHEMBL129
SJ000285227-21	5-AZACYTIDINE	-83.3692	-93.4745	-88.5152	-98.4124	-88.8677	-97.5222	-91.1711	6	6	0.0635296	2.37815	L01BC07	ANTINEOPLASTIC AND IMMUNOMODULATING AGENTS	ANTINEOPLASTIC AGENTS	ANTIMETABOLITES	Pyrimidine analogues	azacitidine	CHEMBL1489	DNA (cytosine-5)-methyltransferase 3A inhibitor	--	Antineoplastic	https://www.ebi.ac.uk/chembl/compound/inspect/CHEMBL1489
SJ000285232-26	PODOFILOX	-31.8235	-84.3108	-79.9382	-97.7361	-84.1921	-97.3059	-84.2514	5	4	0.307532	9.94573	D06BB04	DERMATOLOGICALS	ANTIBIOTICS AND CHEMOTHERAPEUTICS FOR DERMATOLOGICAL USE	CHEMOTHERAPEUTICS FOR TOPICAL USE	Antivirals	podophyllotoxin	CHEMBL61	Unknown	--	Antimitotic	https://www.ebi.ac.uk/chembl/compound/inspect/CHEMBL61
SJ000285233-6	DIGITOXIN	NA	-98.5563	-98.4856	-98.6681	-98.2976	-99.069	-98.5563	5	5	0.002912	0.128425	C01AA04	CARDIOVASCULAR SYSTEM	CARDIAC THERAPY	CARDIAC GLYCOSIDES	Digitalis glycosides	digitoxin	CHEMBL254219	Sodium/potassium-transporting ATPase inhibitor	Alpha subunit is binding site	Cardiotonic	https://www.ebi.ac.uk/chembl/compound/inspect/CHEMBL254219
SJ000285235-32	ETOPOSIDE	-58.8032	-65.903	-60.8312	-98.1309	-55.0837	-97.4486	-63.3671	6	2	0.271624	8.06173	L01CB01	ANTINEOPLASTIC AND IMMUNOMODULATING AGENTS	ANTINEOPLASTIC AGENTS	PLANT ALKALOIDS AND OTHER NATURAL PRODUCTS	Podophyllotoxin derivatives	etoposide	CHEMBL44657	DNA topoisomerase II inhibitor	--	Antineoplastic	https://www.ebi.ac.uk/chembl/compound/inspect/CHEMBL44657
SJ000285238-17	COLCHICINE	NA	-99.0868	-88.2859	-98.7813	-78.6009	-97.7578	-97.7578	5	4	0.0969077	4.00891	M04AC01	MUSCULO-SKELETAL SYSTEM	ANTIGOUT PREPARATIONS	ANTIGOUT PREPARATIONS	Preparations with no effect on uric acid metabolism	colchicine	CHEMBL107	Tubulin inhibitor	Binds to beta tubulin	Suppressant (gout)	https://www.ebi.ac.uk/chembl/compound/inspect/CHEMBL107
SJ000285239-18	CISPLATIN	-21.4106	-28.6385	-32.2015	-34.4601	-13.5998	-45.5727	-30.42	0	0	0.376494	4.50563	L01XA01	ANTINEOPLASTIC AND IMMUNOMODULATING AGENTS	ANTINEOPLASTIC AGENTS	OTHER ANTINEOPLASTIC AGENTS	Platinum compounds	cisplatin	--	--	--	--
SJ000285240-6	TRIOXSALEN	-29.1571	-60.6706	-61.9019	-97.5747	-40.3693	-96.4221	-61.2863	4	2	0.437652	11.4973	D05AD01	DERMATOLOGICALS	ANTIPSORIATICS	ANTIPSORIATICS FOR TOPICAL USE	Psoralens for topical use	trioxysalen	CHEMBL1475	DNA inhibitor	--	Pigmentation Agent	https://www.ebi.ac.uk/chembl/compound/inspect/CHEMBL1475
SJ000285241-12	AZATHIOPRINE	-77.2477	-74.4407	-88.187	-57.0872	-77.248	-57.5981	-75.8442	6	1	0.170502	5.0095	L04AX01	ANTINEOPLASTIC AND IMMUNOMODULATING AGENTS	IMMUNOSUPPRESSANTS	IMMUNOSUPPRESSANTS	Other immunosuppressants	azathioprine	CHEMBL1542	Amidophosphoribosyltransferase inhibitor	--	Immunosuppressant	https://www.ebi.ac.uk/chembl/compound/inspect/CHEMBL1542
SJ000285249-20	DACTINOMYCIN	-97.229	-98.0265	-98.3649	-98.1014	-98.4534	-98.7651	-98.2332	6	6	0.00535629	0.214639	L01DA01	ANTINEOPLASTIC AND IMMUNOMODULATING AGENTS	ANTINEOPLASTIC AGENTS	CYTOTOXIC ANTIBIOTICS AND RELATED SUBSTANCES	Actinomycines	dactinomycin	CHEMBL1554	DNA inhibitor	--	Antineoplastic	https://www.ebi.ac.uk/chembl/compound/inspect/CHEMBL1554
SJ000285257-11	GRISEOFULVIN	-0.124283	-4.83087	-29.147	-12.8307	-21.3742	-41.6793	-17.1025	0	0	0.850518	6.36496	D01BA01	DERMATOLOGICALS	ANTIFUNGALS FOR DERMATOLOGICAL USE	ANTIFUNGALS FOR SYSTEMIC USE	Antifungals for systemic use	griseofulvin	CHEMBL562	Tubulin inhibitor	Binds to beta tubulin	Antifungal	https://www.ebi.ac.uk/chembl/compound/inspect/CHEMBL562
SJ000285262-12	AMPHOTERICIN B	4.04471	-2.80693	-46.0949	-25.9055	-5.76113	-4.06036	-4.91074	0	0	1.40778	7.71891	G01AA03	GENITO URINARY SYSTEM AND SEX HORMONES	GYNECOLOGICAL ANTIINFECTIVES AND ANTISEPTICS	ANTIINFECTIVES AND ANTISEPTICS, EXCL. COMBINATIONS WITH CORTICOSTEROIDS	Antibiotics	amphotericin B	CHEMBL267345	Ergosterol sequestering agent	--	Antifungal	https://www.ebi.ac.uk/chembl/compound/inspect/CHEMBL267345
SJ000285262-12	AMPHOTERICIN B	4.04471	-2.80693	-46.0949	-25.9055	-5.76113	-4.06036	-4.91074	0	0	1.40778	7.71891	J02AA01	ANTIINFECTIVES FOR SYSTEMIC USE	ANTIMYCOTICS FOR SYSTEMIC USE	ANTIMYCOTICS FOR SYSTEMIC USE	Antibiotics	amphotericin B	CHEMBL267345	Ergosterol sequestering agent	--	Antifungal	https://www.ebi.ac.uk/chembl/compound/inspect/CHEMBL267345
SJ000285262-12	AMPHOTERICIN B	4.04471	-2.80693	-46.0949	-25.9055	-5.76113	-4.06036	-4.91074	0	0	1.40778	7.71891	A01AB04	ALIMENTARY TRACT AND METABOLISM	STOMATOLOGICAL PREPARATIONS	STOMATOLOGICAL PREPARATIONS	Antiinfectives and antiseptics for local oral treatment	amphotericin B	CHEMBL267345	Ergosterol sequestering agent	--	Antifungal	https://www.ebi.ac.uk/chembl/compound/inspect/CHEMBL267345
SJ000285262-12	AMPHOTERICIN B	4.04471	-2.80693	-46.0949	-25.9055	-5.76113	-4.06036	-4.91074	0	0	1.40778	7.71891	A07AA07	ALIMENTARY TRACT AND METABOLISM	ANTIDIARRHEALS, INTESTINAL ANTIINFLAMMATORY & ANTIINFECTIVE AGENTS	INTESTINAL ANTIINFECTIVES	Antibiotics	amphotericin B	CHEMBL267345	Ergosterol sequestering agent	--	Antifungal	https://www.ebi.ac.uk/chembl/compound/inspect/CHEMBL267345
SJ000285264-10	AMIKACIN SULFATE	-31.3516	-19.7342	-27.7261	-9.97888	-25.5831	-13.1155	-22.6586	0	0	0.398377	3.45574	S01AA21	SENSORY ORGANS	OPHTHALMOLOGICALS	ANTIINFECTIVES	Antibiotics	amikacin	CHEMBL1164318	Bacterial 70S ribosome inhibitor	16s RRNA	Antibacterial	https://www.ebi.ac.uk/chembl/compound/inspect/CHEMBL1164318
SJ000285264-10	AMIKACIN SULFATE	-31.3516	-19.7342	-27.7261	-9.97888	-25.5831	-13.1155	-22.6586	0	0	0.398377	3.45574	J01GB06	ANTIINFECTIVES FOR SYSTEMIC USE	ANTIBACTERIALS FOR SYSTEMIC USE	AMINOGLYCOSIDE ANTIBACTERIALS	Other aminoglycosides	amikacin	CHEMBL1164318	Bacterial 70S ribosome inhibitor	16s RRNA	Antibacterial	https://www.ebi.ac.uk/chembl/compound/inspect/CHEMBL1164318
SJ000285264-10	AMIKACIN SULFATE	-31.3516	-19.7342	-27.7261	-9.97888	-25.5831	-13.1155	-22.6586	0	0	0.398377	3.45574	D06AX12	DERMATOLOGICALS	ANTIBIOTICS AND CHEMOTHERAPEUTICS FOR DERMATOLOGICAL USE	ANTIBIOTICS FOR TOPICAL USE	Other antibiotics for topical use	amikacin	CHEMBL1164318	Bacterial 70S ribosome inhibitor	16s RRNA	Antibacterial	https://www.ebi.ac.uk/chembl/compound/inspect/CHEMBL1164318
SJ000285264-5	AMIKACIN SULFATE	NA	-34.6418	-38.1178	-47.5525	-10.7752	-46.1309	-38.1178	0	0	0.417804	6.62256	S01AA21	SENSORY ORGANS	OPHTHALMOLOGICALS	ANTIINFECTIVES	Antibiotics	amikacin	CHEMBL1164318	Bacterial 70S ribosome inhibitor	16s RRNA	Antibacterial	https://www.ebi.ac.uk/chembl/compound/inspect/CHEMBL1164318
SJ000285264-5	AMIKACIN SULFATE	NA	-34.6418	-38.1178	-47.5525	-10.7752	-46.1309	-38.1178	0	0	0.417804	6.62256	J01GB06	ANTIINFECTIVES FOR SYSTEMIC USE	ANTIBACTERIALS FOR SYSTEMIC USE	AMINOGLYCOSIDE ANTIBACTERIALS	Other aminoglycosides	amikacin	CHEMBL1164318	Bacterial 70S ribosome inhibitor	16s RRNA	Antibacterial	https://www.ebi.ac.uk/chembl/compound/inspect/CHEMBL1164318
SJ000285264-5	AMIKACIN SULFATE	NA	-34.6418	-38.1178	-47.5525	-10.7752	-46.1309	-38.1178	0	0	0.417804	6.62256	D06AX12	DERMATOLOGICALS	ANTIBIOTICS AND CHEMOTHERAPEUTICS FOR DERMATOLOGICAL USE	ANTIBIOTICS FOR TOPICAL USE	Other antibiotics for topical use	amikacin	CHEMBL1164318	Bacterial 70S ribosome inhibitor	16s RRNA	Antibacterial	https://www.ebi.ac.uk/chembl/compound/inspect/CHEMBL1164318
SJ000285268-6	GENTAMICIN SULFATE	-0.815526	-4.52483	-27.3386	1.18765	-6.09563	-2.63374	-3.57929	0	0	1.55663	4.25999	S03AA06	SENSORY ORGANS	OPHTHALMOLOGICAL AND OTOLOGICAL PREPARATIONS	ANTIINFECTIVES	Antiinfectives	gentamicin	CHEMBL3039594	Bacterial 70S ribosome inhibitor	16s RRNA	Antibacterial	https://www.ebi.ac.uk/chembl/compound/inspect/CHEMBL3039594
SJ000285268-6	GENTAMICIN SULFATE	-0.815526	-4.52483	-27.3386	1.18765	-6.09563	-2.63374	-3.57929	0	0	1.55663	4.25999	D06AX07	DERMATOLOGICALS	ANTIBIOTICS AND CHEMOTHERAPEUTICS FOR DERMATOLOGICAL USE	ANTIBIOTICS FOR TOPICAL USE	Other antibiotics for topical use	gentamicin	CHEMBL3039594	Bacterial 70S ribosome inhibitor	16s RRNA	Antibacterial	https://www.ebi.ac.uk/chembl/compound/inspect/CHEMBL3039594
SJ000285268-6	GENTAMICIN SULFATE	-0.815526	-4.52483	-27.3386	1.18765	-6.09563	-2.63374	-3.57929	0	0	1.55663	4.25999	S01AA11	SENSORY ORGANS	OPHTHALMOLOGICALS	ANTIINFECTIVES	Antibiotics	gentamicin	CHEMBL3039594	Bacterial 70S ribosome inhibitor	16s RRNA	Antibacterial	https://www.ebi.ac.uk/chembl/compound/inspect/CHEMBL3039594
SJ000285268-6	GENTAMICIN SULFATE	-0.815526	-4.52483	-27.3386	1.18765	-6.09563	-2.63374	-3.57929	0	0	1.55663	4.25999	J01GB03	ANTIINFECTIVES FOR SYSTEMIC USE	ANTIBACTERIALS FOR SYSTEMIC USE	AMINOGLYCOSIDE ANTIBACTERIALS	Other aminoglycosides	gentamicin	CHEMBL3039594	Bacterial 70S ribosome inhibitor	16s RRNA	Antibacterial	https://www.ebi.ac.uk/chembl/compound/inspect/CHEMBL3039594
SJ000285268-6	GENTAMICIN SULFATE	-0.815526	-4.52483	-27.3386	1.18765	-6.09563	-2.63374	-3.57929	0	0	1.55663	4.25999	S02AA14	SENSORY ORGANS	OTOLOGICALS	ANTIINFECTIVES	Antiinfectives	gentamicin	CHEMBL3039594	Bacterial 70S ribosome inhibitor	16s RRNA	Antibacterial	https://www.ebi.ac.uk/chembl/compound/inspect/CHEMBL3039594
SJ000285270-4	THIOTEPA	-3.69225	-55.7263	-54.0158	-97.8236	-51.0631	-96.593	-54.871	5	2	0.582656	14.2291	L01AC01	ANTINEOPLASTIC AND IMMUNOMODULATING AGENTS	ANTINEOPLASTIC AGENTS	ALKYLATING AGENTS	Ethylene imines	thiotepa	CHEMBL671	DNA inhibitor	--	Antineoplastic	https://www.ebi.ac.uk/chembl/compound/inspect/CHEMBL671
SJ000285272-17	FLOXURIDINE	-28.309	-52.5398	-70.273	-39.1682	-30.788	-39.7843	-39.4762	2	0	0.359788	6.38604	--	--	--	--	--	--	CHEMBL917	Thymidylate synthase inhibitor	--	Antiviral; Antineoplastic	https://www.ebi.ac.uk/chembl/compound/inspect/CHEMBL917
SJ000285272-4	FLOXURIDINE	NA	-64.7218	-82.1889	-49.6407	-63.0793	-70.8033	-64.7218	4	1	0.179504	5.30522	--	--	--	--	--	--	CHEMBL917	Thymidylate synthase inhibitor	--	Antiviral; Antineoplastic	https://www.ebi.ac.uk/chembl/compound/inspect/CHEMBL917
SJ000285273-6	HEXACHLOROPHENE	-46.4791	-27.5351	-70.659	-47.7936	-41.1557	-42.9519	-44.7155	1	0	0.304515	5.73052	D08AE01	DERMATOLOGICALS	ANTISEPTICS AND DISINFECTANTS	ANTISEPTICS AND DISINFECTANTS	Phenol and derivatives	hexachlorophene	CHEMBL496	Bacterial enoyl-[acyl-carrier-protein] reductase inhibitor	--	Anti-Infective, Topical; Detergent	https://www.ebi.ac.uk/chembl/compound/inspect/CHEMBL496
SJ000285275-5	CAPREOMYCIN SULFATE	-6.84294	-5.35933	53.9268	6.57384	20.1059	-11.0178	0.607256	0	0	2.5626	10.0061	J04AB30	ANTIINFECTIVES FOR SYSTEMIC USE	ANTIMYCOBACTERIALS	DRUGS FOR TREATMENT OF TUBERCULOSIS	Antibiotics	capreomycin	CHEMBL2218913	70S ribosome inhibitor	Binding site 23S and 16S RNA (interface)	Antibacterial (tuberculostatic)	https://www.ebi.ac.uk/chembl/compound/inspect/CHEMBL2218913
SJ000285277-3	PIPOBROMAN	NA	0.52508	5.34079	-5.24951	-19.9238	0.30806	0.30806	0	0	2.56912	4.36586	L01AX02	ANTINEOPLASTIC AND IMMUNOMODULATING AGENTS	ANTINEOPLASTIC AGENTS	ALKYLATING AGENTS	Other alkylating agents	pipobroman	CHEMBL1585	DNA inhibitor	--	Antineoplastic	https://www.ebi.ac.uk/chembl/compound/inspect/CHEMBL1585
SJ000285279-8	EDROPHONIUM CHLORIDE	12.8524	0.40427	-29.7559	-14.6859	-11.2221	4.46639	-5.40892	0	0	2.42158	6.2514	--	--	--	--	--	--	CHEMBL1104	Acetylcholinesterase inhibitor	--	Antidote (to curare principles); Diagnostic Aid (myasthenia gravis)	https://www.ebi.ac.uk/chembl/compound/inspect/CHEMBL1104
SJ000285281-6	CARMUSTINE	-7.07638	7.98708	48.4731	-15.1904	-9.25398	-7.61591	-7.34614	0	0	8.1784	9.63998	L01AD01	ANTINEOPLASTIC AND IMMUNOMODULATING AGENTS	ANTINEOPLASTIC AGENTS	ALKYLATING AGENTS	Nitrosoureas	carmustine	CHEMBL513	Glutathione reductase inhibitor	--	Antineoplastic	https://www.ebi.ac.uk/chembl/compound/inspect/CHEMBL513
SJ000285282-11	MITOTANE	NA	-54.0031	-76.5226	-72.3135	-71.5738	-87.9628	-72.3135	5	1	0.168749	5.46947	L01XX23	ANTINEOPLASTIC AND IMMUNOMODULATING AGENTS	ANTINEOPLASTIC AGENTS	OTHER ANTINEOPLASTIC AGENTS	Other antineoplastic agents	mitotane	CHEMBL1670	Cytochrome P450 11A1 inhibitor	--	Antineoplastic	https://www.ebi.ac.uk/chembl/compound/inspect/CHEMBL1670
SJ000285283-4	LINDANE	-39.2594	-34.3713	-59.1917	-64.0149	-36.3825	-62.0848	-49.2256	3	0	0.282753	5.68133	P03AB02	ANTIPARASITIC PRODUCTS, INSECTICIDES AND REPELLENTS	ECTOPARASITICIDES, INCL. SCABICIDES, INSECTICIDES AND REPELLENTS	ECTOPARASITICIDES, INCL. SCABICIDES	Chlorine containing products	lindane	CHEMBL15891	GABA-A receptor negative allosteric modulator	--	Pediculicide; Scabicide	https://www.ebi.ac.uk/chembl/compound/inspect/CHEMBL15891
SJ000285284-10	(E)-CAPSAICIN | MR3H3 | NGX-1998 | NGX-3781 | NGX-4010 | NGX-7325 | TQ-1018 | CAPSAICIN | TRANS-CAPSAICIN |	-4.52504	-18.1173	-65.3236	-52.7194	-32.933	-23.873	-28.403	2	0	0.686001	9.21819	M02AB01	MUSCULO-SKELETAL SYSTEM	TOPICAL PRODUCTS FOR JOINT AND MUSCULAR PAIN	TOPICAL PRODUCTS FOR JOINT AND MUSCULAR PAIN	Capsaicin and similar agents	capsaicin	CHEMBL294199	Vanilloid receptor opener	--	Antineuralgic, Specific Pain Syndromes, Topical; Analgesic (topical)	https://www.ebi.ac.uk/chembl/compound/inspect/CHEMBL294199
SJ000285284-10	(E)-CAPSAICIN | MR3H3 | NGX-1998 | NGX-3781 | NGX-4010 | NGX-7325 | TQ-1018 | CAPSAICIN | TRANS-CAPSAICIN |	-4.52504	-18.1173	-65.3236	-52.7194	-32.933	-23.873	-28.403	2	0	0.686001	9.21819	N01BX04	NERVOUS SYSTEM	ANESTHETICS	ANESTHETICS, LOCAL	Other local anesthetics	capsaicin	CHEMBL294199	Vanilloid receptor opener	--	Antineuralgic, Specific Pain Syndromes, Topical; Analgesic (topical)	https://www.ebi.ac.uk/chembl/compound/inspect/CHEMBL294199
SJ000285285-12	ALTRETAMINE	-11.8252	-6.01816	-0.857509	-5.86957	-15.3993	-13.9592	-8.92167	0	0	0.626443	2.29867	L01XX03	ANTINEOPLASTIC AND IMMUNOMODULATING AGENTS	ANTINEOPLASTIC AGENTS	OTHER ANTINEOPLASTIC AGENTS	Other antineoplastic agents	altretamine	CHEMBL1455	DNA inhibitor	--	Antineoplastic	https://www.ebi.ac.uk/chembl/compound/inspect/CHEMBL1455
SJ000285285-8	ALTRETAMINE	NA	4.41304	13.1519	9.73625	1.7245	18.8009	9.73625	0	0	0.713305	3.05133	L01XX03	ANTINEOPLASTIC AND IMMUNOMODULATING AGENTS	ANTINEOPLASTIC AGENTS	OTHER ANTINEOPLASTIC AGENTS	Other antineoplastic agents	altretamine	CHEMBL1455	DNA inhibitor	--	Antineoplastic	https://www.ebi.ac.uk/chembl/compound/inspect/CHEMBL1455
SJ000285287-5	TUBOCURARINE CHLORIDE	-37.7791	6.79523	32.8348	6.61152	22.0287	-22.332	6.70338	0	0	19.6446	10.9059	M03AA02	MUSCULO-SKELETAL SYSTEM	MUSCLE RELAXANTS	MUSCLE RELAXANTS, PERIPHERALLY ACTING AGENTS	Curare alkaloids	tubocurarine	CHEMBL339427	Muscle-type nicotinic acetylcholine receptor antagonist	--	Neuromuscular Blocking Agent	https://www.ebi.ac.uk/chembl/compound/inspect/CHEMBL339427
SJ000285290-11	ISONIAZID	-15.7247	-5.89629	3.61476	6.74164	-7.55353	-12.0093	-6.72491	0	0	1.70442	3.57509	J04AC51	ANTIINFECTIVES FOR SYSTEMIC USE	ANTIMYCOBACTERIALS	DRUGS FOR TREATMENT OF TUBERCULOSIS	Hydrazides	isoniazid, combinations	CHEMBL64	Enoyl-[acyl-carrier-protein] reductase inhibitor	--	Antibacterial (tuberculostatic)	https://www.ebi.ac.uk/chembl/compound/inspect/CHEMBL64
SJ000285291-5	FOSCARNET SODIUM	-7.84851	-44.9144	-15.2098	-77.7246	-27.6543	-69.5418	-36.2844	2	0	0.709027	11.718	J05AD01	ANTIINFECTIVES FOR SYSTEMIC USE	ANTIVIRALS FOR SYSTEMIC USE	DIRECT ACTING ANTIVIRALS	Phosphonic acid derivatives	foscarnet	CHEMBL666	Human herpesvirus 1 DNA polymerase inhibitor	--	Antiviral	https://www.ebi.ac.uk/chembl/compound/inspect/CHEMBL666
SJ000285292-17	CYCLOSERINE	NA	-17.4682	-21.4783	-9.59877	-16.8531	-18.2074	-17.4682	0	0	0.260927	1.95119	J04AB01	ANTIINFECTIVES FOR SYSTEMIC USE	ANTIMYCOBACTERIALS	DRUGS FOR TREATMENT OF TUBERCULOSIS	Antibiotics	cycloserine	CHEMBL771	D-alanylalanine synthetase inhibitor	--	Antibacterial (tuberculostatic)	https://www.ebi.ac.uk/chembl/compound/inspect/CHEMBL771
SJ000285293-4	RIFAXIMIN	NA	15.0451	-4.17211	-7.51581	-17.2516	-16.3364	-7.51581	0	0	2.15959	5.83937	A07AA11	ALIMENTARY TRACT AND METABOLISM	ANTIDIARRHEALS, INTESTINAL ANTIINFLAMMATORY & ANTIINFECTIVE AGENTS	INTESTINAL ANTIINFECTIVES	Antibiotics	rifaximin	CHEMBL1617	Bacterial DNA-directed RNA polymerase inhibitor	Beta subunit is binding site	Antibacterial	https://www.ebi.ac.uk/chembl/compound/inspect/CHEMBL1617
SJ000285293-4	RIFAXIMIN	NA	15.0451	-4.17211	-7.51581	-17.2516	-16.3364	-7.51581	0	0	2.15959	5.83937	D06AX11	DERMATOLOGICALS	ANTIBIOTICS AND CHEMOTHERAPEUTICS FOR DERMATOLOGICAL USE	ANTIBIOTICS FOR TOPICAL USE	Other antibiotics for topical use	rifaximin	CHEMBL1617	Bacterial DNA-directed RNA polymerase inhibitor	Beta subunit is binding site	Antibacterial	https://www.ebi.ac.uk/chembl/compound/inspect/CHEMBL1617
SJ000285293-9	RIFAXIMIN	5.20092	-15.1118	-56.8949	-85.96	-35.8047	-94.6919	-46.3498	3	2	0.834313	16.0802	A07AA11	ALIMENTARY TRACT AND METABOLISM	ANTIDIARRHEALS, INTESTINAL ANTIINFLAMMATORY & ANTIINFECTIVE AGENTS	INTESTINAL ANTIINFECTIVES	Antibiotics	rifaximin	CHEMBL1617	Bacterial DNA-directed RNA polymerase inhibitor	Beta subunit is binding site	Antibacterial	https://www.ebi.ac.uk/chembl/compound/inspect/CHEMBL1617
SJ000285293-9	RIFAXIMIN	5.20092	-15.1118	-56.8949	-85.96	-35.8047	-94.6919	-46.3498	3	2	0.834313	16.0802	D06AX11	DERMATOLOGICALS	ANTIBIOTICS AND CHEMOTHERAPEUTICS FOR DERMATOLOGICAL USE	ANTIBIOTICS FOR TOPICAL USE	Other antibiotics for topical use	rifaximin	CHEMBL1617	Bacterial DNA-directed RNA polymerase inhibitor	Beta subunit is binding site	Antibacterial	https://www.ebi.ac.uk/chembl/compound/inspect/CHEMBL1617
SJ000285297-9	STREPTOMYCIN SULFATE	4.60413	-7.15603	0.398829	33.6121	6.48198	-10.1866	2.50148	0	0	3.3765	6.37635	A07AA04	ALIMENTARY TRACT AND METABOLISM	ANTIDIARRHEALS, INTESTINAL ANTIINFLAMMATORY & ANTIINFECTIVE AGENTS	INTESTINAL ANTIINFECTIVES	Antibiotics	streptomycin	CHEMBL453087	Bacterial 70S ribosome inhibitor	16s RRNA	Antibacterial (tuberculostatic)	https://www.ebi.ac.uk/chembl/compound/inspect/CHEMBL453087
SJ000285297-9	STREPTOMYCIN SULFATE	4.60413	-7.15603	0.398829	33.6121	6.48198	-10.1866	2.50148	0	0	3.3765	6.37635	J01GA01	ANTIINFECTIVES FOR SYSTEMIC USE	ANTIBACTERIALS FOR SYSTEMIC USE	AMINOGLYCOSIDE ANTIBACTERIALS	Streptomycins	streptomycin	CHEMBL453087	Bacterial 70S ribosome inhibitor	16s RRNA	Antibacterial (tuberculostatic)	https://www.ebi.ac.uk/chembl/compound/inspect/CHEMBL453087
SJ000285302-10	NICOTINE DITARTRATE	NA	-6.47455	-66.4147	-59.0833	-48.7814	-88.1742	-59.0833	3	1	0.56036	13.4787	--	--	--	--	--	--	--	--	--	--
SJ000285304-10	TINIDAZOLE	NA	-15.8568	-21.6624	-25.2526	25.2081	4.30256	-15.8568	0	0	3.18098	9.46333	J01XD02	ANTIINFECTIVES FOR SYSTEMIC USE	ANTIBACTERIALS FOR SYSTEMIC USE	OTHER ANTIBACTERIALS	Imidazole derivatives	tinidazole	CHEMBL1220	DNA inhibitor	--	Antiprotozoal	https://www.ebi.ac.uk/chembl/compound/inspect/CHEMBL1220
SJ000285304-10	TINIDAZOLE	NA	-15.8568	-21.6624	-25.2526	25.2081	4.30256	-15.8568	0	0	3.18098	9.46333	P01AB02	ANTIPARASITIC PRODUCTS, INSECTICIDES AND REPELLENTS	ANTIPROTOZOALS	AGENTS AGAINST AMOEBIASIS AND OTHER PROTOZOAL DISEASES	Nitroimidazole derivatives	tinidazole	CHEMBL1220	DNA inhibitor	--	Antiprotozoal	https://www.ebi.ac.uk/chembl/compound/inspect/CHEMBL1220
SJ000285311-12	ACYCLOVIR | ACYCLOVIR SODIUM | SJ000518981	-22.3664	-7.55187	-32.0618	-2.96339	-3.61019	-2.24966	-5.58103	0	0	1.05612	5.08791	S01AD03	SENSORY ORGANS	OPHTHALMOLOGICALS	ANTIINFECTIVES	Antivirals	aciclovir	CHEMBL184	Human herpesvirus 1 DNA polymerase inhibitor	--	Antiviral	https://www.ebi.ac.uk/chembl/compound/inspect/CHEMBL184
SJ000285311-12	ACYCLOVIR | ACYCLOVIR SODIUM | SJ000518981	-22.3664	-7.55187	-32.0618	-2.96339	-3.61019	-2.24966	-5.58103	0	0	1.05612	5.08791	D06BB53	DERMATOLOGICALS	ANTIBIOTICS AND CHEMOTHERAPEUTICS FOR DERMATOLOGICAL USE	CHEMOTHERAPEUTICS FOR TOPICAL USE	Antivirals	aciclovir, combinations	CHEMBL184	Human herpesvirus 1 DNA polymerase inhibitor	--	Antiviral	https://www.ebi.ac.uk/chembl/compound/inspect/CHEMBL184
SJ000285311-12	ACYCLOVIR | ACYCLOVIR SODIUM | SJ000518981	-22.3664	-7.55187	-32.0618	-2.96339	-3.61019	-2.24966	-5.58103	0	0	1.05612	5.08791	J05AB01	ANTIINFECTIVES FOR SYSTEMIC USE	ANTIVIRALS FOR SYSTEMIC USE	DIRECT ACTING ANTIVIRALS	Nucleosides and nucleotides excl. reverse transcriptase inhibitors	aciclovir	CHEMBL184	Human herpesvirus 1 DNA polymerase inhibitor	--	Antiviral	https://www.ebi.ac.uk/chembl/compound/inspect/CHEMBL184
SJ000285311-13	ACYCLOVIR | ACYCLOVIR SODIUM | SJ000518981	-15.5774	-6.79399	-7.7127	3.15865	-11.7558	-1.02531	-7.25334	0	0	1.03542	2.79737	D06BB53	DERMATOLOGICALS	ANTIBIOTICS AND CHEMOTHERAPEUTICS FOR DERMATOLOGICAL USE	CHEMOTHERAPEUTICS FOR TOPICAL USE	Antivirals	aciclovir, combinations	CHEMBL184	Human herpesvirus 1 DNA polymerase inhibitor	--	Antiviral	https://www.ebi.ac.uk/chembl/compound/inspect/CHEMBL184
SJ000285311-13	ACYCLOVIR | ACYCLOVIR SODIUM | SJ000518981	-15.5774	-6.79399	-7.7127	3.15865	-11.7558	-1.02531	-7.25334	0	0	1.03542	2.79737	J05AB01	ANTIINFECTIVES FOR SYSTEMIC USE	ANTIVIRALS FOR SYSTEMIC USE	DIRECT ACTING ANTIVIRALS	Nucleosides and nucleotides excl. reverse transcriptase inhibitors	aciclovir	CHEMBL184	Human herpesvirus 1 DNA polymerase inhibitor	--	Antiviral	https://www.ebi.ac.uk/chembl/compound/inspect/CHEMBL184
SJ000285311-13	ACYCLOVIR | ACYCLOVIR SODIUM | SJ000518981	-15.5774	-6.79399	-7.7127	3.15865	-11.7558	-1.02531	-7.25334	0	0	1.03542	2.79737	S01AD03	SENSORY ORGANS	OPHTHALMOLOGICALS	ANTIINFECTIVES	Antivirals	aciclovir	CHEMBL184	Human herpesvirus 1 DNA polymerase inhibitor	--	Antiviral	https://www.ebi.ac.uk/chembl/compound/inspect/CHEMBL184
SJ000285312-14	THALIDOMIDE	-1.62656	-18.1368	-30.2621	-12.7693	-3.65686	20.3018	-8.21306	0	0	2.23756	7.02615	L04AX02	ANTINEOPLASTIC AND IMMUNOMODULATING AGENTS	IMMUNOSUPPRESSANTS	IMMUNOSUPPRESSANTS	Other immunosuppressants	thalidomide	CHEMBL468	CRL4(CRBN) E3 ubiquitin ligase inhibitor	Cereblon	Sedative-Hypnotic	https://www.ebi.ac.uk/chembl/compound/inspect/CHEMBL468
SJ000285314-15	CLINDAMYCIN HYDROCHLORIDE	5.39502	-5.16737	3.03761	-10.3434	-2.80964	-1.29961	-2.05462	0	0	3.04092	2.31477	G01AA10	GENITO URINARY SYSTEM AND SEX HORMONES	GYNECOLOGICAL ANTIINFECTIVES AND ANTISEPTICS	ANTIINFECTIVES AND ANTISEPTICS, EXCL. COMBINATIONS WITH CORTICOSTEROIDS	Antibiotics	clindamycin	CHEMBL1200588	Bacterial 70S ribosome inhibitor	23S RRNA	Antibacterial	https://www.ebi.ac.uk/chembl/compound/inspect/CHEMBL1200588
SJ000285314-15	CLINDAMYCIN HYDROCHLORIDE	5.39502	-5.16737	3.03761	-10.3434	-2.80964	-1.29961	-2.05462	0	0	3.04092	2.31477	D10AF51	DERMATOLOGICALS	ANTI-ACNE PREPARATIONS	ANTI-ACNE PREPARATIONS FOR TOPICAL USE	Antiinfectives for treatment of acne	clindamycin, combinations	CHEMBL1200588	Bacterial 70S ribosome inhibitor	23S RRNA	Antibacterial	https://www.ebi.ac.uk/chembl/compound/inspect/CHEMBL1200588
SJ000285314-15	CLINDAMYCIN HYDROCHLORIDE	5.39502	-5.16737	3.03761	-10.3434	-2.80964	-1.29961	-2.05462	0	0	3.04092	2.31477	J01FF01	ANTIINFECTIVES FOR SYSTEMIC USE	ANTIBACTERIALS FOR SYSTEMIC USE	MACROLIDES, LINCOSAMIDES AND STREPTOGRAMINS	Lincosamides	clindamycin	CHEMBL1200588	Bacterial 70S ribosome inhibitor	23S RRNA	Antibacterial	https://www.ebi.ac.uk/chembl/compound/inspect/CHEMBL1200588
SJ000285316-10	LINCOMYCIN HYDROCHLORIDE	-14.0535	-22.11	-21.0041	-46.8909	-22.4212	-0.416533	-21.5571	0	0	0.715638	6.17896	J01FF02	ANTIINFECTIVES FOR SYSTEMIC USE	ANTIBACTERIALS FOR SYSTEMIC USE	MACROLIDES, LINCOSAMIDES AND STREPTOGRAMINS	Lincosamides	lincomycin	CHEMBL1201097	70S ribosome inhibitor	23S RRNA	Antibacterial	https://www.ebi.ac.uk/chembl/compound/inspect/CHEMBL1201097
SJ000285316-6	LINCOMYCIN HYDROCHLORIDE	NA	-0.666862	0.0627515	3.08551	-21.2025	-15.5547	-0.666862	0	0	1.57535	4.82959	J01FF02	ANTIINFECTIVES FOR SYSTEMIC USE	ANTIBACTERIALS FOR SYSTEMIC USE	MACROLIDES, LINCOSAMIDES AND STREPTOGRAMINS	Lincosamides	lincomycin	CHEMBL1201097	70S ribosome inhibitor	23S RRNA	Antibacterial	https://www.ebi.ac.uk/chembl/compound/inspect/CHEMBL1201097
SJ000285320-19	DICLOFENAC SODIUM	0.209022	1.86654	-17.7907	-19.812	4.94072	-23.6033	-8.79082	0	0	1.40461	5.17898	M02AA15	MUSCULO-SKELETAL SYSTEM	TOPICAL PRODUCTS FOR JOINT AND MUSCULAR PAIN	TOPICAL PRODUCTS FOR JOINT AND MUSCULAR PAIN	Antiinflammatory preparations, non-steroids for topical use	diclofenac	CHEMBL139	Cyclooxygenase inhibitor	--	Anti-Inflammatory	https://www.ebi.ac.uk/chembl/compound/inspect/CHEMBL139
SJ000285320-19	DICLOFENAC SODIUM	0.209022	1.86654	-17.7907	-19.812	4.94072	-23.6033	-8.79082	0	0	1.40461	5.17898	M01AB05	MUSCULO-SKELETAL SYSTEM	ANTIINFLAMMATORY AND ANTIRHEUMATIC PRODUCTS	ANTIINFLAMMATORY AND ANTIRHEUMATIC PRODUCTS, NON-STEROIDS	Acetic acid derivatives and related substances	diclofenac	CHEMBL139	Cyclooxygenase inhibitor	--	Anti-Inflammatory	https://www.ebi.ac.uk/chembl/compound/inspect/CHEMBL139
SJ000285320-19	DICLOFENAC SODIUM	0.209022	1.86654	-17.7907	-19.812	4.94072	-23.6033	-8.79082	0	0	1.40461	5.17898	D11AX18	DERMATOLOGICALS	OTHER DERMATOLOGICAL PREPARATIONS	OTHER DERMATOLOGICAL PREPARATIONS	Other dermatologicals	diclofenac	CHEMBL139	Cyclooxygenase inhibitor	--	Anti-Inflammatory	https://www.ebi.ac.uk/chembl/compound/inspect/CHEMBL139
SJ000285320-19	DICLOFENAC SODIUM	0.209022	1.86654	-17.7907	-19.812	4.94072	-23.6033	-8.79082	0	0	1.40461	5.17898	S01BC03	SENSORY ORGANS	OPHTHALMOLOGICALS	ANTIINFLAMMATORY AGENTS	Antiinflammatory agents, non-steroids	diclofenac	CHEMBL139	Cyclooxygenase inhibitor	--	Anti-Inflammatory	https://www.ebi.ac.uk/chembl/compound/inspect/CHEMBL139
SJ000285320-20	DICLOFENAC SODIUM	NA	-88.87	-12.8756	-6.11781	-22.0931	-12.2686	-12.8756	1	1	1.20432	15.3201	D11AX18	DERMATOLOGICALS	OTHER DERMATOLOGICAL PREPARATIONS	OTHER DERMATOLOGICAL PREPARATIONS	Other dermatologicals	diclofenac	CHEMBL139	Cyclooxygenase inhibitor	--	Anti-Inflammatory	https://www.ebi.ac.uk/chembl/compound/inspect/CHEMBL139
SJ000285320-20	DICLOFENAC SODIUM	NA	-88.87	-12.8756	-6.11781	-22.0931	-12.2686	-12.8756	1	1	1.20432	15.3201	M02AA15	MUSCULO-SKELETAL SYSTEM	TOPICAL PRODUCTS FOR JOINT AND MUSCULAR PAIN	TOPICAL PRODUCTS FOR JOINT AND MUSCULAR PAIN	Antiinflammatory preparations, non-steroids for topical use	diclofenac	CHEMBL139	Cyclooxygenase inhibitor	--	Anti-Inflammatory	https://www.ebi.ac.uk/chembl/compound/inspect/CHEMBL139
SJ000285320-20	DICLOFENAC SODIUM	NA	-88.87	-12.8756	-6.11781	-22.0931	-12.2686	-12.8756	1	1	1.20432	15.3201	M01AB05	MUSCULO-SKELETAL SYSTEM	ANTIINFLAMMATORY AND ANTIRHEUMATIC PRODUCTS	ANTIINFLAMMATORY AND ANTIRHEUMATIC PRODUCTS, NON-STEROIDS	Acetic acid derivatives and related substances	diclofenac	CHEMBL139	Cyclooxygenase inhibitor	--	Anti-Inflammatory	https://www.ebi.ac.uk/chembl/compound/inspect/CHEMBL139
SJ000285320-20	DICLOFENAC SODIUM	NA	-88.87	-12.8756	-6.11781	-22.0931	-12.2686	-12.8756	1	1	1.20432	15.3201	S01BC03	SENSORY ORGANS	OPHTHALMOLOGICALS	ANTIINFLAMMATORY AGENTS	Antiinflammatory agents, non-steroids	diclofenac	CHEMBL139	Cyclooxygenase inhibitor	--	Anti-Inflammatory	https://www.ebi.ac.uk/chembl/compound/inspect/CHEMBL139
SJ000285320-21	DICLOFENAC SODIUM	-7.47741	0.197144	35.6147	-21.9936	-14.6035	-14.6612	-11.0404	0	0	5.42585	8.46306	S01BC03	SENSORY ORGANS	OPHTHALMOLOGICALS	ANTIINFLAMMATORY AGENTS	Antiinflammatory agents, non-steroids	diclofenac	CHEMBL139	Cyclooxygenase inhibitor	--	Anti-Inflammatory	https://www.ebi.ac.uk/chembl/compound/inspect/CHEMBL139
SJ000285320-21	DICLOFENAC SODIUM	-7.47741	0.197144	35.6147	-21.9936	-14.6035	-14.6612	-11.0404	0	0	5.42585	8.46306	M02AA15	MUSCULO-SKELETAL SYSTEM	TOPICAL PRODUCTS FOR JOINT AND MUSCULAR PAIN	TOPICAL PRODUCTS FOR JOINT AND MUSCULAR PAIN	Antiinflammatory preparations, non-steroids for topical use	diclofenac	CHEMBL139	Cyclooxygenase inhibitor	--	Anti-Inflammatory	https://www.ebi.ac.uk/chembl/compound/inspect/CHEMBL139
SJ000285320-21	DICLOFENAC SODIUM	-7.47741	0.197144	35.6147	-21.9936	-14.6035	-14.6612	-11.0404	0	0	5.42585	8.46306	D11AX18	DERMATOLOGICALS	OTHER DERMATOLOGICAL PREPARATIONS	OTHER DERMATOLOGICAL PREPARATIONS	Other dermatologicals	diclofenac	CHEMBL139	Cyclooxygenase inhibitor	--	Anti-Inflammatory	https://www.ebi.ac.uk/chembl/compound/inspect/CHEMBL139
SJ000285320-21	DICLOFENAC SODIUM	-7.47741	0.197144	35.6147	-21.9936	-14.6035	-14.6612	-11.0404	0	0	5.42585	8.46306	M01AB05	MUSCULO-SKELETAL SYSTEM	ANTIINFLAMMATORY AND ANTIRHEUMATIC PRODUCTS	ANTIINFLAMMATORY AND ANTIRHEUMATIC PRODUCTS, NON-STEROIDS	Acetic acid derivatives and related substances	diclofenac	CHEMBL139	Cyclooxygenase inhibitor	--	Anti-Inflammatory	https://www.ebi.ac.uk/chembl/compound/inspect/CHEMBL139
SJ000285324-7	CHLOROXINE	-87.6734	-97.7207	-88.7665	-85.9721	-97.4739	-83.7414	-88.2199	6	6	0.0660362	2.43238	--	--	--	--	--	--	CHEMBL1200596	DNA inhibitor	--	Antiseborrheic	https://www.ebi.ac.uk/chembl/compound/inspect/CHEMBL1200596
SJ000285326-7	MAFENIDE HYDROCHLORIDE	-28.2442	-7.89225	34.829	-20.3358	-22.6679	-33.679	-21.5018	0	0	1.92209	10.1997	D06BA03	DERMATOLOGICALS	ANTIBIOTICS AND CHEMOTHERAPEUTICS FOR DERMATOLOGICAL USE	CHEMOTHERAPEUTICS FOR TOPICAL USE	Sulfonamides	mafenide	CHEMBL419	Bacterial dihydropteroate synthase inhibitor	--	Anti-Infective, Topical,Antibacterial	https://www.ebi.ac.uk/chembl/compound/inspect/CHEMBL419
SJ000285330-9	METHOXSALEN	-18.6883	0.162706	-31.9676	1.64141	-11.3051	-5.75034	-8.52771	0	0	1.15929	5.19875	D05AD02	DERMATOLOGICALS	ANTIPSORIATICS	ANTIPSORIATICS FOR TOPICAL USE	Psoralens for topical use	methoxsalen	CHEMBL416	DNA inhibitor	--	Pigmentation Agent	https://www.ebi.ac.uk/chembl/compound/inspect/CHEMBL416
SJ000285331-11	MICONAZOLE	-51.9255	-66.2548	-72.5878	-68.7868	-75.8218	-78.0092	-70.6873	6	0	0.136099	3.8281	A07AC01	ALIMENTARY TRACT AND METABOLISM	ANTIDIARRHEALS, INTESTINAL ANTIINFLAMMATORY & ANTIINFECTIVE AGENTS	INTESTINAL ANTIINFECTIVES	Imidazole derivatives	miconazole	CHEMBL91	Cytochrome P450 51 inhibitor	--	Antifungal	https://www.ebi.ac.uk/chembl/compound/inspect/CHEMBL91
SJ000285331-11	MICONAZOLE	-51.9255	-66.2548	-72.5878	-68.7868	-75.8218	-78.0092	-70.6873	6	0	0.136099	3.8281	D01AC52	DERMATOLOGICALS	ANTIFUNGALS FOR DERMATOLOGICAL USE	ANTIFUNGALS FOR TOPICAL USE	Imidazole and triazole derivatives	miconazole, combinations	CHEMBL91	Cytochrome P450 51 inhibitor	--	Antifungal	https://www.ebi.ac.uk/chembl/compound/inspect/CHEMBL91
SJ000285331-11	MICONAZOLE	-51.9255	-66.2548	-72.5878	-68.7868	-75.8218	-78.0092	-70.6873	6	0	0.136099	3.8281	S02AA13	SENSORY ORGANS	OTOLOGICALS	ANTIINFECTIVES	Antiinfectives	miconazole	CHEMBL91	Cytochrome P450 51 inhibitor	--	Antifungal	https://www.ebi.ac.uk/chembl/compound/inspect/CHEMBL91
SJ000285331-11	MICONAZOLE	-51.9255	-66.2548	-72.5878	-68.7868	-75.8218	-78.0092	-70.6873	6	0	0.136099	3.8281	G01AF04	GENITO URINARY SYSTEM AND SEX HORMONES	GYNECOLOGICAL ANTIINFECTIVES AND ANTISEPTICS	ANTIINFECTIVES AND ANTISEPTICS, EXCL. COMBINATIONS WITH CORTICOSTEROIDS	Imidazole derivatives	miconazole	CHEMBL91	Cytochrome P450 51 inhibitor	--	Antifungal	https://www.ebi.ac.uk/chembl/compound/inspect/CHEMBL91
SJ000285331-11	MICONAZOLE	-51.9255	-66.2548	-72.5878	-68.7868	-75.8218	-78.0092	-70.6873	6	0	0.136099	3.8281	J02AB01	ANTIINFECTIVES FOR SYSTEMIC USE	ANTIMYCOTICS FOR SYSTEMIC USE	ANTIMYCOTICS FOR SYSTEMIC USE	Imidazole derivatives	miconazole	CHEMBL91	Cytochrome P450 51 inhibitor	--	Antifungal	https://www.ebi.ac.uk/chembl/compound/inspect/CHEMBL91
SJ000285331-11	MICONAZOLE	-51.9255	-66.2548	-72.5878	-68.7868	-75.8218	-78.0092	-70.6873	6	0	0.136099	3.8281	A01AB09	ALIMENTARY TRACT AND METABOLISM	STOMATOLOGICAL PREPARATIONS	STOMATOLOGICAL PREPARATIONS	Antiinfectives and antiseptics for local oral treatment	miconazole	CHEMBL91	Cytochrome P450 51 inhibitor	--	Antifungal	https://www.ebi.ac.uk/chembl/compound/inspect/CHEMBL91
SJ000285331-12	MICONAZOLE	-69.3199	-85.4354	-82.8913	-75.9434	-78.1214	-81.4055	-79.7635	6	3	0.0730791	2.35253	A07AC01	ALIMENTARY TRACT AND METABOLISM	ANTIDIARRHEALS, INTESTINAL ANTIINFLAMMATORY & ANTIINFECTIVE AGENTS	INTESTINAL ANTIINFECTIVES	Imidazole derivatives	miconazole	CHEMBL91	Cytochrome P450 51 inhibitor	--	Antifungal	https://www.ebi.ac.uk/chembl/compound/inspect/CHEMBL91
SJ000285331-12	MICONAZOLE	-69.3199	-85.4354	-82.8913	-75.9434	-78.1214	-81.4055	-79.7635	6	3	0.0730791	2.35253	S02AA13	SENSORY ORGANS	OTOLOGICALS	ANTIINFECTIVES	Antiinfectives	miconazole	CHEMBL91	Cytochrome P450 51 inhibitor	--	Antifungal	https://www.ebi.ac.uk/chembl/compound/inspect/CHEMBL91
SJ000285331-12	MICONAZOLE	-69.3199	-85.4354	-82.8913	-75.9434	-78.1214	-81.4055	-79.7635	6	3	0.0730791	2.35253	G01AF04	GENITO URINARY SYSTEM AND SEX HORMONES	GYNECOLOGICAL ANTIINFECTIVES AND ANTISEPTICS	ANTIINFECTIVES AND ANTISEPTICS, EXCL. COMBINATIONS WITH CORTICOSTEROIDS	Imidazole derivatives	miconazole	CHEMBL91	Cytochrome P450 51 inhibitor	--	Antifungal	https://www.ebi.ac.uk/chembl/compound/inspect/CHEMBL91
SJ000285331-12	MICONAZOLE	-69.3199	-85.4354	-82.8913	-75.9434	-78.1214	-81.4055	-79.7635	6	3	0.0730791	2.35253	A01AB09	ALIMENTARY TRACT AND METABOLISM	STOMATOLOGICAL PREPARATIONS	STOMATOLOGICAL PREPARATIONS	Antiinfectives and antiseptics for local oral treatment	miconazole	CHEMBL91	Cytochrome P450 51 inhibitor	--	Antifungal	https://www.ebi.ac.uk/chembl/compound/inspect/CHEMBL91
SJ000285331-12	MICONAZOLE	-69.3199	-85.4354	-82.8913	-75.9434	-78.1214	-81.4055	-79.7635	6	3	0.0730791	2.35253	J02AB01	ANTIINFECTIVES FOR SYSTEMIC USE	ANTIMYCOTICS FOR SYSTEMIC USE	ANTIMYCOTICS FOR SYSTEMIC USE	Imidazole derivatives	miconazole	CHEMBL91	Cytochrome P450 51 inhibitor	--	Antifungal	https://www.ebi.ac.uk/chembl/compound/inspect/CHEMBL91
SJ000285331-12	MICONAZOLE	-69.3199	-85.4354	-82.8913	-75.9434	-78.1214	-81.4055	-79.7635	6	3	0.0730791	2.35253	D01AC52	DERMATOLOGICALS	ANTIFUNGALS FOR DERMATOLOGICAL USE	ANTIFUNGALS FOR TOPICAL USE	Imidazole and triazole derivatives	miconazole, combinations	CHEMBL91	Cytochrome P450 51 inhibitor	--	Antifungal	https://www.ebi.ac.uk/chembl/compound/inspect/CHEMBL91
SJ000285331-5	MICONAZOLE	NA	-84.2371	-74.9063	-70.8592	-80.3199	-84.1188	-80.3199	5	3	0.0745474	2.63003	D01AC52	DERMATOLOGICALS	ANTIFUNGALS FOR DERMATOLOGICAL USE	ANTIFUNGALS FOR TOPICAL USE	Imidazole and triazole derivatives	miconazole, combinations	CHEMBL91	Cytochrome P450 51 inhibitor	--	Antifungal	https://www.ebi.ac.uk/chembl/compound/inspect/CHEMBL91
SJ000285331-5	MICONAZOLE	NA	-84.2371	-74.9063	-70.8592	-80.3199	-84.1188	-80.3199	5	3	0.0745474	2.63003	G01AF04	GENITO URINARY SYSTEM AND SEX HORMONES	GYNECOLOGICAL ANTIINFECTIVES AND ANTISEPTICS	ANTIINFECTIVES AND ANTISEPTICS, EXCL. COMBINATIONS WITH CORTICOSTEROIDS	Imidazole derivatives	miconazole	CHEMBL91	Cytochrome P450 51 inhibitor	--	Antifungal	https://www.ebi.ac.uk/chembl/compound/inspect/CHEMBL91
SJ000285331-5	MICONAZOLE	NA	-84.2371	-74.9063	-70.8592	-80.3199	-84.1188	-80.3199	5	3	0.0745474	2.63003	A07AC01	ALIMENTARY TRACT AND METABOLISM	ANTIDIARRHEALS, INTESTINAL ANTIINFLAMMATORY & ANTIINFECTIVE AGENTS	INTESTINAL ANTIINFECTIVES	Imidazole derivatives	miconazole	CHEMBL91	Cytochrome P450 51 inhibitor	--	Antifungal	https://www.ebi.ac.uk/chembl/compound/inspect/CHEMBL91
SJ000285331-5	MICONAZOLE	NA	-84.2371	-74.9063	-70.8592	-80.3199	-84.1188	-80.3199	5	3	0.0745474	2.63003	J02AB01	ANTIINFECTIVES FOR SYSTEMIC USE	ANTIMYCOTICS FOR SYSTEMIC USE	ANTIMYCOTICS FOR SYSTEMIC USE	Imidazole derivatives	miconazole	CHEMBL91	Cytochrome P450 51 inhibitor	--	Antifungal	https://www.ebi.ac.uk/chembl/compound/inspect/CHEMBL91
SJ000285331-5	MICONAZOLE	NA	-84.2371	-74.9063	-70.8592	-80.3199	-84.1188	-80.3199	5	3	0.0745474	2.63003	S02AA13	SENSORY ORGANS	OTOLOGICALS	ANTIINFECTIVES	Antiinfectives	miconazole	CHEMBL91	Cytochrome P450 51 inhibitor	--	Antifungal	https://www.ebi.ac.uk/chembl/compound/inspect/CHEMBL91
SJ000285331-5	MICONAZOLE	NA	-84.2371	-74.9063	-70.8592	-80.3199	-84.1188	-80.3199	5	3	0.0745474	2.63003	A01AB09	ALIMENTARY TRACT AND METABOLISM	STOMATOLOGICAL PREPARATIONS	STOMATOLOGICAL PREPARATIONS	Antiinfectives and antiseptics for local oral treatment	miconazole	CHEMBL91	Cytochrome P450 51 inhibitor	--	Antifungal	https://www.ebi.ac.uk/chembl/compound/inspect/CHEMBL91
SJ000285332-13	PYRITHIONE ZINC	-83.0326	-97.0623	-97.852	-96.8056	-96.3224	-97.2949	-96.934	6	6	0.0607232	2.34833	D11AX12	DERMATOLOGICALS	OTHER DERMATOLOGICAL PREPARATIONS	OTHER DERMATOLOGICAL PREPARATIONS	Other dermatologicals	pyrithione zinc	CHEMBL1200471	Unknown	--	Antibacterial; Antiseborrheic; Antifungal	https://www.ebi.ac.uk/chembl/compound/inspect/CHEMBL1200471
SJ000285335-20	VINBLASTINE	-30.0817	-83.3885	-90.3055	-98.4487	-94.821	-98.4362	-92.5632	5	5	0.318986	10.754	L01CA01	ANTINEOPLASTIC AND IMMUNOMODULATING AGENTS	ANTINEOPLASTIC AGENTS	PLANT ALKALOIDS AND OTHER NATURAL PRODUCTS	Vinca alkaloids and analogues	vinblastine	CHEMBL159	Tubulin inhibitor	Binds to beta tubulin, vinca site (PMID: 15057285)	Antineoplastic	https://www.ebi.ac.uk/chembl/compound/inspect/CHEMBL159
SJ000285336-16	PRAZIQUANTEL	1.94616	-5.40403	-13.3831	2.25247	2.80964	12.6672	2.09932	0	0	59.2966	3.58418	P02BA01	ANTIPARASITIC PRODUCTS, INSECTICIDES AND REPELLENTS	ANTHELMINTICS	ANTITREMATODALS	Quinoline derivatives and related substances	praziquantel	CHEMBL976	Voltage-activated calcium channel beta 1 subunit blocker	--	Anthelmintic (veterinary)	https://www.ebi.ac.uk/chembl/compound/inspect/CHEMBL976
SJ000285337-39	TRETINON	NA	-24.7479	-27.2186	-65.3498	-21.859	-12.9297	-24.7479	1	0	0.665956	9.06013	D10BA01	DERMATOLOGICALS	ANTI-ACNE PREPARATIONS	ANTI-ACNE PREPARATIONS FOR SYSTEMIC USE	Retinoids for treatment of acne	isotretinoin	CHEMBL547	Retinoic acid receptor agonist	--	Keratolytic	https://www.ebi.ac.uk/chembl/compound/inspect/CHEMBL547
SJ000285337-40	TRETINON	14.5249	4.89346	-3.37629	-17.6683	-5.90208	-6.51501	-4.63919	0	0	4.69157	4.48292	D10BA01	DERMATOLOGICALS	ANTI-ACNE PREPARATIONS	ANTI-ACNE PREPARATIONS FOR SYSTEMIC USE	Retinoids for treatment of acne	isotretinoin	CHEMBL547	Retinoic acid receptor agonist	--	Keratolytic	https://www.ebi.ac.uk/chembl/compound/inspect/CHEMBL547
SJ000285338-6	CHLORHEXIDINE	NA	-97.7743	-98.3038	-98.405	-98.428	-98.4079	-98.405	5	5	0.00282779	0.124267	S02AA09	SENSORY ORGANS	OTOLOGICALS	ANTIINFECTIVES	Antiinfectives	chlorhexidine	CHEMBL790	Cell membrane inhibitor	--	Anti-Infective, Topical,Antibacterial,Antimicrobial	https://www.ebi.ac.uk/chembl/compound/inspect/CHEMBL790
SJ000285338-6	CHLORHEXIDINE	NA	-97.7743	-98.3038	-98.405	-98.428	-98.4079	-98.405	5	5	0.00282779	0.124267	D08AC02	DERMATOLOGICALS	ANTISEPTICS AND DISINFECTANTS	ANTISEPTICS AND DISINFECTANTS	Biguanides and amidines	chlorhexidine	CHEMBL790	Cell membrane inhibitor	--	Anti-Infective, Topical,Antibacterial,Antimicrobial	https://www.ebi.ac.uk/chembl/compound/inspect/CHEMBL790
SJ000285338-6	CHLORHEXIDINE	NA	-97.7743	-98.3038	-98.405	-98.428	-98.4079	-98.405	5	5	0.00282779	0.124267	R02AA05	RESPIRATORY SYSTEM	THROAT PREPARATIONS	THROAT PREPARATIONS	Antiseptics	chlorhexidine	CHEMBL790	Cell membrane inhibitor	--	Anti-Infective, Topical,Antibacterial,Antimicrobial	https://www.ebi.ac.uk/chembl/compound/inspect/CHEMBL790
SJ000285338-6	CHLORHEXIDINE	NA	-97.7743	-98.3038	-98.405	-98.428	-98.4079	-98.405	5	5	0.00282779	0.124267	D09AA12	DERMATOLOGICALS	MEDICATED DRESSINGS	MEDICATED DRESSINGS	Medicated dressings with antiinfectives	chlorhexidine	CHEMBL790	Cell membrane inhibitor	--	Anti-Infective, Topical,Antibacterial,Antimicrobial	https://www.ebi.ac.uk/chembl/compound/inspect/CHEMBL790
SJ000285338-6	CHLORHEXIDINE	NA	-97.7743	-98.3038	-98.405	-98.428	-98.4079	-98.405	5	5	0.00282779	0.124267	S01AX09	SENSORY ORGANS	OPHTHALMOLOGICALS	ANTIINFECTIVES	Other antiinfectives	chlorhexidine	CHEMBL790	Cell membrane inhibitor	--	Anti-Infective, Topical,Antibacterial,Antimicrobial	https://www.ebi.ac.uk/chembl/compound/inspect/CHEMBL790
SJ000285338-6	CHLORHEXIDINE	NA	-97.7743	-98.3038	-98.405	-98.428	-98.4079	-98.405	5	5	0.00282779	0.124267	B05CA02	BLOOD AND BLOOD FORMING ORGANS	BLOOD SUBSTITUTES AND PERFUSION SOLUTIONS	IRRIGATING SOLUTIONS	Antiinfectives	chlorhexidine	CHEMBL790	Cell membrane inhibitor	--	Anti-Infective, Topical,Antibacterial,Antimicrobial	https://www.ebi.ac.uk/chembl/compound/inspect/CHEMBL790
SJ000285338-6	CHLORHEXIDINE	NA	-97.7743	-98.3038	-98.405	-98.428	-98.4079	-98.405	5	5	0.00282779	0.124267	A01AB03	ALIMENTARY TRACT AND METABOLISM	STOMATOLOGICAL PREPARATIONS	STOMATOLOGICAL PREPARATIONS	Antiinfectives and antiseptics for local oral treatment	chlorhexidine	CHEMBL790	Cell membrane inhibitor	--	Anti-Infective, Topical,Antibacterial,Antimicrobial	https://www.ebi.ac.uk/chembl/compound/inspect/CHEMBL790
SJ000285338-6	CHLORHEXIDINE	NA	-97.7743	-98.3038	-98.405	-98.428	-98.4079	-98.405	5	5	0.00282779	0.124267	S03AA04	SENSORY ORGANS	OPHTHALMOLOGICAL AND OTOLOGICAL PREPARATIONS	ANTIINFECTIVES	Antiinfectives	chlorhexidine	CHEMBL790	Cell membrane inhibitor	--	Anti-Infective, Topical,Antibacterial,Antimicrobial	https://www.ebi.ac.uk/chembl/compound/inspect/CHEMBL790
SJ000285346-9	DESIPRAMINE HYDROCHLORIDE	-30.5441	-78.8799	-67.5319	-54.2298	-87.6774	-81.1385	-73.2059	5	2	0.318925	8.68008	N06AA01	NERVOUS SYSTEM	PSYCHOANALEPTICS	ANTIDEPRESSANTS	Non-selective monoamine reuptake inhibitors	desipramine	CHEMBL72	Norepinephrine transporter inhibitor	--	Antidepressant	https://www.ebi.ac.uk/chembl/compound/inspect/CHEMBL72
SJ000285347-14	RIBAVIRIN	-0.636071	-9.6518	-7.49282	-11.5157	0.165086	-0.096123	-4.06445	0	0	1.08619	2.16008	J05AP01	ANTIINFECTIVES FOR SYSTEMIC USE	ANTIVIRALS FOR SYSTEMIC USE	DIRECT ACTING ANTIVIRALS	Antivirals for treatment of HCV infections	ribavirin	CHEMBL1643	Inosine-5'-monophosphate dehydrogenase 1 inhibitor	--	Antiviral	https://www.ebi.ac.uk/chembl/compound/inspect/CHEMBL1643
SJ000285347-7	RIBAVIRIN	NA	-6.82335	-8.12373	-25.4186	-2.3695	-3.82087	-6.82335	0	0	0.997958	4.1556	J05AP01	ANTIINFECTIVES FOR SYSTEMIC USE	ANTIVIRALS FOR SYSTEMIC USE	DIRECT ACTING ANTIVIRALS	Antivirals for treatment of HCV infections	ribavirin	CHEMBL1643	Inosine-5'-monophosphate dehydrogenase 1 inhibitor	--	Antiviral	https://www.ebi.ac.uk/chembl/compound/inspect/CHEMBL1643
SJ000285357-9	THYROXINE	-11.6596	-23.0409	-14.6229	-6.61433	-23.5694	-42.8816	-18.8319	0	0	0.628678	5.23531	H03AA01	SYSTEMIC HORMONAL PREPARATIONS, EXCL. SEX HORMONES AND INSULINS	THYROID THERAPY	THYROID PREPARATIONS	Thyroid hormones	levothyroxine sodium	CHEMBL1624	Thyroid hormone receptor agonist	--	Thyroid Hormone	https://www.ebi.ac.uk/chembl/compound/inspect/CHEMBL1624
SJ000285358-12	HYDROCORTISONE	-52.3918	-2.08114	3.47768	-27.6638	-5.53511	-74.2711	-16.5995	2	0	1.18388	12.7648	S02BA01	SENSORY ORGANS	OTOLOGICALS	CORTICOSTEROIDS	Corticosteroids	hydrocortisone	CHEMBL389621	Glucocorticoid receptor agonist	--	Glucocorticoid	https://www.ebi.ac.uk/chembl/compound/inspect/CHEMBL389621
SJ000285358-12	HYDROCORTISONE	-52.3918	-2.08114	3.47768	-27.6638	-5.53511	-74.2711	-16.5995	2	0	1.18388	12.7648	A01AC03	ALIMENTARY TRACT AND METABOLISM	STOMATOLOGICAL PREPARATIONS	STOMATOLOGICAL PREPARATIONS	Corticosteroids for local oral treatment	hydrocortisone	CHEMBL389621	Glucocorticoid receptor agonist	--	Glucocorticoid	https://www.ebi.ac.uk/chembl/compound/inspect/CHEMBL389621
SJ000285358-12	HYDROCORTISONE	-52.3918	-2.08114	3.47768	-27.6638	-5.53511	-74.2711	-16.5995	2	0	1.18388	12.7648	D07XA01	DERMATOLOGICALS	CORTICOSTEROIDS, DERMATOLOGICAL PREPARATIONS	CORTICOSTEROIDS, OTHER COMBINATIONS	Corticosteroids, weak, other combinations	hydrocortisone	CHEMBL389621	Glucocorticoid receptor agonist	--	Glucocorticoid	https://www.ebi.ac.uk/chembl/compound/inspect/CHEMBL389621
SJ000285358-12	HYDROCORTISONE	-52.3918	-2.08114	3.47768	-27.6638	-5.53511	-74.2711	-16.5995	2	0	1.18388	12.7648	R01AD60	RESPIRATORY SYSTEM	NASAL PREPARATIONS	DECONGESTANTS AND OTHER NASAL PREPARATIONS FOR TOPICAL USE	Corticosteroids	hydrocortisone, combinations	CHEMBL389621	Glucocorticoid receptor agonist	--	Glucocorticoid	https://www.ebi.ac.uk/chembl/compound/inspect/CHEMBL389621
SJ000285358-12	HYDROCORTISONE	-52.3918	-2.08114	3.47768	-27.6638	-5.53511	-74.2711	-16.5995	2	0	1.18388	12.7648	C05AA01	CARDIOVASCULAR SYSTEM	VASOPROTECTIVES	AGENTS FOR TREATMENT OF HEMORRHOIDS AND ANAL FISSURES FOR TOPICAL USE	Corticosteroids	hydrocortisone	CHEMBL389621	Glucocorticoid receptor agonist	--	Glucocorticoid	https://www.ebi.ac.uk/chembl/compound/inspect/CHEMBL389621
SJ000285358-12	HYDROCORTISONE	-52.3918	-2.08114	3.47768	-27.6638	-5.53511	-74.2711	-16.5995	2	0	1.18388	12.7648	S01CB03	SENSORY ORGANS	OPHTHALMOLOGICALS	ANTIINFLAMMATORY AGENTS AND ANTIINFECTIVES IN COMBINATION	Corticosteroids & antiinfectives & mydriatics in combination	hydrocortisone	CHEMBL389621	Glucocorticoid receptor agonist	--	Glucocorticoid	https://www.ebi.ac.uk/chembl/compound/inspect/CHEMBL389621
SJ000285358-12	HYDROCORTISONE	-52.3918	-2.08114	3.47768	-27.6638	-5.53511	-74.2711	-16.5995	2	0	1.18388	12.7648	A07EA02	ALIMENTARY TRACT AND METABOLISM	ANTIDIARRHEALS, INTESTINAL ANTIINFLAMMATORY & ANTIINFECTIVE AGENTS	INTESTINAL ANTIINFLAMMATORY AGENTS	Corticosteroids acting locally	hydrocortisone	CHEMBL389621	Glucocorticoid receptor agonist	--	Glucocorticoid	https://www.ebi.ac.uk/chembl/compound/inspect/CHEMBL389621
SJ000285358-12	HYDROCORTISONE	-52.3918	-2.08114	3.47768	-27.6638	-5.53511	-74.2711	-16.5995	2	0	1.18388	12.7648	H02AB09	SYSTEMIC HORMONAL PREPARATIONS, EXCL. SEX HORMONES AND INSULINS	CORTICOSTEROIDS FOR SYSTEMIC USE	CORTICOSTEROIDS FOR SYSTEMIC USE, PLAIN	Glucocorticoids	hydrocortisone	CHEMBL389621	Glucocorticoid receptor agonist	--	Glucocorticoid	https://www.ebi.ac.uk/chembl/compound/inspect/CHEMBL389621
SJ000285359-9	NEOMYCIN SULFATE	-20.8231	-66.7057	-82.8636	-98.259	-68.0605	-90.4821	-75.462	5	3	0.387601	11.2663	--	--	--	--	--	--	CHEMBL1275977	Bacterial 70S ribosome inhibitor	16s RRNA	Antibacterial	https://www.ebi.ac.uk/chembl/compound/inspect/CHEMBL1275977
SJ000285364-14	DILTIAZEM HYDROCHLORIDE	10.9906	-22.8918	-28.3771	-38.2021	-27.5793	-50.2642	-27.9782	1	0	0.791027	8.41375	C08DB01	CARDIOVASCULAR SYSTEM	CALCIUM CHANNEL BLOCKERS	SELECTIVE CALCIUM CHANNEL BLOCKERS WITH DIRECT CARDIAC EFFECTS	Benzothiazepine derivatives	diltiazem	CHEMBL1697	Voltage-gated L-type calcium channel blocker	--	Vasodilator (coronary)	https://www.ebi.ac.uk/chembl/compound/inspect/CHEMBL1697
SJ000285364-14	DILTIAZEM HYDROCHLORIDE	10.9906	-22.8918	-28.3771	-38.2021	-27.5793	-50.2642	-27.9782	1	0	0.791027	8.41375	C05AE03	CARDIOVASCULAR SYSTEM	VASOPROTECTIVES	AGENTS FOR TREATMENT OF HEMORRHOIDS AND ANAL FISSURES FOR TOPICAL USE	Muscle relaxants	diltiazem	CHEMBL1697	Voltage-gated L-type calcium channel blocker	--	Vasodilator (coronary)	https://www.ebi.ac.uk/chembl/compound/inspect/CHEMBL1697
SJ000285373-23	ATROPINE	-8.82415	-13.3993	57.1492	6.64428	12.1517	-22.8477	-1.08993	0	0	5.55032	11.6596	S01FA01	SENSORY ORGANS	OPHTHALMOLOGICALS	MYDRIATICS AND CYCLOPLEGICS	Anticholinergics	atropine	CHEMBL517712	Muscarinic acetylcholine receptor M3 antagonist	--	Anticholinergic,Anticholinergic (ophthalmic)	https://www.ebi.ac.uk/chembl/compound/inspect/CHEMBL517712
SJ000285373-23	ATROPINE	-8.82415	-13.3993	57.1492	6.64428	12.1517	-22.8477	-1.08993	0	0	5.55032	11.6596	A03BA01	ALIMENTARY TRACT AND METABOLISM	DRUGS FOR FUNCTIONAL GASTROINTESTINAL DISORDERS	BELLADONNA AND DERIVATIVES, PLAIN	Belladonna alkaloids, tertiary amines	atropine	CHEMBL517712	Muscarinic acetylcholine receptor M3 antagonist	--	Anticholinergic,Anticholinergic (ophthalmic)	https://www.ebi.ac.uk/chembl/compound/inspect/CHEMBL517712
SJ000285375-11	BUPROPION	12.6783	-76.858	-8.4505	-9.72654	18.5264	-26.3164	-9.08852	1	0	2.28931	14.0419	N06AX12	NERVOUS SYSTEM	PSYCHOANALEPTICS	ANTIDEPRESSANTS	Other antidepressants	bupropion	CHEMBL894	Dopamine transporter inhibitor	--	Antidepressant	https://www.ebi.ac.uk/chembl/compound/inspect/CHEMBL894
SJ000285375-7	BUPROPION	NA	-5.03355	10.2676	12.1771	-7.59979	-5.66923	-5.03355	0	0	11.5387	4.27498	N06AX12	NERVOUS SYSTEM	PSYCHOANALEPTICS	ANTIDEPRESSANTS	Other antidepressants	bupropion	CHEMBL894	Dopamine transporter inhibitor	--	Antidepressant	https://www.ebi.ac.uk/chembl/compound/inspect/CHEMBL894
SJ000285377-5	CLIDINIUM BROMIDE	7.50434	4.66658	45.8961	14.3845	24.1122	-6.1893	10.9444	0	0	1.20601	7.416	A03CA02	ALIMENTARY TRACT AND METABOLISM	DRUGS FOR FUNCTIONAL GASTROINTESTINAL DISORDERS	ANTISPASMODICS IN COMBINATION WITH PSYCHOLEPTICS	Synthetic anticholinergic agents in combination with psycholeptics	clidinium and psycholeptics	CHEMBL620	Muscarinic acetylcholine receptor M3 antagonist	--	Anticholinergic	https://www.ebi.ac.uk/chembl/compound/inspect/CHEMBL620
SJ000285378-3	MODAFINIL	2.71446	-1.20902	0.545829	13.6504	5.34772	-15.3203	1.63014	0	0	9.9719	3.88716	N06BA07	NERVOUS SYSTEM	PSYCHOANALEPTICS	PSYCHOSTIMULANTS, AGENTS USED FOR ADHD AND NOOTROPICS	Centrally acting sympathomimetics	modafinil	CHEMBL1373	Dopamine transporter inhibitor	--	Analeptic (treatment of narcolepsy hypersomnia)	https://www.ebi.ac.uk/chembl/compound/inspect/CHEMBL1373
SJ000285387-12	PSEUDOEPHEDRINE HYDROCHLORIDE	NA	-2.88328	-1.43656	-18.5155	-2.59043	-59.7455	-2.88328	1	0	1.46134	11.1324	R01BA02	RESPIRATORY SYSTEM	NASAL PREPARATIONS	NASAL DECONGESTANTS FOR SYSTEMIC USE	Sympathomimetics	pseudoephedrine	CHEMBL1590	Norepinephrine transporter releasing agent	--	Adrenergic (vasoconstrictor),Decongestant,Nasal Decongestant	https://www.ebi.ac.uk/chembl/compound/inspect/CHEMBL1590
SJ000285387-13	PSEUDOEPHEDRINE HYDROCHLORIDE	NA	2.70682	-11.3594	-3.93132	-18.288	-4.46783	-4.46783	0	0	1.13287	3.58086	R01BA02	RESPIRATORY SYSTEM	NASAL PREPARATIONS	NASAL DECONGESTANTS FOR SYSTEMIC USE	Sympathomimetics	pseudoephedrine	CHEMBL1200724	Norepinephrine transporter releasing agent	--	Adrenergic (vasoconstrictor)	https://www.ebi.ac.uk/chembl/compound/inspect/CHEMBL1200724
SJ000285389-12	CHLOROTHIAZIDE	-19.4136	-9.79809	-9.65865	-6.7511	-8.0953	5.02049	-8.87698	0	0	0.965906	3.2004	C03AA04	CARDIOVASCULAR SYSTEM	DIURETICS	LOW-CEILING DIURETICS, THIAZIDES	Thiazides, plain	chlorothiazide	CHEMBL842	Thiazide-sensitive sodium-chloride cotransporter inhibitor	--	Antihypertensive; Diuretic,Diuretic	https://www.ebi.ac.uk/chembl/compound/inspect/CHEMBL842
SJ000285389-13	CHLOROTHIAZIDE	NA	-81.2334	-46.4927	-40.8124	-38.8487	-45.0253	-45.0253	1	1	0.345972	7.81081	C03AA04	CARDIOVASCULAR SYSTEM	DIURETICS	LOW-CEILING DIURETICS, THIAZIDES	Thiazides, plain	chlorothiazide	CHEMBL842	Thiazide-sensitive sodium-chloride cotransporter inhibitor	--	Antihypertensive; Diuretic,Diuretic	https://www.ebi.ac.uk/chembl/compound/inspect/CHEMBL842
SJ000285389-14	CHLOROTHIAZIDE	NA	-8.20936	9.34192	-5.6287	4.5674	-8.72224	-5.6287	0	0	4.73368	3.66277	C03AA04	CARDIOVASCULAR SYSTEM	DIURETICS	LOW-CEILING DIURETICS, THIAZIDES	Thiazides, plain	chlorothiazide	CHEMBL842	Thiazide-sensitive sodium-chloride cotransporter inhibitor	--	Antihypertensive; Diuretic,Diuretic	https://www.ebi.ac.uk/chembl/compound/inspect/CHEMBL842
SJ000285391-12	GLYBURIDE	12.1713	16.0456	-3.8196	-6.4989	-4.22813	3.72627	-0.0466633	0	0	3.24917	3.84598	A10BB01	ALIMENTARY TRACT AND METABOLISM	DRUGS USED IN DIABETES	BLOOD GLUCOSE LOWERING DRUGS, EXCL. INSULINS	Sulfonylureas	glibenclamide	CHEMBL472	Sulfonylurea receptor 1, Kir6.2 blocker	--	Antidiabetic	https://www.ebi.ac.uk/chembl/compound/inspect/CHEMBL472
SJ000285392-9	CLOFIBRATE	NA	-6.47347	-15.9936	-21.1118	35.365	208.52	-6.47347	0	0	2.41531	43.2725	C10AB01	CARDIOVASCULAR SYSTEM	LIPID MODIFYING AGENTS	LIPID MODIFYING AGENTS, PLAIN	Fibrates	clofibrate	CHEMBL565	Peroxisome proliferator-activated receptor alpha agonist	--	Antihyperlipidemic	https://www.ebi.ac.uk/chembl/compound/inspect/CHEMBL565
SJ000285393-6	CHLORTHALIDONE	NA	4.66779	0.444394	6.41573	0.609284	-10.8473	0.609284	0	0	26.064	3.00707	C03BA04	CARDIOVASCULAR SYSTEM	DIURETICS	LOW-CEILING DIURETICS, EXCL. THIAZIDES	Sulfonamides, plain	chlortalidone	CHEMBL1055	Thiazide-sensitive sodium-chloride cotransporter inhibitor	--	Diuretic	https://www.ebi.ac.uk/chembl/compound/inspect/CHEMBL1055
SJ000285394-5	FOSINOPRIL SODIUM	10.539	10.7441	-29.4331	-19.4496	-10.9045	5.25652	-2.82397	0	0	3.05556	6.91232	C09AA09	CARDIOVASCULAR SYSTEM	AGENTS ACTING ON THE RENIN-ANGIOTENSIN SYSTEM	ACE INHIBITORS, PLAIN	ACE inhibitors, plain	fosinopril	CHEMBL3039596	Angiotensin-converting enzyme inhibitor	--	Antihypertensive; Enzyme Inhibitor (angiotensin-converting)	https://www.ebi.ac.uk/chembl/compound/inspect/CHEMBL3039596
SJ000285397-8	ETHOSUXIMIDE	1.40476	-9.2726	-9.47536	-6.0781	-4.46047	-0.192246	-5.26929	0	0	0.971217	1.85521	N03AD01	NERVOUS SYSTEM	ANTIEPILEPTICS	ANTIEPILEPTICS	Succinimide derivatives	ethosuximide	CHEMBL696	Voltage-gated T-type calcium channel blocker	--	Anticonvulsant	https://www.ebi.ac.uk/chembl/compound/inspect/CHEMBL696
SJ000285404-6	CARPROFEN	2.39984	-2.23957	-7.36579	1.45535	-6.02616	2.86233	-0.392112	0	0	2.98619	1.81119	--	--	--	--	--	--	CHEMBL1316	Cyclooxygenase-2 inhibitor	--	Anti-Inflammatory	https://www.ebi.ac.uk/chembl/compound/inspect/CHEMBL1316
SJ000285422-6	NAFCILLIN SODIUM	-30.2074	-4.38558	-24.4627	-13.8668	-4.64741	-14.6612	-14.264	0	0	0.676823	4.24742	J01CF06	ANTIINFECTIVES FOR SYSTEMIC USE	ANTIBACTERIALS FOR SYSTEMIC USE	BETA-LACTAM ANTIBACTERIALS, PENICILLINS	Beta-lactamase resistant penicillins	nafcillin	CHEMBL1200344	Penicillin-binding protein inhibitor	--	Antibacterial	https://www.ebi.ac.uk/chembl/compound/inspect/CHEMBL1200344
SJ000285424-17	ESTRADIOL	-83.4619	-95.9554	-73.8159	-72.8939	-89.6208	-68.7931	-78.6389	6	3	0.132215	4.35896	G03CA03	GENITO URINARY SYSTEM AND SEX HORMONES	SEX HORMONES AND MODULATORS OF THE GENITAL SYSTEM	ESTROGENS	Natural and semisynthetic estrogens, plain	estradiol	CHEMBL135	Estrogen receptor alpha agonist	--	Estrogen	https://www.ebi.ac.uk/chembl/compound/inspect/CHEMBL135
SJ000285429-9	NORDEFRIN HYDROCHLORIDE	NA	5.32843	-0.890611	-0.981473	9.11943	-29.4864	-0.890611	0	0	4.49763	6.80282	--	--	--	--	--	--	--	--	--	--
SJ000285433-10	CILOSTAZOL	-14.0704	-15.4541	-33.2756	-10.6364	-14.5581	-6.25514	-14.3143	0	0	0.588829	3.77609	B01AC23	BLOOD AND BLOOD FORMING ORGANS	ANTITHROMBOTIC AGENTS	ANTITHROMBOTIC AGENTS	Platelet aggregation inhibitors excl. heparin	cilostazol	CHEMBL799	Phosphodiesterase 3A inhibitor	--	Inhibitor (platelet); Vasodilator; Antithrombotic	https://www.ebi.ac.uk/chembl/compound/inspect/CHEMBL799
SJ000285435-16	NIMODIPINE	10.6771	-12.4427	-23.2249	-34.8746	-41.8176	-40.385	-29.0498	0	0	0.853123	8.2467	C08CA06	CARDIOVASCULAR SYSTEM	CALCIUM CHANNEL BLOCKERS	SELECTIVE CALCIUM CHANNEL BLOCKERS WITH MAINLY VASCULAR EFFECTS	Dihydropyridine derivatives	nimodipine	CHEMBL1428	Mineralocorticoid receptor antagonist	--	Vasodilator	https://www.ebi.ac.uk/chembl/compound/inspect/CHEMBL1428
SJ000285438-9	DIAZOXIDE	-0.340421	-2.17272	1.15678	3.16566	-10.5371	10.0182	0.408181	0	0	31.3523	2.75265	C02DA01	CARDIOVASCULAR SYSTEM	ANTIHYPERTENSIVES	ARTERIOLAR SMOOTH MUSCLE, AGENTS ACTING ON	Thiazide derivatives	diazoxide	CHEMBL181	Potassium channel, inwardly rectifying, subfamily J, member 11 opener	--	Antihypertensive	https://www.ebi.ac.uk/chembl/compound/inspect/CHEMBL181
SJ000285438-9	DIAZOXIDE	-0.340421	-2.17272	1.15678	3.16566	-10.5371	10.0182	0.408181	0	0	31.3523	2.75265	V03AH01	VARIOUS	ALL OTHER THERAPEUTIC PRODUCTS	ALL OTHER THERAPEUTIC PRODUCTS	Drugs for treatment of hypoglycemia	diazoxide	CHEMBL181	Potassium channel, inwardly rectifying, subfamily J, member 11 opener	--	Antihypertensive	https://www.ebi.ac.uk/chembl/compound/inspect/CHEMBL181
SJ000285452-12	BUDESONIDE	-68.3381	-10.6223	-37.1452	-53.2705	-1.20123	-94.6612	-45.2079	3	1	0.79897	14.4192	R03BA02	RESPIRATORY SYSTEM	DRUGS FOR OBSTRUCTIVE AIRWAY DISEASES	OTHER DRUGS FOR OBSTRUCTIVE AIRWAY DISEASES, INHALANTS	Glucocorticoids	budesonide	CHEMBL1370	Glucocorticoid receptor agonist	--	Anti-Inflammatory	https://www.ebi.ac.uk/chembl/compound/inspect/CHEMBL1370
SJ000285452-12	BUDESONIDE	-68.3381	-10.6223	-37.1452	-53.2705	-1.20123	-94.6612	-45.2079	3	1	0.79897	14.4192	D07AC09	DERMATOLOGICALS	CORTICOSTEROIDS, DERMATOLOGICAL PREPARATIONS	CORTICOSTEROIDS, PLAIN	Corticosteroids, potent (group III)	budesonide	CHEMBL1370	Glucocorticoid receptor agonist	--	Anti-Inflammatory	https://www.ebi.ac.uk/chembl/compound/inspect/CHEMBL1370
SJ000285452-12	BUDESONIDE	-68.3381	-10.6223	-37.1452	-53.2705	-1.20123	-94.6612	-45.2079	3	1	0.79897	14.4192	R01AD05	RESPIRATORY SYSTEM	NASAL PREPARATIONS	DECONGESTANTS AND OTHER NASAL PREPARATIONS FOR TOPICAL USE	Corticosteroids	budesonide	CHEMBL1370	Glucocorticoid receptor agonist	--	Anti-Inflammatory	https://www.ebi.ac.uk/chembl/compound/inspect/CHEMBL1370
SJ000285452-12	BUDESONIDE	-68.3381	-10.6223	-37.1452	-53.2705	-1.20123	-94.6612	-45.2079	3	1	0.79897	14.4192	A07EA06	ALIMENTARY TRACT AND METABOLISM	ANTIDIARRHEALS, INTESTINAL ANTIINFLAMMATORY & ANTIINFECTIVE AGENTS	INTESTINAL ANTIINFLAMMATORY AGENTS	Corticosteroids acting locally	budesonide	CHEMBL1370	Glucocorticoid receptor agonist	--	Anti-Inflammatory	https://www.ebi.ac.uk/chembl/compound/inspect/CHEMBL1370
SJ000285462-7	MECLOCYCLINE SULFOSALICYLATE	-90.1314	-97.5369	-82.6001	-98.7288	-94.1883	-98.5789	-95.8626	6	6	0.0675441	2.58175	--	--	--	--	--	--	CHEMBL261772	Bacterial 70S ribosome inhibitor	16s RRNA	Antibacterial	https://www.ebi.ac.uk/chembl/compound/inspect/CHEMBL261772
SJ000285465-15	MEMANTINE	-20.7263	-30.5623	15.9182	-26.7721	-57.3643	-45.8272	-28.6672	1	0	0.913572	10.2773	N06DX01	NERVOUS SYSTEM	PSYCHOANALEPTICS	ANTI-DEMENTIA DRUGS	Other anti-dementia drugs	memantine	CHEMBL807	Glutamate [NMDA] receptor negative allosteric modulator	--	--	https://www.ebi.ac.uk/chembl/compound/inspect/CHEMBL807
SJ000285465-16	MEMANTINE	6.33452	-23.5915	-4.50009	-13.4644	-44.9759	-37.6055	-18.5279	0	0	0.998672	8.00482	N06DX01	NERVOUS SYSTEM	PSYCHOANALEPTICS	ANTI-DEMENTIA DRUGS	Other anti-dementia drugs	memantine	CHEMBL807	Glutamate [NMDA] receptor negative allosteric modulator	--	--	https://www.ebi.ac.uk/chembl/compound/inspect/CHEMBL807
SJ000285468-18	ATENOLOL	11.9007	9.0856	-26.6175	-9.4586	-12.1362	4.62003	-2.41928	0	0	3.94676	6.07067	C07AB03	CARDIOVASCULAR SYSTEM	BETA BLOCKING AGENTS	BETA BLOCKING AGENTS	Beta blocking agents, selective	atenolol	CHEMBL24	Beta-1 adrenergic receptor antagonist	--	Anti-Adrenergic (beta-receptor)	https://www.ebi.ac.uk/chembl/compound/inspect/CHEMBL24
SJ000285475-8	NABUMETONE	-12.8314	-5.32688	-25.4046	-11.7913	-6.62591	-0.0219479	-9.20861	0	0	0.844344	3.56204	M01AX01	MUSCULO-SKELETAL SYSTEM	ANTIINFLAMMATORY AND ANTIRHEUMATIC PRODUCTS	ANTIINFLAMMATORY AND ANTIRHEUMATIC PRODUCTS, NON-STEROIDS	Other antiinflammatory and antirheumatic agents, non-steroids	nabumetone	CHEMBL1070	Cyclooxygenase-2 inhibitor	--	Anti-Inflammatory	https://www.ebi.ac.uk/chembl/compound/inspect/CHEMBL1070
SJ000285476-11	AZITHROMYCIN	-22.3766	-14.6636	-10.7395	-5.28203	-28.6842	-43.7824	-18.5201	0	0	0.666581	5.69334	S01AA26	SENSORY ORGANS	OPHTHALMOLOGICALS	ANTIINFECTIVES	Antibiotics	azithromycin	CHEMBL529	Bacterial 70S ribosome inhibitor	--	Antibacterial	https://www.ebi.ac.uk/chembl/compound/inspect/CHEMBL529
SJ000285476-11	AZITHROMYCIN	-22.3766	-14.6636	-10.7395	-5.28203	-28.6842	-43.7824	-18.5201	0	0	0.666581	5.69334	J01FA10	ANTIINFECTIVES FOR SYSTEMIC USE	ANTIBACTERIALS FOR SYSTEMIC USE	MACROLIDES, LINCOSAMIDES AND STREPTOGRAMINS	Macrolides	azithromycin	CHEMBL529	Bacterial 70S ribosome inhibitor	--	Antibacterial	https://www.ebi.ac.uk/chembl/compound/inspect/CHEMBL529
SJ000285478-8	CLOPIDOGREL SULFATE	3.35039	-6.48879	15.8791	-18.8844	-17.8655	-18.9191	-12.1772	0	0	2.00806	5.86534	--	--	--	--	--	--	--	--	--	--
SJ000285486-7	AZELAIC ACID	-26.9603	-20.5639	4.01872	-10.8264	0.98601	-13.4321	-12.1293	0	0	1.07915	4.90329	D10AX03	DERMATOLOGICALS	ANTI-ACNE PREPARATIONS	ANTI-ACNE PREPARATIONS FOR TOPICAL USE	Other anti-acne preparations for topical use	azelaic acid	CHEMBL1238	Unknown	--	Anti-Acne	https://www.ebi.ac.uk/chembl/compound/inspect/CHEMBL1238
SJ000285488-5	TRIMEPRAZINE TARTRATE	-84.7917	-65.8216	-93.9388	-91.0541	-97.3386	-99.5301	-92.4965	6	5	0.13925	5.04508	R06AD01	RESPIRATORY SYSTEM	ANTIHISTAMINES FOR SYSTEMIC USE	ANTIHISTAMINES FOR SYSTEMIC USE	Phenothiazine derivatives	alimemazine	CHEMBL829	Histamine H1 receptor antagonist	--	Antipruritic	https://www.ebi.ac.uk/chembl/compound/inspect/CHEMBL829
SJ000285491-9	TRIPROLIDINE HYDROCHLORIDE	7.5642	3.57654	51.4212	-22.3065	3.84226	-28.7627	3.7094	0	0	11.0867	11.568	R06AX07	RESPIRATORY SYSTEM	ANTIHISTAMINES FOR SYSTEMIC USE	ANTIHISTAMINES FOR SYSTEMIC USE	Other antihistamines for systemic use	triprolidine	CHEMBL855	Histamine H1 receptor antagonist	--	Antihistaminic	https://www.ebi.ac.uk/chembl/compound/inspect/CHEMBL855
SJ000285492-7	MELOXICAM	NA	-3.53841	1.25951	-1.73961	-0.289312	0.0165271	-0.289312	0	0	2.1432	0.822615	M01AC06	MUSCULO-SKELETAL SYSTEM	ANTIINFLAMMATORY AND ANTIRHEUMATIC PRODUCTS	ANTIINFLAMMATORY AND ANTIRHEUMATIC PRODUCTS, NON-STEROIDS	Oxicams	meloxicam	CHEMBL599	Cyclooxygenase-2 inhibitor	--	Anti-Inflammatory (nonsteroidal)	https://www.ebi.ac.uk/chembl/compound/inspect/CHEMBL599
SJ000285497-14	TROPICAMIDE	NA	-4.9165	-0.628568	-16.5659	-15.2187	-8.20295	-8.20295	0	0	0.743257	3.02696	S01FA56	SENSORY ORGANS	OPHTHALMOLOGICALS	MYDRIATICS AND CYCLOPLEGICS	Anticholinergics	tropicamide, combinations	CHEMBL1200604	Muscarinic acetylcholine receptor M3 antagonist	--	Anticholinergic	https://www.ebi.ac.uk/chembl/compound/inspect/CHEMBL1200604
SJ000285499-12	PYRAZINAMIDE	-7.97673	-4.33513	-15.8821	-4.16131	-13.5998	-10.6827	-9.32971	0	0	0.511167	1.96989	J04AK01	ANTIINFECTIVES FOR SYSTEMIC USE	ANTIMYCOBACTERIALS	DRUGS FOR TREATMENT OF TUBERCULOSIS	Other drugs for treatment of tuberculosis	pyrazinamide	CHEMBL614	Fatty acid synthase inhibitor	--	Antibacterial (tuberculostatic)	https://www.ebi.ac.uk/chembl/compound/inspect/CHEMBL614
SJ000285502-13	AMIODARONE	-96.9877	-97.329	-97.7377	-97.6623	-97.2461	-97.8105	-97.4957	6	6	0.00333062	0.132521	C01BD01	CARDIOVASCULAR SYSTEM	CARDIAC THERAPY	ANTIARRHYTHMICS, CLASS I AND III	Antiarrhythmics, class III	amiodarone	CHEMBL633	HERG blocker	--	--	https://www.ebi.ac.uk/chembl/compound/inspect/CHEMBL633
SJ000285502-7	AMIODARONE	NA	-97.7625	-98.7289	-98.5079	-98.8129	-97.9493	-98.5079	5	5	0.00479182	0.210766	C01BD01	CARDIOVASCULAR SYSTEM	CARDIAC THERAPY	ANTIARRHYTHMICS, CLASS I AND III	Antiarrhythmics, class III	amiodarone	CHEMBL633	HERG blocker	--	--	https://www.ebi.ac.uk/chembl/compound/inspect/CHEMBL633
SJ000285504-12	PRILOCAINE HYDROCHLORIDE	-22.4331	-12.0973	-24.3298	-37.4171	-13.9348	-27.1624	-23.3814	0	0	0.404212	3.77823	N01BB04	NERVOUS SYSTEM	ANESTHETICS	ANESTHETICS, LOCAL	Amides	prilocaine	CHEMBL1194	Sodium channel alpha subunit blocker	--	Anesthetic (local)	https://www.ebi.ac.uk/chembl/compound/inspect/CHEMBL1194
SJ000285504-13	PRILOCAINE HYDROCHLORIDE	-44.1643	-30.8655	-31.2979	-31.703	-33.9888	-28.9651	-31.5005	0	0	0.163267	2.23271	N01BB04	NERVOUS SYSTEM	ANESTHETICS	ANESTHETICS, LOCAL	Amides	prilocaine	CHEMBL1194	Sodium channel alpha subunit blocker	--	Anesthetic (local)	https://www.ebi.ac.uk/chembl/compound/inspect/CHEMBL1194
SJ000285508-21	PACLITAXEL	-6.09176	-5.44817	-49.5857	-29.3472	10.732	-38.8477	-17.7195	0	0	1.16857	9.42911	L01CD01	ANTINEOPLASTIC AND IMMUNOMODULATING AGENTS	ANTINEOPLASTIC AGENTS	PLANT ALKALOIDS AND OTHER NATURAL PRODUCTS	Taxanes	paclitaxel	CHEMBL428647	Tubulin inhibitor	Binds to beta tubulin	Antineoplastic	https://www.ebi.ac.uk/chembl/compound/inspect/CHEMBL428647
SJ000285513-11	ISORESERPINE	34.7322	3.27045	-12.3117	-7.31177	-28.9331	-18.0925	-9.81175	0	0	4.63613	9.03651	C02AA52	CARDIOVASCULAR SYSTEM	ANTIHYPERTENSIVES	ANTIADRENERGIC AGENTS, CENTRALLY ACTING	Rauwolfia alkaloids	reserpine, combinations	CHEMBL772	Synaptic vesicular amine transporter inhibitor	--	Antihypertensive	https://www.ebi.ac.uk/chembl/compound/inspect/CHEMBL772
SJ000285513-7	ISORESERPINE	NA	0.446372	-0.52907	-0.272484	-9.76067	-6.23017	-0.52907	0	0	1.37819	2.01495	--	--	--	--	--	--	--	--	--	--
SJ000285523-13	CLOMIPRAMINE HYDROCHLORIDE	-93.2676	-60.3279	-91.0035	-72.458	-97.4806	-94.9268	-92.1356	6	4	0.17663	6.12282	N06AA04	NERVOUS SYSTEM	PSYCHOANALEPTICS	ANTIDEPRESSANTS	Non-selective monoamine reuptake inhibitors	clomipramine	CHEMBL415	Serotonin transporter inhibitor	--	Antidepressant	https://www.ebi.ac.uk/chembl/compound/inspect/CHEMBL415
SJ000285523-7	CLOMIPRAMINE HYDROCHLORIDE	NA	-36.8316	-61.9357	-32.8242	-93.7539	-89.3604	-61.9357	3	2	0.451977	12.7223	N06AA04	NERVOUS SYSTEM	PSYCHOANALEPTICS	ANTIDEPRESSANTS	Non-selective monoamine reuptake inhibitors	clomipramine	CHEMBL415	Serotonin transporter inhibitor	--	Antidepressant	https://www.ebi.ac.uk/chembl/compound/inspect/CHEMBL415
SJ000285525-12	TACRINE HYDROCHLORIDE HYDRATE	-4.53021	8.6771	9.83815	-31.6347	-30.4978	-38.9939	-17.514	0	0	1.5017	8.90392	N06DA01	NERVOUS SYSTEM	PSYCHOANALEPTICS	ANTI-DEMENTIA DRUGS	Anticholinesterases	tacrine	CHEMBL95	Cholinesterases; ACHE & BCHE inhibitor	--	Cognition Adjuvant; Dementia Symptoms Treatment Adjunct	https://www.ebi.ac.uk/chembl/compound/inspect/CHEMBL95
SJ000285525-7	TACRINE HYDROCHLORIDE HYDRATE	NA	-16.6376	-26.438	-28.3534	-42.2611	-60.0257	-28.3534	1	0	0.484487	7.52777	N06DA01	NERVOUS SYSTEM	PSYCHOANALEPTICS	ANTI-DEMENTIA DRUGS	Anticholinesterases	tacrine	CHEMBL95	Cholinesterases; ACHE & BCHE inhibitor	--	Cognition Adjuvant; Dementia Symptoms Treatment Adjunct	https://www.ebi.ac.uk/chembl/compound/inspect/CHEMBL95
SJ000285529-9	PARGYLINE HYDROCHLORIDE	8.5518	-4.06366	-21.5502	-6.56565	-1.78467	-8.51577	-5.31466	0	0	1.73455	4.00424	C02KC01	CARDIOVASCULAR SYSTEM	ANTIHYPERTENSIVES	OTHER ANTIHYPERTENSIVES	MAO inhibitors	pargyline	CHEMBL673	Monoamine oxidase inhibitor	--	Antihypertensive	https://www.ebi.ac.uk/chembl/compound/inspect/CHEMBL673
SJ000285530-6	PENICILLAMINE	-4.90064	-32.5278	-61.6593	-36.6189	-25.1987	-35.6543	-34.0911	1	0	0.561497	7.50957	M01CC01	MUSCULO-SKELETAL SYSTEM	ANTIINFLAMMATORY AND ANTIRHEUMATIC PRODUCTS	SPECIFIC ANTIRHEUMATIC AGENTS	Penicillamine and similar agents	penicillamine	CHEMBL1430	Copper chelating agent	--	Chelating Agent	https://www.ebi.ac.uk/chembl/compound/inspect/CHEMBL1430
SJ000285531-7	BENZYL PENICILLIN POTASSIUM	NA	126.732	-8.00385	-8.2921	-17.7673	-14.7697	-8.2921	0	0	3.99732	27.8514	J01CE01	ANTIINFECTIVES FOR SYSTEMIC USE	ANTIBACTERIALS FOR SYSTEMIC USE	BETA-LACTAM ANTIBACTERIALS, PENICILLINS	Beta-lactamase sensitive penicillins	benzylpenicillin	CHEMBL29	Bacterial penicillin-binding protein inhibitor	--	Antibacterial	https://www.ebi.ac.uk/chembl/compound/inspect/CHEMBL29
SJ000285531-7	BENZYL PENICILLIN POTASSIUM	NA	126.732	-8.00385	-8.2921	-17.7673	-14.7697	-8.2921	0	0	3.99732	27.8514	S01AA14	SENSORY ORGANS	OPHTHALMOLOGICALS	ANTIINFECTIVES	Antibiotics	benzylpenicillin	CHEMBL29	Bacterial penicillin-binding protein inhibitor	--	Antibacterial	https://www.ebi.ac.uk/chembl/compound/inspect/CHEMBL29
SJ000285532-6	PENICILLIN V POTASSIUM	NA	-4.08876	-0.846013	16.3046	26.8514	-12.4339	-0.846013	0	0	3.10514	7.16197	J01CE10	ANTIINFECTIVES FOR SYSTEMIC USE	ANTIBACTERIALS FOR SYSTEMIC USE	BETA-LACTAM ANTIBACTERIALS, PENICILLINS	Beta-lactamase sensitive penicillins	benzathine phenoxymethylpenicillin	CHEMBL1200852	Bacterial penicillin-binding protein inhibitor	--	Antibacterial	https://www.ebi.ac.uk/chembl/compound/inspect/CHEMBL1200852
SJ000285533-7	PHENAZOPYRIDINE HYDROCHLORIDE	-13.5856	0.831499	-32.4763	0.7732	-9.09839	-7.80247	-8.45043	0	0	1.20302	5.02248	G04BX06	GENITO URINARY SYSTEM AND SEX HORMONES	UROLOGICALS	UROLOGICALS	Other urologicals	phenazopyridine	CHEMBL1242	Sodium channel alpha subunit blocker	--	Analgesic (urinary tract)	https://www.ebi.ac.uk/chembl/compound/inspect/CHEMBL1242
SJ000285534-9	PHENIRAMINE MALEATE	NA	68.4524	-9.95015	-11.3009	-26.0866	-13.5908	-11.3009	0	0	25.2317	16.9799	D04AA16	DERMATOLOGICALS	ANTIPRURITICS, INCL. ANTIHISTAMINES, ANESTHETICS, ETC.	ANTIPRURITICS, INCL. ANTIHISTAMINES, ANESTHETICS, ETC.	Antihistamines for topical use	pheniramine	CHEMBL1193	Histamine H1 receptor antagonist	--	--	https://www.ebi.ac.uk/chembl/compound/inspect/CHEMBL1193
SJ000285534-9	PHENIRAMINE MALEATE	NA	68.4524	-9.95015	-11.3009	-26.0866	-13.5908	-11.3009	0	0	25.2317	16.9799	R06AB05	RESPIRATORY SYSTEM	ANTIHISTAMINES FOR SYSTEMIC USE	ANTIHISTAMINES FOR SYSTEMIC USE	Substituted alkylamines	pheniramine	CHEMBL1193	Histamine H1 receptor antagonist	--	--	https://www.ebi.ac.uk/chembl/compound/inspect/CHEMBL1193
SJ000285535-11	PHENYLEPHRINE	9.95396	11.691	-8.3489	-6.51782	-3.61163	-19.9795	-5.06472	0	0	4.26174	4.87531	R01BA53	RESPIRATORY SYSTEM	NASAL PREPARATIONS	NASAL DECONGESTANTS FOR SYSTEMIC USE	Sympathomimetics	phenylephrine, combinations	CHEMBL1215	Adrenergic receptor alpha-1 agonist	--	Adrenergic (ophthalmic)	https://www.ebi.ac.uk/chembl/compound/inspect/CHEMBL1215
SJ000285535-11	PHENYLEPHRINE	9.95396	11.691	-8.3489	-6.51782	-3.61163	-19.9795	-5.06472	0	0	4.26174	4.87531	S01GA05	SENSORY ORGANS	OPHTHALMOLOGICALS	DECONGESTANTS AND ANTIALLERGICS	Sympathomimetics used as decongestants	phenylephrine	CHEMBL1215	Adrenergic receptor alpha-1 agonist	--	Adrenergic (ophthalmic)	https://www.ebi.ac.uk/chembl/compound/inspect/CHEMBL1215
SJ000285535-11	PHENYLEPHRINE	9.95396	11.691	-8.3489	-6.51782	-3.61163	-19.9795	-5.06472	0	0	4.26174	4.87531	C01CA06	CARDIOVASCULAR SYSTEM	CARDIAC THERAPY	CARDIAC STIMULANTS EXCL. CARDIAC GLYCOSIDES	Adrenergic and dopaminergic agents	phenylephrine	CHEMBL1215	Adrenergic receptor alpha-1 agonist	--	Adrenergic (ophthalmic)	https://www.ebi.ac.uk/chembl/compound/inspect/CHEMBL1215
SJ000285536-16	PILOCARPINE NITRATE	NA	-2.5192	-6.81343	5.08373	-14.5881	0.390823	-2.5192	0	0	2.02627	3.34311	N07AX01	NERVOUS SYSTEM	OTHER NERVOUS SYSTEM DRUGS	PARASYMPATHOMIMETICS	Other parasympathomimetics	pilocarpine	CHEMBL550	Muscarinic acetylcholine receptor M3 agonist	--	Antiglaucoma Agent; Cholinergic (ophthalmic),Cholinergic (ophthalmic)	https://www.ebi.ac.uk/chembl/compound/inspect/CHEMBL550
SJ000285536-16	PILOCARPINE NITRATE	NA	-2.5192	-6.81343	5.08373	-14.5881	0.390823	-2.5192	0	0	2.02627	3.34311	S01EB51	SENSORY ORGANS	OPHTHALMOLOGICALS	ANTIGLAUCOMA PREPARATIONS AND MIOTICS	Parasympathomimetics	pilocarpine, combinations	CHEMBL550	Muscarinic acetylcholine receptor M3 agonist	--	Antiglaucoma Agent; Cholinergic (ophthalmic),Cholinergic (ophthalmic)	https://www.ebi.ac.uk/chembl/compound/inspect/CHEMBL550
SJ000285537-14	PINDOLOL	-4.7091	1.62557	-29.3711	8.1055	-2.26957	-6.77092	-3.48934	0	0	2.29894	5.22291	C07AA03	CARDIOVASCULAR SYSTEM	BETA BLOCKING AGENTS	BETA BLOCKING AGENTS	Beta blocking agents, non-selective	pindolol	CHEMBL500	Beta-1 adrenergic receptor partial agonist	--	Vasodilator	https://www.ebi.ac.uk/chembl/compound/inspect/CHEMBL500
SJ000285538-7	PIPERACILLIN SODIUM	11.6703	3.24215	54.9103	23.7366	29.5071	0.965706	17.7034	0	0	0.975412	8.23181	J01CA12	ANTIINFECTIVES FOR SYSTEMIC USE	ANTIBACTERIALS FOR SYSTEMIC USE	BETA-LACTAM ANTIBACTERIALS, PENICILLINS	Penicillins with extended spectrum	piperacillin	CHEMBL1200820	Bacterial penicillin-binding protein inhibitor	--	Antibacterial	https://www.ebi.ac.uk/chembl/compound/inspect/CHEMBL1200820
SJ000285539-12	PIROXICAM	3.59009	2.16733	-7.92115	7.1562	-4.41896	-24.423	-1.12581	0	0	2.87449	4.66459	M02AA07	MUSCULO-SKELETAL SYSTEM	TOPICAL PRODUCTS FOR JOINT AND MUSCULAR PAIN	TOPICAL PRODUCTS FOR JOINT AND MUSCULAR PAIN	Antiinflammatory preparations, non-steroids for topical use	piroxicam	CHEMBL527	Cyclooxygenase inhibitor	--	Anti-Inflammatory,Anti-Inflammatory; Analgesic	https://www.ebi.ac.uk/chembl/compound/inspect/CHEMBL527
SJ000285539-12	PIROXICAM	3.59009	2.16733	-7.92115	7.1562	-4.41896	-24.423	-1.12581	0	0	2.87449	4.66459	S01BC06	SENSORY ORGANS	OPHTHALMOLOGICALS	ANTIINFLAMMATORY AGENTS	Antiinflammatory agents, non-steroids	piroxicam	CHEMBL527	Cyclooxygenase inhibitor	--	Anti-Inflammatory,Anti-Inflammatory; Analgesic	https://www.ebi.ac.uk/chembl/compound/inspect/CHEMBL527
SJ000285539-12	PIROXICAM	3.59009	2.16733	-7.92115	7.1562	-4.41896	-24.423	-1.12581	0	0	2.87449	4.66459	M01AC01	MUSCULO-SKELETAL SYSTEM	ANTIINFLAMMATORY AND ANTIRHEUMATIC PRODUCTS	ANTIINFLAMMATORY AND ANTIRHEUMATIC PRODUCTS, NON-STEROIDS	Oxicams	piroxicam	CHEMBL527	Cyclooxygenase inhibitor	--	Anti-Inflammatory,Anti-Inflammatory; Analgesic	https://www.ebi.ac.uk/chembl/compound/inspect/CHEMBL527
SJ000285540-13	PRAZOSIN	-83.0535	-96.5667	-64.2014	-97.4724	-97.5671	-98.4801	-97.0195	6	5	0.153165	5.59992	C02CA01	CARDIOVASCULAR SYSTEM	ANTIHYPERTENSIVES	ANTIADRENERGIC AGENTS, PERIPHERALLY ACTING	Alpha-adrenoreceptor antagonists	prazosin	CHEMBL2	Adrenergic receptor alpha-1 antagonist	--	Antihypertensive	https://www.ebi.ac.uk/chembl/compound/inspect/CHEMBL2
SJ000285541-10	PREDNISOLONE	-44.416	-87.5421	-14.5679	-37.3544	56.3837	-85.7418	-40.8852	2	2	1.4993	21.7534	S01BA04	SENSORY ORGANS	OPHTHALMOLOGICALS	ANTIINFLAMMATORY AGENTS	Corticosteroids, plain	prednisolone	CHEMBL131	Glucocorticoid receptor agonist	--	Glucocorticoid	https://www.ebi.ac.uk/chembl/compound/inspect/CHEMBL131
SJ000285541-10	PREDNISOLONE	-44.416	-87.5421	-14.5679	-37.3544	56.3837	-85.7418	-40.8852	2	2	1.4993	21.7534	A07EA01	ALIMENTARY TRACT AND METABOLISM	ANTIDIARRHEALS, INTESTINAL ANTIINFLAMMATORY & ANTIINFECTIVE AGENTS	INTESTINAL ANTIINFLAMMATORY AGENTS	Corticosteroids acting locally	prednisolone	CHEMBL131	Glucocorticoid receptor agonist	--	Glucocorticoid	https://www.ebi.ac.uk/chembl/compound/inspect/CHEMBL131
SJ000285541-10	PREDNISOLONE	-44.416	-87.5421	-14.5679	-37.3544	56.3837	-85.7418	-40.8852	2	2	1.4993	21.7534	C05AA04	CARDIOVASCULAR SYSTEM	VASOPROTECTIVES	AGENTS FOR TREATMENT OF HEMORRHOIDS AND ANAL FISSURES FOR TOPICAL USE	Corticosteroids	prednisolone	CHEMBL131	Glucocorticoid receptor agonist	--	Glucocorticoid	https://www.ebi.ac.uk/chembl/compound/inspect/CHEMBL131
SJ000285541-10	PREDNISOLONE	-44.416	-87.5421	-14.5679	-37.3544	56.3837	-85.7418	-40.8852	2	2	1.4993	21.7534	R01AD02	RESPIRATORY SYSTEM	NASAL PREPARATIONS	DECONGESTANTS AND OTHER NASAL PREPARATIONS FOR TOPICAL USE	Corticosteroids	prednisolone	CHEMBL131	Glucocorticoid receptor agonist	--	Glucocorticoid	https://www.ebi.ac.uk/chembl/compound/inspect/CHEMBL131
SJ000285541-10	PREDNISOLONE	-44.416	-87.5421	-14.5679	-37.3544	56.3837	-85.7418	-40.8852	2	2	1.4993	21.7534	D07AA03	DERMATOLOGICALS	CORTICOSTEROIDS, DERMATOLOGICAL PREPARATIONS	CORTICOSTEROIDS, PLAIN	Corticosteroids, weak (group I)	prednisolone	CHEMBL131	Glucocorticoid receptor agonist	--	Glucocorticoid	https://www.ebi.ac.uk/chembl/compound/inspect/CHEMBL131
SJ000285541-10	PREDNISOLONE	-44.416	-87.5421	-14.5679	-37.3544	56.3837	-85.7418	-40.8852	2	2	1.4993	21.7534	A01AC54	ALIMENTARY TRACT AND METABOLISM	STOMATOLOGICAL PREPARATIONS	STOMATOLOGICAL PREPARATIONS	Corticosteroids for local oral treatment	prednisolone, combinations	CHEMBL131	Glucocorticoid receptor agonist	--	Glucocorticoid	https://www.ebi.ac.uk/chembl/compound/inspect/CHEMBL131
SJ000285541-10	PREDNISOLONE	-44.416	-87.5421	-14.5679	-37.3544	56.3837	-85.7418	-40.8852	2	2	1.4993	21.7534	S03BA02	SENSORY ORGANS	OPHTHALMOLOGICAL AND OTOLOGICAL PREPARATIONS	CORTICOSTEROIDS	Corticosteroids	prednisolone	CHEMBL131	Glucocorticoid receptor agonist	--	Glucocorticoid	https://www.ebi.ac.uk/chembl/compound/inspect/CHEMBL131
SJ000285541-10	PREDNISOLONE	-44.416	-87.5421	-14.5679	-37.3544	56.3837	-85.7418	-40.8852	2	2	1.4993	21.7534	S02BA03	SENSORY ORGANS	OTOLOGICALS	CORTICOSTEROIDS	Corticosteroids	prednisolone	CHEMBL131	Glucocorticoid receptor agonist	--	Glucocorticoid	https://www.ebi.ac.uk/chembl/compound/inspect/CHEMBL131
SJ000285541-10	PREDNISOLONE	-44.416	-87.5421	-14.5679	-37.3544	56.3837	-85.7418	-40.8852	2	2	1.4993	21.7534	H02AB06	SYSTEMIC HORMONAL PREPARATIONS, EXCL. SEX HORMONES AND INSULINS	CORTICOSTEROIDS FOR SYSTEMIC USE	CORTICOSTEROIDS FOR SYSTEMIC USE, PLAIN	Glucocorticoids	prednisolone	CHEMBL131	Glucocorticoid receptor agonist	--	Glucocorticoid	https://www.ebi.ac.uk/chembl/compound/inspect/CHEMBL131
SJ000285542-6	PREDNISOLONE ACETATE	-76.4216	-24.6839	9.04095	-45.9792	-3.36903	-89.8436	-35.3316	2	1	1.02576	16.1404	D07AA03	DERMATOLOGICALS	CORTICOSTEROIDS, DERMATOLOGICAL PREPARATIONS	CORTICOSTEROIDS, PLAIN	Corticosteroids, weak (group I)	prednisolone	CHEMBL1152	Glucocorticoid receptor agonist	--	Glucocorticoid	https://www.ebi.ac.uk/chembl/compound/inspect/CHEMBL1152
SJ000285542-6	PREDNISOLONE ACETATE	-76.4216	-24.6839	9.04095	-45.9792	-3.36903	-89.8436	-35.3316	2	1	1.02576	16.1404	R01AD02	RESPIRATORY SYSTEM	NASAL PREPARATIONS	DECONGESTANTS AND OTHER NASAL PREPARATIONS FOR TOPICAL USE	Corticosteroids	prednisolone	CHEMBL1152	Glucocorticoid receptor agonist	--	Glucocorticoid	https://www.ebi.ac.uk/chembl/compound/inspect/CHEMBL1152
SJ000285542-6	PREDNISOLONE ACETATE	-76.4216	-24.6839	9.04095	-45.9792	-3.36903	-89.8436	-35.3316	2	1	1.02576	16.1404	S03BA02	SENSORY ORGANS	OPHTHALMOLOGICAL AND OTOLOGICAL PREPARATIONS	CORTICOSTEROIDS	Corticosteroids	prednisolone	CHEMBL1152	Glucocorticoid receptor agonist	--	Glucocorticoid	https://www.ebi.ac.uk/chembl/compound/inspect/CHEMBL1152
SJ000285542-6	PREDNISOLONE ACETATE	-76.4216	-24.6839	9.04095	-45.9792	-3.36903	-89.8436	-35.3316	2	1	1.02576	16.1404	C05AA04	CARDIOVASCULAR SYSTEM	VASOPROTECTIVES	AGENTS FOR TREATMENT OF HEMORRHOIDS AND ANAL FISSURES FOR TOPICAL USE	Corticosteroids	prednisolone	CHEMBL1152	Glucocorticoid receptor agonist	--	Glucocorticoid	https://www.ebi.ac.uk/chembl/compound/inspect/CHEMBL1152
SJ000285542-6	PREDNISOLONE ACETATE	-76.4216	-24.6839	9.04095	-45.9792	-3.36903	-89.8436	-35.3316	2	1	1.02576	16.1404	A07EA01	ALIMENTARY TRACT AND METABOLISM	ANTIDIARRHEALS, INTESTINAL ANTIINFLAMMATORY & ANTIINFECTIVE AGENTS	INTESTINAL ANTIINFLAMMATORY AGENTS	Corticosteroids acting locally	prednisolone	CHEMBL1152	Glucocorticoid receptor agonist	--	Glucocorticoid	https://www.ebi.ac.uk/chembl/compound/inspect/CHEMBL1152
SJ000285542-6	PREDNISOLONE ACETATE	-76.4216	-24.6839	9.04095	-45.9792	-3.36903	-89.8436	-35.3316	2	1	1.02576	16.1404	S01CB02	SENSORY ORGANS	OPHTHALMOLOGICALS	ANTIINFLAMMATORY AGENTS AND ANTIINFECTIVES IN COMBINATION	Corticosteroids & antiinfectives & mydriatics in combination	prednisolone	CHEMBL1152	Glucocorticoid receptor agonist	--	Glucocorticoid	https://www.ebi.ac.uk/chembl/compound/inspect/CHEMBL1152
SJ000285542-6	PREDNISOLONE ACETATE	-76.4216	-24.6839	9.04095	-45.9792	-3.36903	-89.8436	-35.3316	2	1	1.02576	16.1404	H02AB06	SYSTEMIC HORMONAL PREPARATIONS, EXCL. SEX HORMONES AND INSULINS	CORTICOSTEROIDS FOR SYSTEMIC USE	CORTICOSTEROIDS FOR SYSTEMIC USE, PLAIN	Glucocorticoids	prednisolone	CHEMBL1152	Glucocorticoid receptor agonist	--	Glucocorticoid	https://www.ebi.ac.uk/chembl/compound/inspect/CHEMBL1152
SJ000285542-6	PREDNISOLONE ACETATE	-76.4216	-24.6839	9.04095	-45.9792	-3.36903	-89.8436	-35.3316	2	1	1.02576	16.1404	S02BA03	SENSORY ORGANS	OTOLOGICALS	CORTICOSTEROIDS	Corticosteroids	prednisolone	CHEMBL1152	Glucocorticoid receptor agonist	--	Glucocorticoid	https://www.ebi.ac.uk/chembl/compound/inspect/CHEMBL1152
SJ000285543-9	PREDNISONE	55.0263	-4.39157	40.4314	32.4973	19.4123	13.476	25.9548	0	0	0.807525	8.59626	H02AB07	SYSTEMIC HORMONAL PREPARATIONS, EXCL. SEX HORMONES AND INSULINS	CORTICOSTEROIDS FOR SYSTEMIC USE	CORTICOSTEROIDS FOR SYSTEMIC USE, PLAIN	Glucocorticoids	prednisone	CHEMBL635	Glucocorticoid receptor agonist	--	Glucocorticoid	https://www.ebi.ac.uk/chembl/compound/inspect/CHEMBL635
SJ000285543-9	PREDNISONE	55.0263	-4.39157	40.4314	32.4973	19.4123	13.476	25.9548	0	0	0.807525	8.59626	A07EA03	ALIMENTARY TRACT AND METABOLISM	ANTIDIARRHEALS, INTESTINAL ANTIINFLAMMATORY & ANTIINFECTIVE AGENTS	INTESTINAL ANTIINFLAMMATORY AGENTS	Corticosteroids acting locally	prednisone	CHEMBL635	Glucocorticoid receptor agonist	--	Glucocorticoid	https://www.ebi.ac.uk/chembl/compound/inspect/CHEMBL635
SJ000285544-17	PRIMAQUINE	NA	-97.1435	-97.1881	-97.4381	-97.5874	-97.8239	-97.4381	5	5	0.00290494	0.126582	P01BA03	ANTIPARASITIC PRODUCTS, INSECTICIDES AND REPELLENTS	ANTIPROTOZOALS	ANTIMALARIALS	Aminoquinolines	primaquine	CHEMBL506	Unknown	--	Antimalarial	https://www.ebi.ac.uk/chembl/compound/inspect/CHEMBL506
SJ000285545-12	PRIMIDONE	1.56019	-12.7428	-1.48293	-3.78951	-6.50249	0.811706	-2.63622	0	0	1.44675	2.18001	N03AA03	NERVOUS SYSTEM	ANTIEPILEPTICS	ANTIEPILEPTICS	Barbiturates and derivatives	primidone	CHEMBL856	GABA-A receptor; anion channel positive allosteric modulator	Barbiturate site	Anticonvulsant	https://www.ebi.ac.uk/chembl/compound/inspect/CHEMBL856
SJ000285545-7	PRIMIDONE	NA	5.50903	6.03048	7.72745	-17.5841	3.26912	5.50903	0	0	10.6069	4.69795	N03AA03	NERVOUS SYSTEM	ANTIEPILEPTICS	ANTIEPILEPTICS	Barbiturates and derivatives	primidone	CHEMBL856	GABA-A receptor; anion channel positive allosteric modulator	Barbiturate site	Anticonvulsant	https://www.ebi.ac.uk/chembl/compound/inspect/CHEMBL856
SJ000285546-8	PROBENECID	11.1798	0.25735	-4.64738	-0.743993	3.00713	-5.67839	-0.243321	0	0	10.8617	2.49396	M04AB01	MUSCULO-SKELETAL SYSTEM	ANTIGOUT PREPARATIONS	ANTIGOUT PREPARATIONS	Preparations increasing uric acid excretion	probenecid	CHEMBL897	Solute carrier family 22 member 6 inhibitor	--	Uricosuric	https://www.ebi.ac.uk/chembl/compound/inspect/CHEMBL897
SJ000285547-11	PROCAINAMIDE HYDROCHLORIDE	-22.8088	-4.63782	-4.08709	-7.88758	2.07437	-10.7474	-6.2627	0	0	1.05116	3.43981	C01BA02	CARDIOVASCULAR SYSTEM	CARDIAC THERAPY	ANTIARRHYTHMICS, CLASS I AND III	Antiarrhythmics, class Ia	procainamide	CHEMBL640	Sodium channel alpha subunit blocker	--	Cardiac Depressant (anti-arrhythmic)	https://www.ebi.ac.uk/chembl/compound/inspect/CHEMBL640
SJ000285548-11	PROCAINE	-28.385	-19.2618	-26.8662	-17.479	-26.4642	-17.1633	-22.863	0	0	0.228625	2.10969	N01BA52	NERVOUS SYSTEM	ANESTHETICS	ANESTHETICS, LOCAL	Esters of aminobenzoic acid	procaine, combinations	CHEMBL569	Sodium channel alpha subunit blocker	--	Anesthetic (local)	https://www.ebi.ac.uk/chembl/compound/inspect/CHEMBL569
SJ000285548-11	PROCAINE	-28.385	-19.2618	-26.8662	-17.479	-26.4642	-17.1633	-22.863	0	0	0.228625	2.10969	C05AD05	CARDIOVASCULAR SYSTEM	VASOPROTECTIVES	AGENTS FOR TREATMENT OF HEMORRHOIDS AND ANAL FISSURES FOR TOPICAL USE	Local anesthetics	procaine	CHEMBL569	Sodium channel alpha subunit blocker	--	Anesthetic (local)	https://www.ebi.ac.uk/chembl/compound/inspect/CHEMBL569
SJ000285548-11	PROCAINE	-28.385	-19.2618	-26.8662	-17.479	-26.4642	-17.1633	-22.863	0	0	0.228625	2.10969	S01HA05	SENSORY ORGANS	OPHTHALMOLOGICALS	LOCAL ANESTHETICS	Local anesthetics	procaine	CHEMBL569	Sodium channel alpha subunit blocker	--	Anesthetic (local)	https://www.ebi.ac.uk/chembl/compound/inspect/CHEMBL569
SJ000285548-7	PROCAINE	NA	-13.5777	-19.9222	-19.1418	-49.9722	-14.1938	-19.1418	0	0	0.648307	6.77324	S01HA05	SENSORY ORGANS	OPHTHALMOLOGICALS	LOCAL ANESTHETICS	Local anesthetics	procaine	CHEMBL569	Sodium channel alpha subunit blocker	--	Anesthetic (local)	https://www.ebi.ac.uk/chembl/compound/inspect/CHEMBL569
SJ000285548-7	PROCAINE	NA	-13.5777	-19.9222	-19.1418	-49.9722	-14.1938	-19.1418	0	0	0.648307	6.77324	N01BA52	NERVOUS SYSTEM	ANESTHETICS	ANESTHETICS, LOCAL	Esters of aminobenzoic acid	procaine, combinations	CHEMBL569	Sodium channel alpha subunit blocker	--	Anesthetic (local)	https://www.ebi.ac.uk/chembl/compound/inspect/CHEMBL569
SJ000285548-7	PROCAINE	NA	-13.5777	-19.9222	-19.1418	-49.9722	-14.1938	-19.1418	0	0	0.648307	6.77324	C05AD05	CARDIOVASCULAR SYSTEM	VASOPROTECTIVES	AGENTS FOR TREATMENT OF HEMORRHOIDS AND ANAL FISSURES FOR TOPICAL USE	Local anesthetics	procaine	CHEMBL569	Sodium channel alpha subunit blocker	--	Anesthetic (local)	https://www.ebi.ac.uk/chembl/compound/inspect/CHEMBL569
SJ000285549-13	PROCHLORPERAZINE EDISYLATE	-67.3176	-43.8409	-94.5956	-77.1218	-96.5726	-97.6132	-85.8587	5	3	0.268163	8.70455	N05AB04	NERVOUS SYSTEM	PSYCHOLEPTICS	ANTIPSYCHOTICS	Phenothiazines with piperazine structure	prochlorperazine	CHEMBL728	Dopamine D2 receptor antagonist	--	Anti-Emetic,Anti-Emetic; Antipsychotic,Antipsychotic; Anti-Emetic	https://www.ebi.ac.uk/chembl/compound/inspect/CHEMBL728
SJ000285549-14	PROCHLORPERAZINE EDISYLATE	-105.852	-89.6592	-98.196	-76.881	-98.4824	-97.5583	-97.8771	6	5	0.106057	4.08896	N05AB04	NERVOUS SYSTEM	PSYCHOLEPTICS	ANTIPSYCHOTICS	Phenothiazines with piperazine structure	prochlorperazine	CHEMBL728	Dopamine D2 receptor antagonist	--	Anti-Emetic,Anti-Emetic; Antipsychotic,Antipsychotic; Anti-Emetic	https://www.ebi.ac.uk/chembl/compound/inspect/CHEMBL728
SJ000285550-7	PROCYCLIDINE HYDROCHLORIDE	-2.24307	-21.1803	-52.1024	-27.5944	-35.6604	-40.5926	-31.6274	1	0	0.576797	7.03968	N04AA04	NERVOUS SYSTEM	ANTI-PARKINSON DRUGS	ANTICHOLINERGIC AGENTS	Tertiary amines	procyclidine	CHEMBL86715	Muscarinic acetylcholine receptor M1 antagonist	--	Antiparkinsonian; Relaxant (skeletal muscle)	https://www.ebi.ac.uk/chembl/compound/inspect/CHEMBL86715
SJ000285551-14	PROGESTERONE	43.7926	-27.3723	-13.5699	-2.33679	-45.7488	-0.416533	-7.95335	0	0	3.98752	12.386	G03DA04	GENITO URINARY SYSTEM AND SEX HORMONES	SEX HORMONES AND MODULATORS OF THE GENITAL SYSTEM	PROGESTOGENS	Pregnen (4) derivatives	progesterone	CHEMBL103	Progesterone receptor agonist	--	Progestin	https://www.ebi.ac.uk/chembl/compound/inspect/CHEMBL103
SJ000285551-8	PROGESTERONE	NA	-25.1327	-16.1133	-1.16313	-52.1896	36.2913	-16.1133	1	0	2.79634	14.5834	G03DA04	GENITO URINARY SYSTEM AND SEX HORMONES	SEX HORMONES AND MODULATORS OF THE GENITAL SYSTEM	PROGESTOGENS	Pregnen (4) derivatives	progesterone	CHEMBL103	Progesterone receptor agonist	--	Progestin	https://www.ebi.ac.uk/chembl/compound/inspect/CHEMBL103
SJ000285552-9	PROPANTHELINE BROMIDE	5.03831	2.17707	60.6426	-15.9833	11.1443	-29.2126	3.60769	0	0	5.47046	12.5833	A03AB05	ALIMENTARY TRACT AND METABOLISM	DRUGS FOR FUNCTIONAL GASTROINTESTINAL DISORDERS	DRUGS FOR FUNCTIONAL GASTROINTESTINAL DISORDERS	Synthetic anticholinergics, quaternary ammonium compounds	propantheline	CHEMBL1180725	Muscarinic acetylcholine receptor M3 antagonist	--	Anticholinergic	https://www.ebi.ac.uk/chembl/compound/inspect/CHEMBL1180725
SJ000285553-6	CEFDITORIN PIVOXIL	7.09544	4.2533	-1.31457	5.5563	0.163467	-37.8937	2.20838	0	0	4.62349	6.96491	--	--	--	--	--	--	--	--	--	--
SJ000285563-4	PHENACEMIDE	-9.54839	2.39019	55.3554	-1.10574	4.37125	-5.16872	0.642222	0	0	3.09484	9.74844	N03AX07	NERVOUS SYSTEM	ANTIEPILEPTICS	ANTIEPILEPTICS	Other antiepileptics	phenacemide	CHEMBL918	Sodium channel alpha subunit blocker	--	Anticonvulsant	https://www.ebi.ac.uk/chembl/compound/inspect/CHEMBL918
SJ000285564-9	PHENELZINE SULFATE	3.27496	5.10694	1.58187	-4.22234	-13.4792	-8.56563	-1.32023	0	0	2.69383	2.98829	N06AF03	NERVOUS SYSTEM	PSYCHOANALEPTICS	ANTIDEPRESSANTS	Monoamine oxidase inhibitors, non-selective	phenelzine	CHEMBL1089	Monoamine oxidase inhibitor	--	Antidepressant	https://www.ebi.ac.uk/chembl/compound/inspect/CHEMBL1089
SJ000285565-10	PHENINDIONE	NA	-3.9602	-7.65396	-20.3623	14.4043	-39.4271	-7.65396	0	0	1.75501	8.94731	B01AA02	BLOOD AND BLOOD FORMING ORGANS	ANTITHROMBOTIC AGENTS	ANTITHROMBOTIC AGENTS	Vitamin K antagonists	phenindione	CHEMBL711	Vitamin k epoxide reductase complex subunit 1 isoform 1 inhibitor	--	--	https://www.ebi.ac.uk/chembl/compound/inspect/CHEMBL711
SJ000285567-11	PHENYLBUTAZONE	NA	13.1464	-3.3484	23.5017	6.76009	-4.06016	6.76009	0	0	1.6128	5.19306	M02AA01	MUSCULO-SKELETAL SYSTEM	TOPICAL PRODUCTS FOR JOINT AND MUSCULAR PAIN	TOPICAL PRODUCTS FOR JOINT AND MUSCULAR PAIN	Antiinflammatory preparations, non-steroids for topical use	phenylbutazone	CHEMBL101	Cyclooxygenase inhibitor	--	Antirheumatic	https://www.ebi.ac.uk/chembl/compound/inspect/CHEMBL101
SJ000285567-11	PHENYLBUTAZONE	NA	13.1464	-3.3484	23.5017	6.76009	-4.06016	6.76009	0	0	1.6128	5.19306	M01AA01	MUSCULO-SKELETAL SYSTEM	ANTIINFLAMMATORY AND ANTIRHEUMATIC PRODUCTS	ANTIINFLAMMATORY AND ANTIRHEUMATIC PRODUCTS, NON-STEROIDS	Butylpyrazolidines	phenylbutazone	CHEMBL101	Cyclooxygenase inhibitor	--	Antirheumatic	https://www.ebi.ac.uk/chembl/compound/inspect/CHEMBL101
SJ000285568-16	PHENYTOIN SODIUM | SJ000287776	5.23882	53.8922	-12.452	-17.112	-15.3399	-20.0165	-13.8959	0	0	29.3509	11.5615	N03AB02	NERVOUS SYSTEM	ANTIEPILEPTICS	ANTIEPILEPTICS	Hydantoin derivatives	phenytoin	CHEMBL1611	Sodium channel alpha subunit blocker	--	Anticonvulsant	https://www.ebi.ac.uk/chembl/compound/inspect/CHEMBL1611
SJ000285568-17	PHENYTOIN SODIUM | SJ000287776	-15.4439	-14.2781	-3.74519	-15.9422	-20.5422	-10.1356	-14.861	0	0	0.432035	2.35427	N03AB02	NERVOUS SYSTEM	ANTIEPILEPTICS	ANTIEPILEPTICS	Hydantoin derivatives	phenytoin	CHEMBL1611	Sodium channel alpha subunit blocker	--	Anticonvulsant	https://www.ebi.ac.uk/chembl/compound/inspect/CHEMBL1611
SJ000285569-4	PIPERAZINE	-40.0566	-6.16337	32.9426	-12.3253	-15.0002	-9.52538	-10.9254	0	0	2.82058	9.62043	P02CB01	ANTIPARASITIC PRODUCTS, INSECTICIDES AND REPELLENTS	ANTHELMINTICS	ANTINEMATODAL AGENTS	Piperazine and derivatives	piperazine	CHEMBL1412	--	--	Anthelmintic	https://www.ebi.ac.uk/chembl/compound/inspect/CHEMBL1412
SJ000285571-10	PYRILAMINE MALEATE	-7.15052	-3.84797	-3.59983	-2.38936	2.57934	-19.5771	-3.7239	0	0	1.3259	3.06604	D04AA02	DERMATOLOGICALS	ANTIPRURITICS, INCL. ANTIHISTAMINES, ANESTHETICS, ETC.	ANTIPRURITICS, INCL. ANTIHISTAMINES, ANESTHETICS, ETC.	Antihistamines for topical use	mepyramine	CHEMBL511	Histamine H1 receptor antagonist	--	Antihistaminic	https://www.ebi.ac.uk/chembl/compound/inspect/CHEMBL511
SJ000285571-10	PYRILAMINE MALEATE	-7.15052	-3.84797	-3.59983	-2.38936	2.57934	-19.5771	-3.7239	0	0	1.3259	3.06604	R06AC01	RESPIRATORY SYSTEM	ANTIHISTAMINES FOR SYSTEMIC USE	ANTIHISTAMINES FOR SYSTEMIC USE	Substituted ethylene diamines	mepyramine	CHEMBL511	Histamine H1 receptor antagonist	--	Antihistaminic	https://www.ebi.ac.uk/chembl/compound/inspect/CHEMBL511
SJ000285571-7	PYRILAMINE MALEATE	NA	-18.4387	-0.700629	-12.0008	-19.5863	-19.9044	-18.4387	0	0	0.577889	3.65076	D04AA02	DERMATOLOGICALS	ANTIPRURITICS, INCL. ANTIHISTAMINES, ANESTHETICS, ETC.	ANTIPRURITICS, INCL. ANTIHISTAMINES, ANESTHETICS, ETC.	Antihistamines for topical use	mepyramine	CHEMBL511	Histamine H1 receptor antagonist	--	Antihistaminic	https://www.ebi.ac.uk/chembl/compound/inspect/CHEMBL511
SJ000285571-7	PYRILAMINE MALEATE	NA	-18.4387	-0.700629	-12.0008	-19.5863	-19.9044	-18.4387	0	0	0.577889	3.65076	R06AC01	RESPIRATORY SYSTEM	ANTIHISTAMINES FOR SYSTEMIC USE	ANTIHISTAMINES FOR SYSTEMIC USE	Substituted ethylene diamines	mepyramine	CHEMBL511	Histamine H1 receptor antagonist	--	Antihistaminic	https://www.ebi.ac.uk/chembl/compound/inspect/CHEMBL511
SJ000285572-27	QUININE SULFATE	2.25804	-9.92359	47.588	7.47318	17.2782	-16.9328	4.86561	0	0	2.88207	9.36204	P01BC01	ANTIPARASITIC PRODUCTS, INSECTICIDES AND REPELLENTS	ANTIPROTOZOALS	ANTIMALARIALS	Methanolquinolines	quinine	CHEMBL170	Ferriprotoporphyrin IX inhibitor	--	Antimalarial,Deterrent (smoking)	https://www.ebi.ac.uk/chembl/compound/inspect/CHEMBL170
SJ000285572-27	QUININE SULFATE	2.25804	-9.92359	47.588	7.47318	17.2782	-16.9328	4.86561	0	0	2.88207	9.36204	M09AA72	MUSCULO-SKELETAL SYSTEM	OTHER DRUGS FOR DISORDERS OF THE MUSCULO-SKELETAL SYSTEM	OTHER DRUGS FOR DISORDERS OF THE MUSCULO-SKELETAL SYSTEM	Quinine and derivatives	quinine, combinations with psycholeptics	CHEMBL170	Ferriprotoporphyrin IX inhibitor	--	Antimalarial,Deterrent (smoking)	https://www.ebi.ac.uk/chembl/compound/inspect/CHEMBL170
SJ000285572-28	QUININE SULFATE	0.151134	-20.789	38.0133	-10.5398	-9.84649	-28.203	-10.1931	0	0	4.48194	9.51889	C01BA71	CARDIOVASCULAR SYSTEM	CARDIAC THERAPY	ANTIARRHYTHMICS, CLASS I AND III	Antiarrhythmics, class Ia	quinidine, combinations with psycholeptics	CHEMBL1294	Sodium channel alpha subunit blocker	--	Cardiac Depressant (anti-arrhythmic)	https://www.ebi.ac.uk/chembl/compound/inspect/CHEMBL1294
SJ000285575-11	SCOPOLAMINE HYDROBROMIDE	-12.8379	10.2502	1.2242	1.59202	-4.3122	5.89409	1.40811	0	0	26.7891	3.3	S01FA02	SENSORY ORGANS	OPHTHALMOLOGICALS	MYDRIATICS AND CYCLOPLEGICS	Anticholinergics	scopolamine	CHEMBL3138621	Muscarinic acetylcholine receptor M1 antagonist	--	Anticholinergic	https://www.ebi.ac.uk/chembl/compound/inspect/CHEMBL3138621
SJ000285575-11	SCOPOLAMINE HYDROBROMIDE	-12.8379	10.2502	1.2242	1.59202	-4.3122	5.89409	1.40811	0	0	26.7891	3.3	A04AD01	ALIMENTARY TRACT AND METABOLISM	ANTIEMETICS AND ANTINAUSEANTS	ANTIEMETICS AND ANTINAUSEANTS	Other antiemetics	scopolamine	CHEMBL3138621	Muscarinic acetylcholine receptor M1 antagonist	--	Anticholinergic	https://www.ebi.ac.uk/chembl/compound/inspect/CHEMBL3138621
SJ000285575-11	SCOPOLAMINE HYDROBROMIDE	-12.8379	10.2502	1.2242	1.59202	-4.3122	5.89409	1.40811	0	0	26.7891	3.3	N05CM05	NERVOUS SYSTEM	PSYCHOLEPTICS	HYPNOTICS AND SEDATIVES	Other hypnotics and sedatives	scopolamine	CHEMBL3138621	Muscarinic acetylcholine receptor M1 antagonist	--	Anticholinergic	https://www.ebi.ac.uk/chembl/compound/inspect/CHEMBL3138621
SJ000285576-10	SPECTINOMYCIN HYDROCHLORIDE	4.47268	-8.89894	-38.2528	-10.5807	-12.1686	-12.2798	-11.3746	0	0	1.0737	5.67705	J01XX04	ANTIINFECTIVES FOR SYSTEMIC USE	ANTIBACTERIALS FOR SYSTEMIC USE	OTHER ANTIBACTERIALS	Other antibacterials	spectinomycin	CHEMBL1200407	Bacterial 70S ribosome inhibitor	16s RRNA	Antibacterial	https://www.ebi.ac.uk/chembl/compound/inspect/CHEMBL1200407
SJ000285577-13	SPIRONOLACTONE	7.31011	-25.0084	-27.8325	-52.9827	-37.1658	-86.7073	-32.4991	2	1	0.846115	12.803	C03DA01	CARDIOVASCULAR SYSTEM	DIURETICS	POTASSIUM-SPARING AGENTS	Aldosterone antagonists	spironolactone	CHEMBL1393	Mineralocorticoid receptor antagonist	--	Diuretic; Aldosterone Antagonist	https://www.ebi.ac.uk/chembl/compound/inspect/CHEMBL1393
SJ000285579-5	LACTULOSE	-19.2898	-6.27318	-26.3482	-3.76607	-2.83745	2.77641	-5.01963	0	0	1.19659	4.53809	A06AD11	ALIMENTARY TRACT AND METABOLISM	DRUGS FOR CONSTIPATION	DRUGS FOR CONSTIPATION	Osmotically acting laxatives	lactulose	CHEMBL296306	Colonic bacteria substrate	--	Laxative	https://www.ebi.ac.uk/chembl/compound/inspect/CHEMBL296306
SJ000285580-9	MEGESTROL ACETATE	-29.3964	-25.7026	-28.2873	-17.6493	-9.26565	15.166	-21.6759	0	0	1.07173	6.93745	L02AB01	ANTINEOPLASTIC AND IMMUNOMODULATING AGENTS	ENDOCRINE THERAPY	HORMONES AND RELATED AGENTS	Progestogens	megestrol	CHEMBL1201139	Progesterone receptor agonist	--	Antineoplastic	https://www.ebi.ac.uk/chembl/compound/inspect/CHEMBL1201139
SJ000285580-9	MEGESTROL ACETATE	-29.3964	-25.7026	-28.2873	-17.6493	-9.26565	15.166	-21.6759	0	0	1.07173	6.93745	G03AC05	GENITO URINARY SYSTEM AND SEX HORMONES	SEX HORMONES AND MODULATORS OF THE GENITAL SYSTEM	HORMONAL CONTRACEPTIVES FOR SYSTEMIC USE	Progestogens	megestrol	CHEMBL1201139	Progesterone receptor agonist	--	Antineoplastic	https://www.ebi.ac.uk/chembl/compound/inspect/CHEMBL1201139
SJ000285581-10	METOCLOPRAMIDE HYDROCHLORIDE	-21.4212	-17.6843	-24.0005	-21.7759	-24.8186	-29.5205	-22.8882	0	0	0.171117	1.62095	A03FA01	ALIMENTARY TRACT AND METABOLISM	DRUGS FOR FUNCTIONAL GASTROINTESTINAL DISORDERS	PROPULSIVES	Propulsives	metoclopramide	CHEMBL86	Dopamine D2 receptor antagonist	--	Anti-Emetic	https://www.ebi.ac.uk/chembl/compound/inspect/CHEMBL86
SJ000285582-10	NIACIN	-7.62365	-1.02008	3.66055	1.18062	-3.87184	-26.4398	-2.44596	0	0	1.91708	4.44989	C04AC01	CARDIOVASCULAR SYSTEM	PERIPHERAL VASODILATORS	PERIPHERAL VASODILATORS	Nicotinic acid and derivatives	nicotinic acid	CHEMBL573	--	--	Vitamin (enzyme co-factor); Antihyperlipidemic	https://www.ebi.ac.uk/chembl/compound/inspect/CHEMBL573
SJ000285582-10	NIACIN	-7.62365	-1.02008	3.66055	1.18062	-3.87184	-26.4398	-2.44596	0	0	1.91708	4.44989	C10AD02	CARDIOVASCULAR SYSTEM	LIPID MODIFYING AGENTS	LIPID MODIFYING AGENTS, PLAIN	Nicotinic acid and derivatives	nicotinic acid	CHEMBL573	--	--	Vitamin (enzyme co-factor); Antihyperlipidemic	https://www.ebi.ac.uk/chembl/compound/inspect/CHEMBL573
SJ000285591-5	OXYPHENBUTAZONE	NA	-97.4374	-98.5747	-98.7047	-98.6454	-98.5401	-98.5747	5	5	0.0053976	0.237479	M01AA03	MUSCULO-SKELETAL SYSTEM	ANTIINFLAMMATORY AND ANTIRHEUMATIC PRODUCTS	ANTIINFLAMMATORY AND ANTIRHEUMATIC PRODUCTS, NON-STEROIDS	Butylpyrazolidines	oxyphenbutazone	CHEMBL1228	Cyclooxygenase inhibitor	--	Antirheumatic; Anti-Inflammatory	https://www.ebi.ac.uk/chembl/compound/inspect/CHEMBL1228
SJ000285591-5	OXYPHENBUTAZONE	NA	-97.4374	-98.5747	-98.7047	-98.6454	-98.5401	-98.5747	5	5	0.0053976	0.237479	M02AA04	MUSCULO-SKELETAL SYSTEM	TOPICAL PRODUCTS FOR JOINT AND MUSCULAR PAIN	TOPICAL PRODUCTS FOR JOINT AND MUSCULAR PAIN	Antiinflammatory preparations, non-steroids for topical use	oxyphenbutazone	CHEMBL1228	Cyclooxygenase inhibitor	--	Antirheumatic; Anti-Inflammatory	https://www.ebi.ac.uk/chembl/compound/inspect/CHEMBL1228
SJ000285591-5	OXYPHENBUTAZONE	NA	-97.4374	-98.5747	-98.7047	-98.6454	-98.5401	-98.5747	5	5	0.0053976	0.237479	S01BC02	SENSORY ORGANS	OPHTHALMOLOGICALS	ANTIINFLAMMATORY AGENTS	Antiinflammatory agents, non-steroids	oxyphenbutazone	CHEMBL1228	Cyclooxygenase inhibitor	--	Antirheumatic; Anti-Inflammatory	https://www.ebi.ac.uk/chembl/compound/inspect/CHEMBL1228
SJ000285592-18	TAMOXIFEN	-11.033	-35.3378	-63.0632	-57.0998	-68.294	-58.9247	-58.0123	4	0	0.443967	8.87371	L02BA01	ANTINEOPLASTIC AND IMMUNOMODULATING AGENTS	ENDOCRINE THERAPY	HORMONE ANTAGONISTS AND RELATED AGENTS	Anti-estrogens	tamoxifen	CHEMBL83	Estrogen receptor alpha modulator	--	Anti-Estrogen	https://www.ebi.ac.uk/chembl/compound/inspect/CHEMBL83
SJ000285593-9	NATEGLINIDE	NA	-21.2831	-3.7524	-8.14575	-16.871	-0.556413	-8.14575	0	0	0.864261	3.91214	A10BX03	ALIMENTARY TRACT AND METABOLISM	DRUGS USED IN DIABETES	BLOOD GLUCOSE LOWERING DRUGS, EXCL. INSULINS	Other blood glucose lowering drugs, excl. insulins	nateglinide	CHEMBL783	Sulfonylurea receptor 1, Kir6.2 blocker	--	--	https://www.ebi.ac.uk/chembl/compound/inspect/CHEMBL783
SJ000285595-4	ACEBUTOLOL HYDROCHLORIDE	NA	-14.1906	-10.0754	-29.0094	-53.3623	-28.4841	-28.4841	1	0	0.627899	7.58857	C07AB04	CARDIOVASCULAR SYSTEM	BETA BLOCKING AGENTS	BETA BLOCKING AGENTS	Beta blocking agents, selective	acebutolol	CHEMBL642	Beta-1 adrenergic receptor antagonist	--	Anti-Adrenergic (beta-receptor)	https://www.ebi.ac.uk/chembl/compound/inspect/CHEMBL642
SJ000285595-9	ACEBUTOLOL HYDROCHLORIDE	-10.4145	-1.27947	-2.54443	-11.7663	-15.6274	-11.6095	-11.012	0	0	0.640613	2.32071	C07AB04	CARDIOVASCULAR SYSTEM	BETA BLOCKING AGENTS	BETA BLOCKING AGENTS	Beta blocking agents, selective	acebutolol	CHEMBL642	Beta-1 adrenergic receptor antagonist	--	Anti-Adrenergic (beta-receptor)	https://www.ebi.ac.uk/chembl/compound/inspect/CHEMBL642
SJ000285597-7	BIOTIN	-54.1135	-3.56357	47.4173	-13.8652	11.6474	-59.5007	-8.71437	2	0	3.37455	16.5269	A11HA05	ALIMENTARY TRACT AND METABOLISM	VITAMINS	OTHER PLAIN VITAMIN PREPARATIONS	Other plain vitamin preparations	biotin	CHEMBL857	--	--	Vitamin	https://www.ebi.ac.uk/chembl/compound/inspect/CHEMBL857
SJ000285599-5	CEFOXITIN SODIUM	6.8579	11.0401	-28.4716	-8.80007	-4.14825	6.49657	1.17416	0	0	5.15078	5.96683	J01DC01	ANTIINFECTIVES FOR SYSTEMIC USE	ANTIBACTERIALS FOR SYSTEMIC USE	OTHER BETA-LACTAM ANTIBACTERIALS	Second-generation cephalosporins	cefoxitin	CHEMBL996	Bacterial penicillin-binding protein inhibitor	--	Antibacterial	https://www.ebi.ac.uk/chembl/compound/inspect/CHEMBL996
SJ000285600-13	CIMETIDINE	-11.344	-2.08174	-26.8103	-10.6577	-3.88894	-3.05075	-7.27333	0	0	0.964759	3.7964	A02BA51	ALIMENTARY TRACT AND METABOLISM	DRUGS FOR ACID RELATED DISORDERS	DRUGS FOR PEPTIC ULCER AND GASTRO-OESOPHAGEAL REFLUX DISEASE (GORD)	H2-receptor antagonists	cimetidine, combinations	CHEMBL30	Histamine H2 receptor antagonist	--	Antagonist (to histamine-H2 receptors)	https://www.ebi.ac.uk/chembl/compound/inspect/CHEMBL30
SJ000285602-8	SULFAMETHIZOLE	-5.84336	5.28197	58.244	-3.56458	15.6679	-6.45267	0.858691	0	0	2.35349	10.1419	B05CA04	BLOOD AND BLOOD FORMING ORGANS	BLOOD SUBSTITUTES AND PERFUSION SOLUTIONS	IRRIGATING SOLUTIONS	Antiinfectives	sulfamethizole	CHEMBL1191	Bacterial dihydropteroate synthase inhibitor	--	Antibacterial	https://www.ebi.ac.uk/chembl/compound/inspect/CHEMBL1191
SJ000285602-8	SULFAMETHIZOLE	-5.84336	5.28197	58.244	-3.56458	15.6679	-6.45267	0.858691	0	0	2.35349	10.1419	J01EB02	ANTIINFECTIVES FOR SYSTEMIC USE	ANTIBACTERIALS FOR SYSTEMIC USE	SULFONAMIDES AND TRIMETHOPRIM	Short-acting sulfonamides	sulfamethizole	CHEMBL1191	Bacterial dihydropteroate synthase inhibitor	--	Antibacterial	https://www.ebi.ac.uk/chembl/compound/inspect/CHEMBL1191
SJ000285602-8	SULFAMETHIZOLE	-5.84336	5.28197	58.244	-3.56458	15.6679	-6.45267	0.858691	0	0	2.35349	10.1419	D06BA04	DERMATOLOGICALS	ANTIBIOTICS AND CHEMOTHERAPEUTICS FOR DERMATOLOGICAL USE	CHEMOTHERAPEUTICS FOR TOPICAL USE	Sulfonamides	sulfamethizole	CHEMBL1191	Bacterial dihydropteroate synthase inhibitor	--	Antibacterial	https://www.ebi.ac.uk/chembl/compound/inspect/CHEMBL1191
SJ000285602-8	SULFAMETHIZOLE	-5.84336	5.28197	58.244	-3.56458	15.6679	-6.45267	0.858691	0	0	2.35349	10.1419	S01AB01	SENSORY ORGANS	OPHTHALMOLOGICALS	ANTIINFECTIVES	Sulfonamides	sulfamethizole	CHEMBL1191	Bacterial dihydropteroate synthase inhibitor	--	Antibacterial	https://www.ebi.ac.uk/chembl/compound/inspect/CHEMBL1191
SJ000285603-9	SULFAMETHOXAZOLE	-1.13874	-3.45377	55.3129	-5.3436	0.342932	-13.2126	-2.29626	0	0	4.59578	10.1651	J01EC01	ANTIINFECTIVES FOR SYSTEMIC USE	ANTIBACTERIALS FOR SYSTEMIC USE	SULFONAMIDES AND TRIMETHOPRIM	Intermediate-acting sulfonamides	sulfamethoxazole	CHEMBL443	Bacterial dihydropteroate synthase inhibitor	--	Antibacterial	https://www.ebi.ac.uk/chembl/compound/inspect/CHEMBL443
SJ000285605-9	TERBUTALINE HEMISULFATE	17.3919	10.0703	3.97484	-5.07224	-2.58775	-4.26145	0.693544	0	0	2.77315	3.68237	R03AC03	RESPIRATORY SYSTEM	DRUGS FOR OBSTRUCTIVE AIRWAY DISEASES	ADRENERGICS, INHALANTS	Selective beta-2-adrenoreceptor agonists	terbutaline	CHEMBL1760	Beta-2 adrenergic receptor agonist	--	Bronchodilator	https://www.ebi.ac.uk/chembl/compound/inspect/CHEMBL1760
SJ000285606-11	TETRACAINE HYDROCHLORIDE	-21.1225	14.9388	-58.4616	20.1256	-78.0673	-62.5485	-39.792	3	0	1.35857	17.1138	C05AD02	CARDIOVASCULAR SYSTEM	VASOPROTECTIVES	AGENTS FOR TREATMENT OF HEMORRHOIDS AND ANAL FISSURES FOR TOPICAL USE	Local anesthetics	tetracaine	CHEMBL698	Sodium channel alpha subunit blocker	--	Anesthetic (local),Anesthetic (topical)	https://www.ebi.ac.uk/chembl/compound/inspect/CHEMBL698
SJ000285606-11	TETRACAINE HYDROCHLORIDE	-21.1225	14.9388	-58.4616	20.1256	-78.0673	-62.5485	-39.792	3	0	1.35857	17.1138	D04AB06	DERMATOLOGICALS	ANTIPRURITICS, INCL. ANTIHISTAMINES, ANESTHETICS, ETC.	ANTIPRURITICS, INCL. ANTIHISTAMINES, ANESTHETICS, ETC.	Anesthetics for topical use	tetracaine	CHEMBL698	Sodium channel alpha subunit blocker	--	Anesthetic (local),Anesthetic (topical)	https://www.ebi.ac.uk/chembl/compound/inspect/CHEMBL698
SJ000285606-11	TETRACAINE HYDROCHLORIDE	-21.1225	14.9388	-58.4616	20.1256	-78.0673	-62.5485	-39.792	3	0	1.35857	17.1138	S01HA03	SENSORY ORGANS	OPHTHALMOLOGICALS	LOCAL ANESTHETICS	Local anesthetics	tetracaine	CHEMBL698	Sodium channel alpha subunit blocker	--	Anesthetic (local),Anesthetic (topical)	https://www.ebi.ac.uk/chembl/compound/inspect/CHEMBL698
SJ000285606-11	TETRACAINE HYDROCHLORIDE	-21.1225	14.9388	-58.4616	20.1256	-78.0673	-62.5485	-39.792	3	0	1.35857	17.1138	N01BA03	NERVOUS SYSTEM	ANESTHETICS	ANESTHETICS, LOCAL	Esters of aminobenzoic acid	tetracaine	CHEMBL698	Sodium channel alpha subunit blocker	--	Anesthetic (local),Anesthetic (topical)	https://www.ebi.ac.uk/chembl/compound/inspect/CHEMBL698
SJ000285607-10	TETRACYCLINE HYDROCHLORIDE	-8.64458	-14.5957	-41.2739	-25.1126	-16.5171	-9.7668	-15.5564	0	0	0.634371	5.00311	J01AA07	ANTIINFECTIVES FOR SYSTEMIC USE	ANTIBACTERIALS FOR SYSTEMIC USE	TETRACYCLINES	Tetracyclines	tetracycline	CHEMBL454950	Bacterial 70S ribosome inhibitor	16s RRNA	Anti-Amebic; Antirickettsial; Antibacterial	https://www.ebi.ac.uk/chembl/compound/inspect/CHEMBL454950
SJ000285607-10	TETRACYCLINE HYDROCHLORIDE	-8.64458	-14.5957	-41.2739	-25.1126	-16.5171	-9.7668	-15.5564	0	0	0.634371	5.00311	S02AA08	SENSORY ORGANS	OTOLOGICALS	ANTIINFECTIVES	Antiinfectives	tetracycline	CHEMBL454950	Bacterial 70S ribosome inhibitor	16s RRNA	Anti-Amebic; Antirickettsial; Antibacterial	https://www.ebi.ac.uk/chembl/compound/inspect/CHEMBL454950
SJ000285607-10	TETRACYCLINE HYDROCHLORIDE	-8.64458	-14.5957	-41.2739	-25.1126	-16.5171	-9.7668	-15.5564	0	0	0.634371	5.00311	S01AA09	SENSORY ORGANS	OPHTHALMOLOGICALS	ANTIINFECTIVES	Antibiotics	tetracycline	CHEMBL454950	Bacterial 70S ribosome inhibitor	16s RRNA	Anti-Amebic; Antirickettsial; Antibacterial	https://www.ebi.ac.uk/chembl/compound/inspect/CHEMBL454950
SJ000285607-10	TETRACYCLINE HYDROCHLORIDE	-8.64458	-14.5957	-41.2739	-25.1126	-16.5171	-9.7668	-15.5564	0	0	0.634371	5.00311	S03AA02	SENSORY ORGANS	OPHTHALMOLOGICAL AND OTOLOGICAL PREPARATIONS	ANTIINFECTIVES	Antiinfectives	tetracycline	CHEMBL454950	Bacterial 70S ribosome inhibitor	16s RRNA	Anti-Amebic; Antirickettsial; Antibacterial	https://www.ebi.ac.uk/chembl/compound/inspect/CHEMBL454950
SJ000285607-10	TETRACYCLINE HYDROCHLORIDE	-8.64458	-14.5957	-41.2739	-25.1126	-16.5171	-9.7668	-15.5564	0	0	0.634371	5.00311	D06AA04	DERMATOLOGICALS	ANTIBIOTICS AND CHEMOTHERAPEUTICS FOR DERMATOLOGICAL USE	ANTIBIOTICS FOR TOPICAL USE	Tetracycline and derivatives	tetracycline	CHEMBL454950	Bacterial 70S ribosome inhibitor	16s RRNA	Anti-Amebic; Antirickettsial; Antibacterial	https://www.ebi.ac.uk/chembl/compound/inspect/CHEMBL454950
SJ000285607-10	TETRACYCLINE HYDROCHLORIDE	-8.64458	-14.5957	-41.2739	-25.1126	-16.5171	-9.7668	-15.5564	0	0	0.634371	5.00311	A01AB13	ALIMENTARY TRACT AND METABOLISM	STOMATOLOGICAL PREPARATIONS	STOMATOLOGICAL PREPARATIONS	Antiinfectives and antiseptics for local oral treatment	tetracycline	CHEMBL454950	Bacterial 70S ribosome inhibitor	16s RRNA	Anti-Amebic; Antirickettsial; Antibacterial	https://www.ebi.ac.uk/chembl/compound/inspect/CHEMBL454950
SJ000285607-9	TETRACYCLINE HYDROCHLORIDE	-2.30891	-8.54907	22.4319	-6.65247	0.45962	-7.10014	-4.48069	0	0	40.5823	4.7469	D06AA04	DERMATOLOGICALS	ANTIBIOTICS AND CHEMOTHERAPEUTICS FOR DERMATOLOGICAL USE	ANTIBIOTICS FOR TOPICAL USE	Tetracycline and derivatives	tetracycline	CHEMBL454950	Bacterial 70S ribosome inhibitor	16s RRNA	Anti-Amebic; Antirickettsial; Antibacterial	https://www.ebi.ac.uk/chembl/compound/inspect/CHEMBL454950
SJ000285607-9	TETRACYCLINE HYDROCHLORIDE	-2.30891	-8.54907	22.4319	-6.65247	0.45962	-7.10014	-4.48069	0	0	40.5823	4.7469	S03AA02	SENSORY ORGANS	OPHTHALMOLOGICAL AND OTOLOGICAL PREPARATIONS	ANTIINFECTIVES	Antiinfectives	tetracycline	CHEMBL454950	Bacterial 70S ribosome inhibitor	16s RRNA	Anti-Amebic; Antirickettsial; Antibacterial	https://www.ebi.ac.uk/chembl/compound/inspect/CHEMBL454950
SJ000285607-9	TETRACYCLINE HYDROCHLORIDE	-2.30891	-8.54907	22.4319	-6.65247	0.45962	-7.10014	-4.48069	0	0	40.5823	4.7469	A01AB13	ALIMENTARY TRACT AND METABOLISM	STOMATOLOGICAL PREPARATIONS	STOMATOLOGICAL PREPARATIONS	Antiinfectives and antiseptics for local oral treatment	tetracycline	CHEMBL454950	Bacterial 70S ribosome inhibitor	16s RRNA	Anti-Amebic; Antirickettsial; Antibacterial	https://www.ebi.ac.uk/chembl/compound/inspect/CHEMBL454950
SJ000285607-9	TETRACYCLINE HYDROCHLORIDE	-2.30891	-8.54907	22.4319	-6.65247	0.45962	-7.10014	-4.48069	0	0	40.5823	4.7469	S02AA08	SENSORY ORGANS	OTOLOGICALS	ANTIINFECTIVES	Antiinfectives	tetracycline	CHEMBL454950	Bacterial 70S ribosome inhibitor	16s RRNA	Anti-Amebic; Antirickettsial; Antibacterial	https://www.ebi.ac.uk/chembl/compound/inspect/CHEMBL454950
SJ000285607-9	TETRACYCLINE HYDROCHLORIDE	-2.30891	-8.54907	22.4319	-6.65247	0.45962	-7.10014	-4.48069	0	0	40.5823	4.7469	J01AA07	ANTIINFECTIVES FOR SYSTEMIC USE	ANTIBACTERIALS FOR SYSTEMIC USE	TETRACYCLINES	Tetracyclines	tetracycline	CHEMBL454950	Bacterial 70S ribosome inhibitor	16s RRNA	Anti-Amebic; Antirickettsial; Antibacterial	https://www.ebi.ac.uk/chembl/compound/inspect/CHEMBL454950
SJ000285607-9	TETRACYCLINE HYDROCHLORIDE	-2.30891	-8.54907	22.4319	-6.65247	0.45962	-7.10014	-4.48069	0	0	40.5823	4.7469	S01AA09	SENSORY ORGANS	OPHTHALMOLOGICALS	ANTIINFECTIVES	Antibiotics	tetracycline	CHEMBL454950	Bacterial 70S ribosome inhibitor	16s RRNA	Anti-Amebic; Antirickettsial; Antibacterial	https://www.ebi.ac.uk/chembl/compound/inspect/CHEMBL454950
SJ000285610-13	THIORIDAZINE HYDROCHLORIDE	-93.0314	-98.2551	-98.4143	-98.2718	-98.3009	-98.9191	-98.2863	6	6	0.0227513	0.905897	N05AC02	NERVOUS SYSTEM	PSYCHOLEPTICS	ANTIPSYCHOTICS	Phenothiazines with piperidine structure	thioridazine	CHEMBL479	Serotonin 2a (5-HT2a) receptor antagonist	--	Antipsychotic; Sedative-Hypnotic,Sedative-Hypnotic; Antipsychotic	https://www.ebi.ac.uk/chembl/compound/inspect/CHEMBL479
SJ000285611-17	URSODIOL	-15.8094	-10.2749	-64.0403	-24.1608	-7.63893	-21.3492	-18.5793	1	0	0.865029	8.43276	A05AA02	ALIMENTARY TRACT AND METABOLISM	BILE AND LIVER THERAPY	BILE THERAPY	Bile acids and derivatives	ursodeoxycholic acid	CHEMBL1551	Bile acid receptor FXR agonist	--	Anticholelithogenic	https://www.ebi.ac.uk/chembl/compound/inspect/CHEMBL1551
SJ000285611-18	URSODIOL	-12.9149	-6.3204	-3.85024	-9.91755	-13.2752	-9.14237	-9.52996	0	0	0.398754	1.50366	A05AA02	ALIMENTARY TRACT AND METABOLISM	BILE AND LIVER THERAPY	BILE THERAPY	Bile acids and derivatives	ursodeoxycholic acid	CHEMBL1551	Bile acid receptor FXR agonist	--	Anticholelithogenic	https://www.ebi.ac.uk/chembl/compound/inspect/CHEMBL1551
SJ000285612-7	TOLAZOLINE HYDROCHLORIDE	16.4139	2.25738	-29.276	-28.8455	-15.1144	-25.6956	-20.405	0	0	1.41001	7.7001	M02AX02	MUSCULO-SKELETAL SYSTEM	TOPICAL PRODUCTS FOR JOINT AND MUSCULAR PAIN	TOPICAL PRODUCTS FOR JOINT AND MUSCULAR PAIN	Other topical products for joint and muscular pain	tolazoline	CHEMBL770	Histamine H1 receptor agonist	--	Vasodilator (peripheral)	https://www.ebi.ac.uk/chembl/compound/inspect/CHEMBL770
SJ000285612-7	TOLAZOLINE HYDROCHLORIDE	16.4139	2.25738	-29.276	-28.8455	-15.1144	-25.6956	-20.405	0	0	1.41001	7.7001	C04AB02	CARDIOVASCULAR SYSTEM	PERIPHERAL VASODILATORS	PERIPHERAL VASODILATORS	Imidazoline derivatives	tolazoline	CHEMBL770	Histamine H1 receptor agonist	--	Vasodilator (peripheral)	https://www.ebi.ac.uk/chembl/compound/inspect/CHEMBL770
SJ000285613-12	TOLBUTAMIDE	NA	-10.5893	-9.49982	-12.9334	7.12801	5.25011	-9.49982	0	0	2.30655	4.25903	A10BB03	ALIMENTARY TRACT AND METABOLISM	DRUGS USED IN DIABETES	BLOOD GLUCOSE LOWERING DRUGS, EXCL. INSULINS	Sulfonylureas	tolbutamide	CHEMBL782	Sulfonylurea receptor 1, Kir6.2 blocker	--	Antidiabetic,Diagnostic Aid (diabetes)	https://www.ebi.ac.uk/chembl/compound/inspect/CHEMBL782
SJ000285613-12	TOLBUTAMIDE	NA	-10.5893	-9.49982	-12.9334	7.12801	5.25011	-9.49982	0	0	2.30655	4.25903	V04CA01	VARIOUS	DIAGNOSTIC AGENTS	OTHER DIAGNOSTIC AGENTS	Tests for diabetes	tolbutamide	CHEMBL782	Sulfonylurea receptor 1, Kir6.2 blocker	--	Antidiabetic,Diagnostic Aid (diabetes)	https://www.ebi.ac.uk/chembl/compound/inspect/CHEMBL782
SJ000285613-13	TOLBUTAMIDE	4.50318	-4.32212	-2.79485	-1.45009	-5.64131	9.12101	-2.12247	0	0	58.7929	2.3369	A10BB03	ALIMENTARY TRACT AND METABOLISM	DRUGS USED IN DIABETES	BLOOD GLUCOSE LOWERING DRUGS, EXCL. INSULINS	Sulfonylureas	tolbutamide	CHEMBL782	Sulfonylurea receptor 1, Kir6.2 blocker	--	Antidiabetic,Diagnostic Aid (diabetes)	https://www.ebi.ac.uk/chembl/compound/inspect/CHEMBL782
SJ000285613-13	TOLBUTAMIDE	4.50318	-4.32212	-2.79485	-1.45009	-5.64131	9.12101	-2.12247	0	0	58.7929	2.3369	V04CA01	VARIOUS	DIAGNOSTIC AGENTS	OTHER DIAGNOSTIC AGENTS	Tests for diabetes	tolbutamide	CHEMBL782	Sulfonylurea receptor 1, Kir6.2 blocker	--	Antidiabetic,Diagnostic Aid (diabetes)	https://www.ebi.ac.uk/chembl/compound/inspect/CHEMBL782
SJ000285614-8	TOLMETIN	-20.3582	-19.7978	-37.8723	-12.2696	-4.39329	-2.05213	-16.0337	0	0	0.810965	5.33822	M01AB03	MUSCULO-SKELETAL SYSTEM	ANTIINFLAMMATORY AND ANTIRHEUMATIC PRODUCTS	ANTIINFLAMMATORY AND ANTIRHEUMATIC PRODUCTS, NON-STEROIDS	Acetic acid derivatives and related substances	tolmetin	CHEMBL1020	Cyclooxygenase inhibitor	--	Anti-Inflammatory	https://www.ebi.ac.uk/chembl/compound/inspect/CHEMBL1020
SJ000285614-8	TOLMETIN	-20.3582	-19.7978	-37.8723	-12.2696	-4.39329	-2.05213	-16.0337	0	0	0.810965	5.33822	M02AA21	MUSCULO-SKELETAL SYSTEM	TOPICAL PRODUCTS FOR JOINT AND MUSCULAR PAIN	TOPICAL PRODUCTS FOR JOINT AND MUSCULAR PAIN	Antiinflammatory preparations, non-steroids for topical use	tolmetin	CHEMBL1020	Cyclooxygenase inhibitor	--	Anti-Inflammatory	https://www.ebi.ac.uk/chembl/compound/inspect/CHEMBL1020
SJ000285615-21	VIDARABINE	-12.5272	-12.6803	-45.5556	-49.9515	-19.6221	-16.2371	-17.9296	0	0	0.652794	6.95454	J05AB03	ANTIINFECTIVES FOR SYSTEMIC USE	ANTIVIRALS FOR SYSTEMIC USE	DIRECT ACTING ANTIVIRALS	Nucleosides and nucleotides excl. reverse transcriptase inhibitors	vidarabine	CHEMBL1090	Human herpesvirus 1 DNA polymerase inhibitor	--	Antiviral	https://www.ebi.ac.uk/chembl/compound/inspect/CHEMBL1090
SJ000285615-21	VIDARABINE	-12.5272	-12.6803	-45.5556	-49.9515	-19.6221	-16.2371	-17.9296	0	0	0.652794	6.95454	S01AD06	SENSORY ORGANS	OPHTHALMOLOGICALS	ANTIINFECTIVES	Antivirals	vidarabine	CHEMBL1090	Human herpesvirus 1 DNA polymerase inhibitor	--	Antiviral	https://www.ebi.ac.uk/chembl/compound/inspect/CHEMBL1090
SJ000285615-22	VIDARABINE	-1.89292	11.7727	-32.7091	-14.2764	-15.9739	-19.8628	-15.1251	0	0	1.26302	6.26847	J05AB03	ANTIINFECTIVES FOR SYSTEMIC USE	ANTIVIRALS FOR SYSTEMIC USE	DIRECT ACTING ANTIVIRALS	Nucleosides and nucleotides excl. reverse transcriptase inhibitors	vidarabine	CHEMBL1090	Human herpesvirus 1 DNA polymerase inhibitor	--	Antiviral	https://www.ebi.ac.uk/chembl/compound/inspect/CHEMBL1090
SJ000285615-22	VIDARABINE	-1.89292	11.7727	-32.7091	-14.2764	-15.9739	-19.8628	-15.1251	0	0	1.26302	6.26847	S01AD06	SENSORY ORGANS	OPHTHALMOLOGICALS	ANTIINFECTIVES	Antivirals	vidarabine	CHEMBL1090	Human herpesvirus 1 DNA polymerase inhibitor	--	Antiviral	https://www.ebi.ac.uk/chembl/compound/inspect/CHEMBL1090
SJ000285616-6	WARFARIN	NA	-6.44182	-8.43042	15.6809	2.35519	1.86756	1.86756	0	0	9.45945	4.25694	B01AA03	BLOOD AND BLOOD FORMING ORGANS	ANTITHROMBOTIC AGENTS	ANTITHROMBOTIC AGENTS	Vitamin K antagonists	warfarin	CHEMBL1464	Vitamin k epoxide reductase complex subunit 1 isoform 1 inhibitor	--	Anticoagulant	https://www.ebi.ac.uk/chembl/compound/inspect/CHEMBL1464
SJ000285621-10	CARNITINE HYDROCHLORIDE	NA	-11.5488	-16.142	-6.45057	-10.0367	-7.71816	-10.0367	0	0	0.364368	1.6913	--	--	--	--	--	--	--	--	--	--
SJ000285627-13	NALIDIXIC ACID	0.746693	-4.78536	28.9583	-13.7423	-10.6931	-18.6447	-7.73924	0	0	5.64158	6.97111	J01MB02	ANTIINFECTIVES FOR SYSTEMIC USE	ANTIBACTERIALS FOR SYSTEMIC USE	QUINOLONE ANTIBACTERIALS	Other quinolones	nalidixic acid	CHEMBL5	Bacterial DNA gyrase inhibitor	--	Antibacterial	https://www.ebi.ac.uk/chembl/compound/inspect/CHEMBL5
SJ000285629-8	HYDROXYZINE PAMOATE	NA	-50.1954	-73.407	-54.5934	-66.3651	-76.526	-66.3651	5	0	0.179215	5.14686	N05BB51	NERVOUS SYSTEM	PSYCHOLEPTICS	ANXIOLYTICS	Diphenylmethane derivatives	hydroxyzine, combinations	CHEMBL896	Histamine H1 receptor antagonist	--	Tranquilizer (minor)	https://www.ebi.ac.uk/chembl/compound/inspect/CHEMBL896
SJ000285630-17	IBUPROFEN	5.44022	13.607	4.23771	1.06555	22.2709	2.6154	4.83896	0	0	0.993934	3.32982	M02AA13	MUSCULO-SKELETAL SYSTEM	TOPICAL PRODUCTS FOR JOINT AND MUSCULAR PAIN	TOPICAL PRODUCTS FOR JOINT AND MUSCULAR PAIN	Antiinflammatory preparations, non-steroids for topical use	ibuprofen	CHEMBL521	Cyclooxygenase inhibitor	--	Anti-Inflammatory	https://www.ebi.ac.uk/chembl/compound/inspect/CHEMBL521
SJ000285630-17	IBUPROFEN	5.44022	13.607	4.23771	1.06555	22.2709	2.6154	4.83896	0	0	0.993934	3.32982	M01AE51	MUSCULO-SKELETAL SYSTEM	ANTIINFLAMMATORY AND ANTIRHEUMATIC PRODUCTS	ANTIINFLAMMATORY AND ANTIRHEUMATIC PRODUCTS, NON-STEROIDS	Propionic acid derivatives	ibuprofen, combinations	CHEMBL521	Cyclooxygenase inhibitor	--	Anti-Inflammatory	https://www.ebi.ac.uk/chembl/compound/inspect/CHEMBL521
SJ000285630-17	IBUPROFEN	5.44022	13.607	4.23771	1.06555	22.2709	2.6154	4.83896	0	0	0.993934	3.32982	G02CC01	GENITO URINARY SYSTEM AND SEX HORMONES	OTHER GYNECOLOGICALS	OTHER GYNECOLOGICALS	Antiinflammatory products for vaginal administration	ibuprofen	CHEMBL521	Cyclooxygenase inhibitor	--	Anti-Inflammatory	https://www.ebi.ac.uk/chembl/compound/inspect/CHEMBL521
SJ000285630-17	IBUPROFEN	5.44022	13.607	4.23771	1.06555	22.2709	2.6154	4.83896	0	0	0.993934	3.32982	R02AX02	RESPIRATORY SYSTEM	THROAT PREPARATIONS	THROAT PREPARATIONS	Other throat preparations	ibuprofen	CHEMBL521	Cyclooxygenase inhibitor	--	Anti-Inflammatory	https://www.ebi.ac.uk/chembl/compound/inspect/CHEMBL521
SJ000285630-17	IBUPROFEN	5.44022	13.607	4.23771	1.06555	22.2709	2.6154	4.83896	0	0	0.993934	3.32982	C01EB16	CARDIOVASCULAR SYSTEM	CARDIAC THERAPY	OTHER CARDIAC PREPARATIONS	Other cardiac preparations	ibuprofen	CHEMBL521	Cyclooxygenase inhibitor	--	Anti-Inflammatory	https://www.ebi.ac.uk/chembl/compound/inspect/CHEMBL521
SJ000285630-18	IBUPROFEN	NA	-2.40738	1.26902	-1.00962	3.57822	-4.6331	-1.00962	0	0	4.97616	1.42553	R02AX02	RESPIRATORY SYSTEM	THROAT PREPARATIONS	THROAT PREPARATIONS	Other throat preparations	ibuprofen	CHEMBL521	Cyclooxygenase inhibitor	--	Anti-Inflammatory	https://www.ebi.ac.uk/chembl/compound/inspect/CHEMBL521
SJ000285630-18	IBUPROFEN	NA	-2.40738	1.26902	-1.00962	3.57822	-4.6331	-1.00962	0	0	4.97616	1.42553	M02AA13	MUSCULO-SKELETAL SYSTEM	TOPICAL PRODUCTS FOR JOINT AND MUSCULAR PAIN	TOPICAL PRODUCTS FOR JOINT AND MUSCULAR PAIN	Antiinflammatory preparations, non-steroids for topical use	ibuprofen	CHEMBL521	Cyclooxygenase inhibitor	--	Anti-Inflammatory	https://www.ebi.ac.uk/chembl/compound/inspect/CHEMBL521
SJ000285630-18	IBUPROFEN	NA	-2.40738	1.26902	-1.00962	3.57822	-4.6331	-1.00962	0	0	4.97616	1.42553	M01AE51	MUSCULO-SKELETAL SYSTEM	ANTIINFLAMMATORY AND ANTIRHEUMATIC PRODUCTS	ANTIINFLAMMATORY AND ANTIRHEUMATIC PRODUCTS, NON-STEROIDS	Propionic acid derivatives	ibuprofen, combinations	CHEMBL521	Cyclooxygenase inhibitor	--	Anti-Inflammatory	https://www.ebi.ac.uk/chembl/compound/inspect/CHEMBL521
SJ000285630-18	IBUPROFEN	NA	-2.40738	1.26902	-1.00962	3.57822	-4.6331	-1.00962	0	0	4.97616	1.42553	C01EB16	CARDIOVASCULAR SYSTEM	CARDIAC THERAPY	OTHER CARDIAC PREPARATIONS	Other cardiac preparations	ibuprofen	CHEMBL521	Cyclooxygenase inhibitor	--	Anti-Inflammatory	https://www.ebi.ac.uk/chembl/compound/inspect/CHEMBL521
SJ000285630-18	IBUPROFEN	NA	-2.40738	1.26902	-1.00962	3.57822	-4.6331	-1.00962	0	0	4.97616	1.42553	G02CC01	GENITO URINARY SYSTEM AND SEX HORMONES	OTHER GYNECOLOGICALS	OTHER GYNECOLOGICALS	Antiinflammatory products for vaginal administration	ibuprofen	CHEMBL521	Cyclooxygenase inhibitor	--	Anti-Inflammatory	https://www.ebi.ac.uk/chembl/compound/inspect/CHEMBL521
SJ000285631-11	IMIPRAMINE HYDROCHLORIDE	NA	3.39669	-32.7141	-30.1361	-64.792	-49.113	-32.7141	1	0	0.733827	11.3785	N06AA02	NERVOUS SYSTEM	PSYCHOANALEPTICS	ANTIDEPRESSANTS	Non-selective monoamine reuptake inhibitors	imipramine	CHEMBL11	Serotonin transporter inhibitor	--	Antidepressant	https://www.ebi.ac.uk/chembl/compound/inspect/CHEMBL11
SJ000285632-8	INDAPAMIDE	-29.0569	-46.5803	-69.8155	-96.1989	-60.4235	-92.0136	-65.1195	4	2	0.395595	10.6076	C03BA11	CARDIOVASCULAR SYSTEM	DIURETICS	LOW-CEILING DIURETICS, EXCL. THIAZIDES	Sulfonamides, plain	indapamide	CHEMBL406	Thiazide-sensitive sodium-chloride cotransporter inhibitor	--	Antihypertensive; Diuretic	https://www.ebi.ac.uk/chembl/compound/inspect/CHEMBL406
SJ000285633-12	INDOMETHACIN	-3.59857	2.81726	-16.899	-24.6022	-7.99923	-43.9873	-12.4491	0	0	1.07619	6.90288	M02AA23	MUSCULO-SKELETAL SYSTEM	TOPICAL PRODUCTS FOR JOINT AND MUSCULAR PAIN	TOPICAL PRODUCTS FOR JOINT AND MUSCULAR PAIN	Antiinflammatory preparations, non-steroids for topical use	indometacin	CHEMBL6	Cyclooxygenase inhibitor	--	Anti-Inflammatory	https://www.ebi.ac.uk/chembl/compound/inspect/CHEMBL6
SJ000285633-12	INDOMETHACIN	-3.59857	2.81726	-16.899	-24.6022	-7.99923	-43.9873	-12.4491	0	0	1.07619	6.90288	S01BC01	SENSORY ORGANS	OPHTHALMOLOGICALS	ANTIINFLAMMATORY AGENTS	Antiinflammatory agents, non-steroids	indometacin	CHEMBL6	Cyclooxygenase inhibitor	--	Anti-Inflammatory	https://www.ebi.ac.uk/chembl/compound/inspect/CHEMBL6
SJ000285633-12	INDOMETHACIN	-3.59857	2.81726	-16.899	-24.6022	-7.99923	-43.9873	-12.4491	0	0	1.07619	6.90288	C01EB03	CARDIOVASCULAR SYSTEM	CARDIAC THERAPY	OTHER CARDIAC PREPARATIONS	Other cardiac preparations	indometacin	CHEMBL6	Cyclooxygenase inhibitor	--	Anti-Inflammatory	https://www.ebi.ac.uk/chembl/compound/inspect/CHEMBL6
SJ000285633-12	INDOMETHACIN	-3.59857	2.81726	-16.899	-24.6022	-7.99923	-43.9873	-12.4491	0	0	1.07619	6.90288	M01AB51	MUSCULO-SKELETAL SYSTEM	ANTIINFLAMMATORY AND ANTIRHEUMATIC PRODUCTS	ANTIINFLAMMATORY AND ANTIRHEUMATIC PRODUCTS, NON-STEROIDS	Acetic acid derivatives and related substances	indometacin, combinations	CHEMBL6	Cyclooxygenase inhibitor	--	Anti-Inflammatory	https://www.ebi.ac.uk/chembl/compound/inspect/CHEMBL6
SJ000285633-13	INDOMETHACIN	-22.6806	-7.66666	-31.4962	-4.4246	-3.08898	-7.35254	-7.5096	0	0	0.903839	4.71752	M02AA23	MUSCULO-SKELETAL SYSTEM	TOPICAL PRODUCTS FOR JOINT AND MUSCULAR PAIN	TOPICAL PRODUCTS FOR JOINT AND MUSCULAR PAIN	Antiinflammatory preparations, non-steroids for topical use	indometacin	CHEMBL6	Cyclooxygenase inhibitor	--	Anti-Inflammatory	https://www.ebi.ac.uk/chembl/compound/inspect/CHEMBL6
SJ000285633-13	INDOMETHACIN	-22.6806	-7.66666	-31.4962	-4.4246	-3.08898	-7.35254	-7.5096	0	0	0.903839	4.71752	M01AB51	MUSCULO-SKELETAL SYSTEM	ANTIINFLAMMATORY AND ANTIRHEUMATIC PRODUCTS	ANTIINFLAMMATORY AND ANTIRHEUMATIC PRODUCTS, NON-STEROIDS	Acetic acid derivatives and related substances	indometacin, combinations	CHEMBL6	Cyclooxygenase inhibitor	--	Anti-Inflammatory	https://www.ebi.ac.uk/chembl/compound/inspect/CHEMBL6
SJ000285633-13	INDOMETHACIN	-22.6806	-7.66666	-31.4962	-4.4246	-3.08898	-7.35254	-7.5096	0	0	0.903839	4.71752	S01BC01	SENSORY ORGANS	OPHTHALMOLOGICALS	ANTIINFLAMMATORY AGENTS	Antiinflammatory agents, non-steroids	indometacin	CHEMBL6	Cyclooxygenase inhibitor	--	Anti-Inflammatory	https://www.ebi.ac.uk/chembl/compound/inspect/CHEMBL6
SJ000285633-13	INDOMETHACIN	-22.6806	-7.66666	-31.4962	-4.4246	-3.08898	-7.35254	-7.5096	0	0	0.903839	4.71752	C01EB03	CARDIOVASCULAR SYSTEM	CARDIAC THERAPY	OTHER CARDIAC PREPARATIONS	Other cardiac preparations	indometacin	CHEMBL6	Cyclooxygenase inhibitor	--	Anti-Inflammatory	https://www.ebi.ac.uk/chembl/compound/inspect/CHEMBL6
SJ000285635-12	IPRATROPIUM BROMIDE	-22.3165	-28.0105	-37.0231	-41.4655	-17.6768	-40.3076	-32.5168	0	0	0.319323	4.05864	R03BB01	RESPIRATORY SYSTEM	DRUGS FOR OBSTRUCTIVE AIRWAY DISEASES	OTHER DRUGS FOR OBSTRUCTIVE AIRWAY DISEASES, INHALANTS	Anticholinergics	ipratropium bromide	--	--	--	--
SJ000285635-12	IPRATROPIUM BROMIDE	-22.3165	-28.0105	-37.0231	-41.4655	-17.6768	-40.3076	-32.5168	0	0	0.319323	4.05864	R01AX03	RESPIRATORY SYSTEM	NASAL PREPARATIONS	DECONGESTANTS AND OTHER NASAL PREPARATIONS FOR TOPICAL USE	Other nasal preparations	ipratropium bromide	--	--	--	--
SJ000285635-4	IPRATROPIUM BROMIDE	NA	-6.27023	7.34883	-7.0114	-18.2611	-9.49469	-7.0114	0	0	1.36656	4.11773	R03BB01	RESPIRATORY SYSTEM	DRUGS FOR OBSTRUCTIVE AIRWAY DISEASES	OTHER DRUGS FOR OBSTRUCTIVE AIRWAY DISEASES, INHALANTS	Anticholinergics	ipratropium bromide	--	--	--	--
SJ000285635-4	IPRATROPIUM BROMIDE	NA	-6.27023	7.34883	-7.0114	-18.2611	-9.49469	-7.0114	0	0	1.36656	4.11773	R01AX03	RESPIRATORY SYSTEM	NASAL PREPARATIONS	DECONGESTANTS AND OTHER NASAL PREPARATIONS FOR TOPICAL USE	Other nasal preparations	ipratropium bromide	--	--	--	--
SJ000285637-23	ISOPROTERENOL HYDROCHLORIDE	10.951	9.57881	-4.94379	6.38541	-5.56656	-33.2453	0.72081	0	0	5.88869	6.7475	R03CB51	RESPIRATORY SYSTEM	DRUGS FOR OBSTRUCTIVE AIRWAY DISEASES	ADRENERGICS FOR SYSTEMIC USE	Non-selective beta-adrenoreceptor agonists	isoprenaline, combinations	CHEMBL434	Adrenergic receptor beta agonist	--	Bronchodilator	https://www.ebi.ac.uk/chembl/compound/inspect/CHEMBL434
SJ000285637-23	ISOPROTERENOL HYDROCHLORIDE	10.951	9.57881	-4.94379	6.38541	-5.56656	-33.2453	0.72081	0	0	5.88869	6.7475	C01CA02	CARDIOVASCULAR SYSTEM	CARDIAC THERAPY	CARDIAC STIMULANTS EXCL. CARDIAC GLYCOSIDES	Adrenergic and dopaminergic agents	isoprenaline	CHEMBL434	Adrenergic receptor beta agonist	--	Bronchodilator	https://www.ebi.ac.uk/chembl/compound/inspect/CHEMBL434
SJ000285637-24	ISOPROTERENOL HYDROCHLORIDE	-14.0553	-1.87222	-27.7975	-12.0205	-3.06985	-17.4774	-13.0379	0	0	0.756816	3.92868	C01CA02	CARDIOVASCULAR SYSTEM	CARDIAC THERAPY	CARDIAC STIMULANTS EXCL. CARDIAC GLYCOSIDES	Adrenergic and dopaminergic agents	isoprenaline	CHEMBL434	Adrenergic receptor beta agonist	--	Bronchodilator	https://www.ebi.ac.uk/chembl/compound/inspect/CHEMBL434
SJ000285637-24	ISOPROTERENOL HYDROCHLORIDE	-14.0553	-1.87222	-27.7975	-12.0205	-3.06985	-17.4774	-13.0379	0	0	0.756816	3.92868	R03CB51	RESPIRATORY SYSTEM	DRUGS FOR OBSTRUCTIVE AIRWAY DISEASES	ADRENERGICS FOR SYSTEMIC USE	Non-selective beta-adrenoreceptor agonists	isoprenaline, combinations	CHEMBL434	Adrenergic receptor beta agonist	--	Bronchodilator	https://www.ebi.ac.uk/chembl/compound/inspect/CHEMBL434
SJ000285639-5	KANAMYCIN SULFATE	-13.5073	-1.73288	-5.28237	-2.57245	1.48589	-19.7422	-3.92741	0	0	1.17331	3.30124	S01AA24	SENSORY ORGANS	OPHTHALMOLOGICALS	ANTIINFECTIVES	Antibiotics	kanamycin	CHEMBL1384	Bacterial 70S ribosome inhibitor	16s RRNA	Antibacterial	https://www.ebi.ac.uk/chembl/compound/inspect/CHEMBL1384
SJ000285639-5	KANAMYCIN SULFATE	-13.5073	-1.73288	-5.28237	-2.57245	1.48589	-19.7422	-3.92741	0	0	1.17331	3.30124	A07AA08	ALIMENTARY TRACT AND METABOLISM	ANTIDIARRHEALS, INTESTINAL ANTIINFLAMMATORY & ANTIINFECTIVE AGENTS	INTESTINAL ANTIINFECTIVES	Antibiotics	kanamycin	CHEMBL1384	Bacterial 70S ribosome inhibitor	16s RRNA	Antibacterial	https://www.ebi.ac.uk/chembl/compound/inspect/CHEMBL1384
SJ000285639-5	KANAMYCIN SULFATE	-13.5073	-1.73288	-5.28237	-2.57245	1.48589	-19.7422	-3.92741	0	0	1.17331	3.30124	J01GB04	ANTIINFECTIVES FOR SYSTEMIC USE	ANTIBACTERIALS FOR SYSTEMIC USE	AMINOGLYCOSIDE ANTIBACTERIALS	Other aminoglycosides	kanamycin	CHEMBL1384	Bacterial 70S ribosome inhibitor	16s RRNA	Antibacterial	https://www.ebi.ac.uk/chembl/compound/inspect/CHEMBL1384
SJ000285640-12	KETOCONAZOLE	-14.0914	-46.4192	-83.8223	-55.8932	-84.9466	-49.2181	-52.5557	3	2	0.475115	10.81	D01AC08	DERMATOLOGICALS	ANTIFUNGALS FOR DERMATOLOGICAL USE	ANTIFUNGALS FOR TOPICAL USE	Imidazole and triazole derivatives	ketoconazole	CHEMBL295698	Cytochrome P450 51 inhibitor	--	Antifungal	https://www.ebi.ac.uk/chembl/compound/inspect/CHEMBL295698
SJ000285640-12	KETOCONAZOLE	-14.0914	-46.4192	-83.8223	-55.8932	-84.9466	-49.2181	-52.5557	3	2	0.475115	10.81	G01AF11	GENITO URINARY SYSTEM AND SEX HORMONES	GYNECOLOGICAL ANTIINFECTIVES AND ANTISEPTICS	ANTIINFECTIVES AND ANTISEPTICS, EXCL. COMBINATIONS WITH CORTICOSTEROIDS	Imidazole derivatives	ketoconazole	CHEMBL295698	Cytochrome P450 51 inhibitor	--	Antifungal	https://www.ebi.ac.uk/chembl/compound/inspect/CHEMBL295698
SJ000285640-12	KETOCONAZOLE	-14.0914	-46.4192	-83.8223	-55.8932	-84.9466	-49.2181	-52.5557	3	2	0.475115	10.81	J02AB02	ANTIINFECTIVES FOR SYSTEMIC USE	ANTIMYCOTICS FOR SYSTEMIC USE	ANTIMYCOTICS FOR SYSTEMIC USE	Imidazole derivatives	ketoconazole	CHEMBL295698	Cytochrome P450 51 inhibitor	--	Antifungal	https://www.ebi.ac.uk/chembl/compound/inspect/CHEMBL295698
SJ000285641-10	LEUCOVORIN CALCIUM	2.47719	4.089	2.62191	-1.93091	-2.96843	-11.3622	0.273139	0	0	4.84364	2.33117	V03AF04	VARIOUS	ALL OTHER THERAPEUTIC PRODUCTS	ALL OTHER THERAPEUTIC PRODUCTS	Detoxifying agents for antineoplastic treatment	calcium levofolinate	CHEMBL1908841	Unknown	--	Antidote (to folic acid antagonists)	https://www.ebi.ac.uk/chembl/compound/inspect/CHEMBL1908841
SJ000285641-9	LEUCOVORIN CALCIUM	-0.0282462	0.593215	3.12436	12.0725	7.73768	-22.2228	1.85879	0	0	55.9743	4.86249	V03AF03	VARIOUS	ALL OTHER THERAPEUTIC PRODUCTS	ALL OTHER THERAPEUTIC PRODUCTS	Detoxifying agents for antineoplastic treatment	calcium folinate	CHEMBL1679	--	--	Antidote (to folic acid antagonists); Anti-Anemic (folate deficiency)	https://www.ebi.ac.uk/chembl/compound/inspect/CHEMBL1679
SJ000285642-12	MAPROTILINE HYDROCHLORIDE	-93.9322	-59.6858	-19.9628	-63.0174	-98.7702	-96.1207	-78.4748	5	3	0.427219	12.5428	N06AA21	NERVOUS SYSTEM	PSYCHOANALEPTICS	ANTIDEPRESSANTS	Non-selective monoamine reuptake inhibitors	maprotiline	CHEMBL21731	Norepinephrine transporter inhibitor	--	Antidepressant	https://www.ebi.ac.uk/chembl/compound/inspect/CHEMBL21731
SJ000285643-9	MECLIZINE	-91.0502	-97.5834	-97.2676	-97.9474	-97.3168	-98.2387	-97.4501	6	6	0.0282542	1.11388	R06AE55	RESPIRATORY SYSTEM	ANTIHISTAMINES FOR SYSTEMIC USE	ANTIHISTAMINES FOR SYSTEMIC USE	Piperazine derivatives	meclozine, combinations	CHEMBL1623	Histamine H1 receptor antagonist	--	Anti-Emetic	https://www.ebi.ac.uk/chembl/compound/inspect/CHEMBL1623
SJ000285645-10	MEDROXYPROGESTERONE ACETATE	-52.4077	-28.9243	-67.9734	-98.642	-52.5749	-88	-60.2742	5	2	0.395758	10.4621	L02AB02	ANTINEOPLASTIC AND IMMUNOMODULATING AGENTS	ENDOCRINE THERAPY	HORMONES AND RELATED AGENTS	Progestogens	medroxyprogesterone	CHEMBL717	Progesterone receptor agonist	--	Progestin	https://www.ebi.ac.uk/chembl/compound/inspect/CHEMBL717
SJ000285645-10	MEDROXYPROGESTERONE ACETATE	-52.4077	-28.9243	-67.9734	-98.642	-52.5749	-88	-60.2742	5	2	0.395758	10.4621	G03DA02	GENITO URINARY SYSTEM AND SEX HORMONES	SEX HORMONES AND MODULATORS OF THE GENITAL SYSTEM	PROGESTOGENS	Pregnen (4) derivatives	medroxyprogesterone	CHEMBL717	Progesterone receptor agonist	--	Progestin	https://www.ebi.ac.uk/chembl/compound/inspect/CHEMBL717
SJ000285646-6	MEDRYSONE	-32.0031	-36.0774	4.80862	-56.4272	-17.0435	-71.9232	-34.0402	2	0	0.786356	11.1646	S01BA08	SENSORY ORGANS	OPHTHALMOLOGICALS	ANTIINFLAMMATORY AGENTS	Corticosteroids, plain	medrysone	CHEMBL1201173	Glucocorticoid receptor agonist	--	Glucocorticoid	https://www.ebi.ac.uk/chembl/compound/inspect/CHEMBL1201173
SJ000285647-8	MEPENZOLATE BROMIDE	NA	-18.0301	-12.9041	-11.7173	-10.9353	-14.7587	-12.9041	0	0	0.20716	1.26637	A03AB12	ALIMENTARY TRACT AND METABOLISM	DRUGS FOR FUNCTIONAL GASTROINTESTINAL DISORDERS	DRUGS FOR FUNCTIONAL GASTROINTESTINAL DISORDERS	Synthetic anticholinergics, quaternary ammonium compounds	mepenzolate	CHEMBL524004	Muscarinic acetylcholine receptor M3 antagonist	--	Anticholinergic	https://www.ebi.ac.uk/chembl/compound/inspect/CHEMBL524004
SJ000285649-8	METHACHOLINE CHLORIDE | SJ000287389	-7.52828	-8.1413	-29.4951	-5.03563	-12.5186	6.74897	-7.83479	0	0	1.26699	4.82505	--	--	--	--	--	--	CHEMBL978	Muscarinic acetylcholine receptor M3 agonist	--	Cholinergic	https://www.ebi.ac.uk/chembl/compound/inspect/CHEMBL978
SJ000285651-8	METHIMAZOLE	NA	1.6767	-8.76193	-13.2992	-19.8254	-1.23953	-8.76193	0	0	1.05753	3.92062	H03BB02	SYSTEMIC HORMONAL PREPARATIONS, EXCL. SEX HORMONES AND INSULINS	THYROID THERAPY	ANTITHYROID PREPARATIONS	Sulfur-containing imidazole derivatives	thiamazole	CHEMBL1515	Thyroid peroxidase inhibitor	--	Thyroid Inhibitor	https://www.ebi.ac.uk/chembl/compound/inspect/CHEMBL1515
SJ000285652-8	METHOCARBAMOL	NA	-0.2749	-12.588	-8.65797	-20.2669	-6.37395	-8.65797	0	0	0.771601	3.32384	M03BA53	MUSCULO-SKELETAL SYSTEM	MUSCLE RELAXANTS	MUSCLE RELAXANTS, CENTRALLY ACTING AGENTS	Carbamic acid esters	methocarbamol, combinations excl. psycholeptics	CHEMBL1201117	Carbonic anhydrase I inhibitor	--	Relaxant (skeletal muscle)	https://www.ebi.ac.uk/chembl/compound/inspect/CHEMBL1201117
SJ000285654-13	METHSCOPOLAMINE BROMIDE	-65.1809	-5.68713	-6.34511	-38.6435	-13.437	-85.0895	-26.0402	2	1	0.93456	13.6324	A03BB03	ALIMENTARY TRACT AND METABOLISM	DRUGS FOR FUNCTIONAL GASTROINTESTINAL DISORDERS	BELLADONNA AND DERIVATIVES, PLAIN	Belladonna alkaloids, semisynthetic, quaternary ammonium compounds	methylscopolamine	CHEMBL1201024	Muscarinic acetylcholine receptor M3 antagonist	--	--	https://www.ebi.ac.uk/chembl/compound/inspect/CHEMBL1201024
SJ000285654-13	METHSCOPOLAMINE BROMIDE	-65.1809	-5.68713	-6.34511	-38.6435	-13.437	-85.0895	-26.0402	2	1	0.93456	13.6324	S01FA03	SENSORY ORGANS	OPHTHALMOLOGICALS	MYDRIATICS AND CYCLOPLEGICS	Anticholinergics	methylscopolamine	CHEMBL1201024	Muscarinic acetylcholine receptor M3 antagonist	--	--	https://www.ebi.ac.uk/chembl/compound/inspect/CHEMBL1201024
SJ000285655-14	METHYLDOPA	-6.51374	6.44886	-25.5108	6.81956	9.11395	-1.17421	2.63732	0	0	7.2167	5.3112	C02AB01	CARDIOVASCULAR SYSTEM	ANTIHYPERTENSIVES	ANTIADRENERGIC AGENTS, CENTRALLY ACTING	Methyldopa	methyldopa (levorotatory)	CHEMBL459	Adrenergic receptor alpha-2 agonist	--	Antihypertensive	https://www.ebi.ac.uk/chembl/compound/inspect/CHEMBL459
SJ000285657-9	METHYLPREDNISOLONE	-48.2058	49.9533	25.9881	-33.8701	9.15285	-84.1591	-12.3586	1	1	3.72834	20.5839	D10AA02	DERMATOLOGICALS	ANTI-ACNE PREPARATIONS	ANTI-ACNE PREPARATIONS FOR TOPICAL USE	Corticosteroids, combinations for treatment of acne	methylprednisolone	CHEMBL650	Glucocorticoid receptor agonist	--	Glucocorticoid	https://www.ebi.ac.uk/chembl/compound/inspect/CHEMBL650
SJ000285657-9	METHYLPREDNISOLONE	-48.2058	49.9533	25.9881	-33.8701	9.15285	-84.1591	-12.3586	1	1	3.72834	20.5839	D07AA01	DERMATOLOGICALS	CORTICOSTEROIDS, DERMATOLOGICAL PREPARATIONS	CORTICOSTEROIDS, PLAIN	Corticosteroids, weak (group I)	methylprednisolone	CHEMBL650	Glucocorticoid receptor agonist	--	Glucocorticoid	https://www.ebi.ac.uk/chembl/compound/inspect/CHEMBL650
SJ000285657-9	METHYLPREDNISOLONE	-48.2058	49.9533	25.9881	-33.8701	9.15285	-84.1591	-12.3586	1	1	3.72834	20.5839	H02BX01	SYSTEMIC HORMONAL PREPARATIONS, EXCL. SEX HORMONES AND INSULINS	CORTICOSTEROIDS FOR SYSTEMIC USE	CORTICOSTEROIDS FOR SYSTEMIC USE, COMBINATIONS	Corticosteroids for systemic use, combinations	methylprednisolone, combinations	CHEMBL650	Glucocorticoid receptor agonist	--	Glucocorticoid	https://www.ebi.ac.uk/chembl/compound/inspect/CHEMBL650
SJ000285658-12	METOPROLOL	-14.247	-9.05216	33.9321	-2.23442	13.5805	-0.702332	-1.46837	0	0	4.96634	7.18975	C07AB02	CARDIOVASCULAR SYSTEM	BETA BLOCKING AGENTS	BETA BLOCKING AGENTS	Beta blocking agents, selective	metoprolol	CHEMBL13	Beta-1 adrenergic receptor antagonist	--	Anti-Adrenergic (beta-receptor),Antihypertensive,Antihypertensive; Anti-Anginal	https://www.ebi.ac.uk/chembl/compound/inspect/CHEMBL13
SJ000285659-11	MINOCYCLINE HYDROCHLORIDE | SJ000288037	NA	-99.164	-98.6591	-98.5757	-98.3957	-98.8045	-98.6591	5	5	0.00292703	0.129225	A01AB23	ALIMENTARY TRACT AND METABOLISM	STOMATOLOGICAL PREPARATIONS	STOMATOLOGICAL PREPARATIONS	Antiinfectives and antiseptics for local oral treatment	minocycline	CHEMBL1200881	Bacterial 70S ribosome inhibitor	16s RRNA	Antibacterial	https://www.ebi.ac.uk/chembl/compound/inspect/CHEMBL1200881
SJ000285659-11	MINOCYCLINE HYDROCHLORIDE | SJ000288037	NA	-99.164	-98.6591	-98.5757	-98.3957	-98.8045	-98.6591	5	5	0.00292703	0.129225	J01AA08	ANTIINFECTIVES FOR SYSTEMIC USE	ANTIBACTERIALS FOR SYSTEMIC USE	TETRACYCLINES	Tetracyclines	minocycline	CHEMBL1200881	Bacterial 70S ribosome inhibitor	16s RRNA	Antibacterial	https://www.ebi.ac.uk/chembl/compound/inspect/CHEMBL1200881
SJ000285660-14	MINOXIDIL | SJ000287161	-6.96551	-1.47601	0.220501	-6.75583	8.01791	-4.45966	-2.96784	0	0	2.96157	2.30095	C02DC01	CARDIOVASCULAR SYSTEM	ANTIHYPERTENSIVES	ARTERIOLAR SMOOTH MUSCLE, AGENTS ACTING ON	Pyrimidine derivatives	minoxidil	CHEMBL802	Sulfonylurea receptor 2, Kir6.2 opener	SUR2 is binding site	Hair Growth Stimulant (topical); Antihypertensive	https://www.ebi.ac.uk/chembl/compound/inspect/CHEMBL802
SJ000285660-14	MINOXIDIL | SJ000287161	-6.96551	-1.47601	0.220501	-6.75583	8.01791	-4.45966	-2.96784	0	0	2.96157	2.30095	D11AX01	DERMATOLOGICALS	OTHER DERMATOLOGICAL PREPARATIONS	OTHER DERMATOLOGICAL PREPARATIONS	Other dermatologicals	minoxidil	CHEMBL802	Sulfonylurea receptor 2, Kir6.2 opener	SUR2 is binding site	Hair Growth Stimulant (topical); Antihypertensive	https://www.ebi.ac.uk/chembl/compound/inspect/CHEMBL802
SJ000285661-7	MOXALACTAM DISODIUM	NA	-20.183	-20.5372	-44.4066	-15.3191	1.59211	-20.183	0	0	0.832599	7.36163	J01DD06	ANTIINFECTIVES FOR SYSTEMIC USE	ANTIBACTERIALS FOR SYSTEMIC USE	OTHER BETA-LACTAM ANTIBACTERIALS	Third-generation cephalosporins	latamoxef	CHEMBL1200357	Bacterial penicillin-binding protein inhibitor	--	Anti-Infective	https://www.ebi.ac.uk/chembl/compound/inspect/CHEMBL1200357
SJ000285663-14	NALOXONE	-37.0608	3.89497	-25.194	-15.9817	-8.11951	-43.1385	-20.5878	0	0	0.848247	7.24909	V03AB15	VARIOUS	ALL OTHER THERAPEUTIC PRODUCTS	ALL OTHER THERAPEUTIC PRODUCTS	Antidotes	naloxone	CHEMBL80	Opioid receptors; mu/kappa/delta antagonist	--	Antagonist (to narcotics)	https://www.ebi.ac.uk/chembl/compound/inspect/CHEMBL80
SJ000285663-14	NALOXONE	-37.0608	3.89497	-25.194	-15.9817	-8.11951	-43.1385	-20.5878	0	0	0.848247	7.24909	A06AH04	ALIMENTARY TRACT AND METABOLISM	DRUGS FOR CONSTIPATION	DRUGS FOR CONSTIPATION	Peripheral opioid receptor antagonists	naloxone	CHEMBL80	Opioid receptors; mu/kappa/delta antagonist	--	Antagonist (to narcotics)	https://www.ebi.ac.uk/chembl/compound/inspect/CHEMBL80
SJ000285663-15	NALOXONE	-0.777983	6.49399	0.329811	-6.86141	-14.5486	-23.2511	-3.8197	0	0	1.69315	4.44866	V03AB15	VARIOUS	ALL OTHER THERAPEUTIC PRODUCTS	ALL OTHER THERAPEUTIC PRODUCTS	Antidotes	naloxone	CHEMBL80	Opioid receptors; mu/kappa/delta antagonist	--	Antagonist (to narcotics)	https://www.ebi.ac.uk/chembl/compound/inspect/CHEMBL80
SJ000285663-15	NALOXONE	-0.777983	6.49399	0.329811	-6.86141	-14.5486	-23.2511	-3.8197	0	0	1.69315	4.44866	A06AH04	ALIMENTARY TRACT AND METABOLISM	DRUGS FOR CONSTIPATION	DRUGS FOR CONSTIPATION	Peripheral opioid receptor antagonists	naloxone	CHEMBL80	Opioid receptors; mu/kappa/delta antagonist	--	Antagonist (to narcotics)	https://www.ebi.ac.uk/chembl/compound/inspect/CHEMBL80
SJ000285664-14	NAPHAZOLINE	-3.32458	2.65106	-7.08012	-17.8243	-5.91618	-34.8091	-6.49815	0	0	1.21403	5.47693	R01AB02	RESPIRATORY SYSTEM	NASAL PREPARATIONS	DECONGESTANTS AND OTHER NASAL PREPARATIONS FOR TOPICAL USE	Sympathomimetics, combinations excl. corticosteroids	naphazoline	CHEMBL761	Adrenergic receptor alpha agonist	--	Adrenergic (vasoconstrictor)	https://www.ebi.ac.uk/chembl/compound/inspect/CHEMBL761
SJ000285664-14	NAPHAZOLINE	-3.32458	2.65106	-7.08012	-17.8243	-5.91618	-34.8091	-6.49815	0	0	1.21403	5.47693	S01GA01	SENSORY ORGANS	OPHTHALMOLOGICALS	DECONGESTANTS AND ANTIALLERGICS	Sympathomimetics used as decongestants	naphazoline	CHEMBL761	Adrenergic receptor alpha agonist	--	Adrenergic (vasoconstrictor)	https://www.ebi.ac.uk/chembl/compound/inspect/CHEMBL761
SJ000285665-13	NAPROXEN	7.65754	7.69126	6.6114	4.44346	6.2578	12.3113	7.13447	0	0	0.352398	1.07834	M02AA12	MUSCULO-SKELETAL SYSTEM	TOPICAL PRODUCTS FOR JOINT AND MUSCULAR PAIN	TOPICAL PRODUCTS FOR JOINT AND MUSCULAR PAIN	Antiinflammatory preparations, non-steroids for topical use	naproxen	CHEMBL154	Cyclooxygenase inhibitor	--	Anti-Inflammatory; Antipyretic; Analgesic,Antipyretic; Anti-Inflammatory; Analgesic	https://www.ebi.ac.uk/chembl/compound/inspect/CHEMBL154
SJ000285665-13	NAPROXEN	7.65754	7.69126	6.6114	4.44346	6.2578	12.3113	7.13447	0	0	0.352398	1.07834	G02CC02	GENITO URINARY SYSTEM AND SEX HORMONES	OTHER GYNECOLOGICALS	OTHER GYNECOLOGICALS	Antiinflammatory products for vaginal administration	naproxen	CHEMBL154	Cyclooxygenase inhibitor	--	Anti-Inflammatory; Antipyretic; Analgesic,Antipyretic; Anti-Inflammatory; Analgesic	https://www.ebi.ac.uk/chembl/compound/inspect/CHEMBL154
SJ000285665-13	NAPROXEN	7.65754	7.69126	6.6114	4.44346	6.2578	12.3113	7.13447	0	0	0.352398	1.07834	M01AE02	MUSCULO-SKELETAL SYSTEM	ANTIINFLAMMATORY AND ANTIRHEUMATIC PRODUCTS	ANTIINFLAMMATORY AND ANTIRHEUMATIC PRODUCTS, NON-STEROIDS	Propionic acid derivatives	naproxen	CHEMBL154	Cyclooxygenase inhibitor	--	Anti-Inflammatory; Antipyretic; Analgesic,Antipyretic; Anti-Inflammatory; Analgesic	https://www.ebi.ac.uk/chembl/compound/inspect/CHEMBL154
SJ000285665-14	NAPROXEN	15.0411	13.2683	4.28831	14.2872	10.2237	2.13007	11.746	0	0	0.552885	2.2285	M01AE02	MUSCULO-SKELETAL SYSTEM	ANTIINFLAMMATORY AND ANTIRHEUMATIC PRODUCTS	ANTIINFLAMMATORY AND ANTIRHEUMATIC PRODUCTS, NON-STEROIDS	Propionic acid derivatives	naproxen	CHEMBL154	Cyclooxygenase inhibitor	--	Anti-Inflammatory; Antipyretic; Analgesic,Antipyretic; Anti-Inflammatory; Analgesic	https://www.ebi.ac.uk/chembl/compound/inspect/CHEMBL154
SJ000285665-14	NAPROXEN	15.0411	13.2683	4.28831	14.2872	10.2237	2.13007	11.746	0	0	0.552885	2.2285	M02AA12	MUSCULO-SKELETAL SYSTEM	TOPICAL PRODUCTS FOR JOINT AND MUSCULAR PAIN	TOPICAL PRODUCTS FOR JOINT AND MUSCULAR PAIN	Antiinflammatory preparations, non-steroids for topical use	naproxen	CHEMBL154	Cyclooxygenase inhibitor	--	Anti-Inflammatory; Antipyretic; Analgesic,Antipyretic; Anti-Inflammatory; Analgesic	https://www.ebi.ac.uk/chembl/compound/inspect/CHEMBL154
SJ000285665-14	NAPROXEN	15.0411	13.2683	4.28831	14.2872	10.2237	2.13007	11.746	0	0	0.552885	2.2285	G02CC02	GENITO URINARY SYSTEM AND SEX HORMONES	OTHER GYNECOLOGICALS	OTHER GYNECOLOGICALS	Antiinflammatory products for vaginal administration	naproxen	CHEMBL154	Cyclooxygenase inhibitor	--	Anti-Inflammatory; Antipyretic; Analgesic,Antipyretic; Anti-Inflammatory; Analgesic	https://www.ebi.ac.uk/chembl/compound/inspect/CHEMBL154
SJ000285666-16	NIFEDIPINE	-32.2882	-38.0051	-73.6279	-25.4581	-13.0287	-63.7349	-35.1467	2	0	0.565427	9.46971	C08CA55	CARDIOVASCULAR SYSTEM	CALCIUM CHANNEL BLOCKERS	SELECTIVE CALCIUM CHANNEL BLOCKERS WITH MAINLY VASCULAR EFFECTS	Dihydropyridine derivatives	nifedipine, combinations	CHEMBL193	Voltage-gated L-type calcium channel blocker	--	Vasodilator (coronary)	https://www.ebi.ac.uk/chembl/compound/inspect/CHEMBL193
SJ000285667-5	NITROFURANTOIN	-14.9413	-2.75453	-29.8535	-42.4965	-31.8667	-32.9877	-30.8601	0	0	0.556667	5.86707	J01XE51	ANTIINFECTIVES FOR SYSTEMIC USE	ANTIBACTERIALS FOR SYSTEMIC USE	OTHER ANTIBACTERIALS	Nitrofuran derivatives	nitrofurantoin, combinations	CHEMBL572	DNA inhibitor	--	Antibacterial (urinary)	https://www.ebi.ac.uk/chembl/compound/inspect/CHEMBL572
SJ000285667-8	NITROFURANTOIN	-17.9279	-6.70673	-28.2891	-27.4552	-20.2973	-25.027	-22.6621	0	0	0.384961	3.29258	J01XE51	ANTIINFECTIVES FOR SYSTEMIC USE	ANTIBACTERIALS FOR SYSTEMIC USE	OTHER ANTIBACTERIALS	Nitrofuran derivatives	nitrofurantoin, combinations	CHEMBL572	DNA inhibitor	--	Antibacterial (urinary)	https://www.ebi.ac.uk/chembl/compound/inspect/CHEMBL572
SJ000285669-15	NOREPINEPHRINE	NA	-17.6943	-19.1577	-17.0642	-22.4944	-10.2523	-17.6943	0	0	0.258517	2.00386	C01CA03	CARDIOVASCULAR SYSTEM	CARDIAC THERAPY	CARDIAC STIMULANTS EXCL. CARDIAC GLYCOSIDES	Adrenergic and dopaminergic agents	norepinephrine	CHEMBL1437	Adrenergic receptor agonist	--	Adrenergic (vasoconstrictor)	https://www.ebi.ac.uk/chembl/compound/inspect/CHEMBL1437
SJ000285670-8	NORETHINDRONE	66.7034	-9.38576	-8.85135	13.0955	-7.44944	38.0123	2.82304	0	0	2.03328	12.7452	G03AC01	GENITO URINARY SYSTEM AND SEX HORMONES	SEX HORMONES AND MODULATORS OF THE GENITAL SYSTEM	HORMONAL CONTRACEPTIVES FOR SYSTEMIC USE	Progestogens	norethisterone	CHEMBL1162	Progesterone receptor agonist	--	Progestin	https://www.ebi.ac.uk/chembl/compound/inspect/CHEMBL1162
SJ000285673-7	NORFLOXACIN	-17.4732	60.8781	5.83549	-4.78172	3.96932	-19.4458	-0.406197	0	0	6.08684	12.0032	S01AE02	SENSORY ORGANS	OPHTHALMOLOGICALS	ANTIINFECTIVES	Fluoroquinolones	norfloxacin	CHEMBL9	Topoisomerase IV inhibitor	--	Antibacterial	https://www.ebi.ac.uk/chembl/compound/inspect/CHEMBL9
SJ000285673-7	NORFLOXACIN	-17.4732	60.8781	5.83549	-4.78172	3.96932	-19.4458	-0.406197	0	0	6.08684	12.0032	J01MA06	ANTIINFECTIVES FOR SYSTEMIC USE	ANTIBACTERIALS FOR SYSTEMIC USE	QUINOLONE ANTIBACTERIALS	Fluoroquinolones	norfloxacin	CHEMBL9	Topoisomerase IV inhibitor	--	Antibacterial	https://www.ebi.ac.uk/chembl/compound/inspect/CHEMBL9
SJ000285674-10	NORGESTREL	110.936	-70.1985	-5.16094	1.96003	50.2534	16.8109	9.38544	1	0	3.46544	24.6641	--	--	--	--	--	--	CHEMBL2107797	Progesterone receptor agonist	--	Progestin	https://www.ebi.ac.uk/chembl/compound/inspect/CHEMBL2107797
SJ000285674-9	NORGESTREL	57.9555	7.78447	-6.8066	-4.17392	-13.3783	3.88805	-0.142937	0	0	3.42341	10.5447	--	--	--	--	--	--	CHEMBL2107797	Progesterone receptor agonist	--	Progestin	https://www.ebi.ac.uk/chembl/compound/inspect/CHEMBL2107797
SJ000285675-9	NORTRIPTYLINE	-78.4412	-25.0077	-46.3861	-56.1329	-89.1853	-84.5883	-67.287	4	2	0.396975	10.2571	N06AA10	NERVOUS SYSTEM	PSYCHOANALEPTICS	ANTIDEPRESSANTS	Non-selective monoamine reuptake inhibitors	nortriptyline	CHEMBL445	Serotonin transporter inhibitor	--	Antidepressant	https://www.ebi.ac.uk/chembl/compound/inspect/CHEMBL445
SJ000285676-9	NOVOBIOCIN SODIUM	8.45903	-36.2376	28.464	35.5607	30.2513	9.53635	19.0002	0	0	2.08843	10.8044	--	--	--	--	--	--	CHEMBL36506	DNA gyrase inhibitor	--	Antibacterial	https://www.ebi.ac.uk/chembl/compound/inspect/CHEMBL36506
SJ000285679-12	ORPHENADRINE CITRATE	-16.5425	-98.6794	-99.2364	-99.3792	-99.2383	-99.3141	-99.2374	5	5	0.395011	13.7715	M03BC01	MUSCULO-SKELETAL SYSTEM	MUSCLE RELAXANTS	MUSCLE RELAXANTS, CENTRALLY ACTING AGENTS	Ethers, chemically close to antihistamines	orphenadrine (citrate)	CHEMBL900	Histamine H1 receptor antagonist	--	Antihistaminic; Relaxant (skeletal muscle)	https://www.ebi.ac.uk/chembl/compound/inspect/CHEMBL900
SJ000285679-12	ORPHENADRINE CITRATE	-16.5425	-98.6794	-99.2364	-99.3792	-99.2383	-99.3141	-99.2374	5	5	0.395011	13.7715	N04AB02	NERVOUS SYSTEM	ANTI-PARKINSON DRUGS	ANTICHOLINERGIC AGENTS	Ethers chemically close to antihistamines	orphenadrine (chloride)	CHEMBL900	Histamine H1 receptor antagonist	--	Antihistaminic; Relaxant (skeletal muscle)	https://www.ebi.ac.uk/chembl/compound/inspect/CHEMBL900
SJ000285680-6	OXACILLIN	-5.57401	-7.77147	43.2453	-8.04652	-15.1389	-16.4499	-7.909	0	0	13.8093	9.1476	J01CF04	ANTIINFECTIVES FOR SYSTEMIC USE	ANTIBACTERIALS FOR SYSTEMIC USE	BETA-LACTAM ANTIBACTERIALS, PENICILLINS	Beta-lactamase resistant penicillins	oxacillin	CHEMBL819	Penicillin-binding protein inhibitor	--	Antibacterial	https://www.ebi.ac.uk/chembl/compound/inspect/CHEMBL819
SJ000285681-14	OXYMETAZOLINE HYDROCHLORIDE	-11.2213	-4.05219	30.8014	-6.98665	13.5131	-18.7764	-5.51942	0	0	33.485	7.46825	S01GA04	SENSORY ORGANS	OPHTHALMOLOGICALS	DECONGESTANTS AND ANTIALLERGICS	Sympathomimetics used as decongestants	oxymetazoline	CHEMBL762	Adrenergic receptor alpha agonist	--	Adrenergic (vasoconstrictor)	https://www.ebi.ac.uk/chembl/compound/inspect/CHEMBL762
SJ000285681-14	OXYMETAZOLINE HYDROCHLORIDE	-11.2213	-4.05219	30.8014	-6.98665	13.5131	-18.7764	-5.51942	0	0	33.485	7.46825	R01AA05	RESPIRATORY SYSTEM	NASAL PREPARATIONS	DECONGESTANTS AND OTHER NASAL PREPARATIONS FOR TOPICAL USE	Sympathomimetics, plain	oxymetazoline	CHEMBL762	Adrenergic receptor alpha agonist	--	Adrenergic (vasoconstrictor)	https://www.ebi.ac.uk/chembl/compound/inspect/CHEMBL762
SJ000285682-10	OXYTETRACYCLINE	-0.737226	3.95535	-3.36173	-1.42493	-5.08884	2.44284	-1.08108	0	0	4.86641	1.39551	S01AA04	SENSORY ORGANS	OPHTHALMOLOGICALS	ANTIINFECTIVES	Antibiotics	oxytetracycline	CHEMBL1517	Bacterial 70S ribosome inhibitor	16s RRNA	Antibacterial,Antirickettsial; Antibacterial	https://www.ebi.ac.uk/chembl/compound/inspect/CHEMBL1517
SJ000285682-10	OXYTETRACYCLINE	-0.737226	3.95535	-3.36173	-1.42493	-5.08884	2.44284	-1.08108	0	0	4.86641	1.39551	D06AA03	DERMATOLOGICALS	ANTIBIOTICS AND CHEMOTHERAPEUTICS FOR DERMATOLOGICAL USE	ANTIBIOTICS FOR TOPICAL USE	Tetracycline and derivatives	oxytetracycline	CHEMBL1517	Bacterial 70S ribosome inhibitor	16s RRNA	Antibacterial,Antirickettsial; Antibacterial	https://www.ebi.ac.uk/chembl/compound/inspect/CHEMBL1517
SJ000285682-10	OXYTETRACYCLINE	-0.737226	3.95535	-3.36173	-1.42493	-5.08884	2.44284	-1.08108	0	0	4.86641	1.39551	J01AA56	ANTIINFECTIVES FOR SYSTEMIC USE	ANTIBACTERIALS FOR SYSTEMIC USE	TETRACYCLINES	Tetracyclines	oxytetracycline, combinations	CHEMBL1517	Bacterial 70S ribosome inhibitor	16s RRNA	Antibacterial,Antirickettsial; Antibacterial	https://www.ebi.ac.uk/chembl/compound/inspect/CHEMBL1517
SJ000285682-10	OXYTETRACYCLINE	-0.737226	3.95535	-3.36173	-1.42493	-5.08884	2.44284	-1.08108	0	0	4.86641	1.39551	G01AA07	GENITO URINARY SYSTEM AND SEX HORMONES	GYNECOLOGICAL ANTIINFECTIVES AND ANTISEPTICS	ANTIINFECTIVES AND ANTISEPTICS, EXCL. COMBINATIONS WITH CORTICOSTEROIDS	Antibiotics	oxytetracycline	CHEMBL1517	Bacterial 70S ribosome inhibitor	16s RRNA	Antibacterial,Antirickettsial; Antibacterial	https://www.ebi.ac.uk/chembl/compound/inspect/CHEMBL1517
SJ000285684-4	OXYBENZONE	NA	55.1982	-17.1508	-38.3071	-17.7216	2.83715	-17.1508	0	0	11.7713	15.9447	--	--	--	--	--	--	CHEMBL1625	--	--	Ultraviolet Screen	https://www.ebi.ac.uk/chembl/compound/inspect/CHEMBL1625
SJ000285686-11	BACLOFEN	-17.304	-8.12037	-16.7141	-5.98348	-15.0764	-1.97586	-11.5984	0	0	0.587732	2.60633	--	--	--	--	--	--	CHEMBL301742	GABA-B receptor agonist	--	--	https://www.ebi.ac.uk/chembl/compound/inspect/CHEMBL301742
SJ000285687-12	BETHANECHOL CHLORIDE	-10.6358	0.835098	-4.30587	-2.82395	-15.6863	-5.98099	-5.14343	0	0	0.916668	2.4074	N07AB02	NERVOUS SYSTEM	OTHER NERVOUS SYSTEM DRUGS	PARASYMPATHOMIMETICS	Choline esters	bethanechol	CHEMBL1482	Muscarinic acetylcholine receptor M3 agonist	--	Cholinergic	https://www.ebi.ac.uk/chembl/compound/inspect/CHEMBL1482
SJ000285687-7	BETHANECHOL CHLORIDE	NA	-2.57688	-3.10476	-6.31476	-16.3343	-4.21629	-4.21629	0	0	0.872014	2.53851	N07AB02	NERVOUS SYSTEM	OTHER NERVOUS SYSTEM DRUGS	PARASYMPATHOMIMETICS	Choline esters	bethanechol	CHEMBL1482	Muscarinic acetylcholine receptor M3 agonist	--	Cholinergic	https://www.ebi.ac.uk/chembl/compound/inspect/CHEMBL1482
SJ000285690-4	BENZTHIAZIDE	NA	4.11924	11.3753	12.3129	22.2102	-3.16796	11.3753	0	0	1.01574	4.25631	--	--	--	--	--	--	CHEMBL1201039	Thiazide-sensitive sodium-chloride cotransporter inhibitor	--	Antihypertensive; Diuretic	https://www.ebi.ac.uk/chembl/compound/inspect/CHEMBL1201039
SJ000285690-7	BENZTHIAZIDE	2.86443	0.276681	1.37299	12.9614	-5.89998	9.14237	2.11871	0	0	1.94281	2.73873	--	--	--	--	--	--	CHEMBL1201039	Thiazide-sensitive sodium-chloride cotransporter inhibitor	--	Antihypertensive; Diuretic	https://www.ebi.ac.uk/chembl/compound/inspect/CHEMBL1201039
SJ000285691-10	BENZTROPINE	-50.1003	-31.3203	-47.5643	-20.7877	-80.0436	-49.4877	-48.526	2	1	0.433886	8.24566	N04AC01	NERVOUS SYSTEM	ANTI-PARKINSON DRUGS	ANTICHOLINERGIC AGENTS	Ethers of tropine or tropine derivatives	benzatropine	CHEMBL1201203	Muscarinic acetylcholine receptor M1 antagonist	--	Antiparkinsonian	https://www.ebi.ac.uk/chembl/compound/inspect/CHEMBL1201203
SJ000285692-23	BETAMETHASONE	-69.8867	-11.5011	-13.0613	-57.4435	-16.8905	-81.8863	-37.167	3	1	0.757291	12.9163	S03BA01	SENSORY ORGANS	OPHTHALMOLOGICAL AND OTOLOGICAL PREPARATIONS	CORTICOSTEROIDS	Corticosteroids	dexamethasone	CHEMBL384467	Glucocorticoid receptor agonist	--	Glucocorticoid	https://www.ebi.ac.uk/chembl/compound/inspect/CHEMBL384467
SJ000285692-23	BETAMETHASONE	-69.8867	-11.5011	-13.0613	-57.4435	-16.8905	-81.8863	-37.167	3	1	0.757291	12.9163	D10AA03	DERMATOLOGICALS	ANTI-ACNE PREPARATIONS	ANTI-ACNE PREPARATIONS FOR TOPICAL USE	Corticosteroids, combinations for treatment of acne	dexamethasone	CHEMBL384467	Glucocorticoid receptor agonist	--	Glucocorticoid	https://www.ebi.ac.uk/chembl/compound/inspect/CHEMBL384467
SJ000285692-23	BETAMETHASONE	-69.8867	-11.5011	-13.0613	-57.4435	-16.8905	-81.8863	-37.167	3	1	0.757291	12.9163	S02BA06	SENSORY ORGANS	OTOLOGICALS	CORTICOSTEROIDS	Corticosteroids	dexamethasone	CHEMBL384467	Glucocorticoid receptor agonist	--	Glucocorticoid	https://www.ebi.ac.uk/chembl/compound/inspect/CHEMBL384467
SJ000285692-23	BETAMETHASONE	-69.8867	-11.5011	-13.0613	-57.4435	-16.8905	-81.8863	-37.167	3	1	0.757291	12.9163	A01AC02	ALIMENTARY TRACT AND METABOLISM	STOMATOLOGICAL PREPARATIONS	STOMATOLOGICAL PREPARATIONS	Corticosteroids for local oral treatment	dexamethasone	CHEMBL384467	Glucocorticoid receptor agonist	--	Glucocorticoid	https://www.ebi.ac.uk/chembl/compound/inspect/CHEMBL384467
SJ000285692-23	BETAMETHASONE	-69.8867	-11.5011	-13.0613	-57.4435	-16.8905	-81.8863	-37.167	3	1	0.757291	12.9163	C05AA09	CARDIOVASCULAR SYSTEM	VASOPROTECTIVES	AGENTS FOR TREATMENT OF HEMORRHOIDS AND ANAL FISSURES FOR TOPICAL USE	Corticosteroids	dexamethasone	CHEMBL384467	Glucocorticoid receptor agonist	--	Glucocorticoid	https://www.ebi.ac.uk/chembl/compound/inspect/CHEMBL384467
SJ000285692-23	BETAMETHASONE	-69.8867	-11.5011	-13.0613	-57.4435	-16.8905	-81.8863	-37.167	3	1	0.757291	12.9163	S01CB01	SENSORY ORGANS	OPHTHALMOLOGICALS	ANTIINFLAMMATORY AGENTS AND ANTIINFECTIVES IN COMBINATION	Corticosteroids & antiinfectives & mydriatics in combination	dexamethasone	CHEMBL384467	Glucocorticoid receptor agonist	--	Glucocorticoid	https://www.ebi.ac.uk/chembl/compound/inspect/CHEMBL384467
SJ000285692-23	BETAMETHASONE	-69.8867	-11.5011	-13.0613	-57.4435	-16.8905	-81.8863	-37.167	3	1	0.757291	12.9163	H02AB02	SYSTEMIC HORMONAL PREPARATIONS, EXCL. SEX HORMONES AND INSULINS	CORTICOSTEROIDS FOR SYSTEMIC USE	CORTICOSTEROIDS FOR SYSTEMIC USE, PLAIN	Glucocorticoids	dexamethasone	CHEMBL384467	Glucocorticoid receptor agonist	--	Glucocorticoid	https://www.ebi.ac.uk/chembl/compound/inspect/CHEMBL384467
SJ000285692-23	BETAMETHASONE	-69.8867	-11.5011	-13.0613	-57.4435	-16.8905	-81.8863	-37.167	3	1	0.757291	12.9163	R01AD03	RESPIRATORY SYSTEM	NASAL PREPARATIONS	DECONGESTANTS AND OTHER NASAL PREPARATIONS FOR TOPICAL USE	Corticosteroids	dexamethasone	CHEMBL384467	Glucocorticoid receptor agonist	--	Glucocorticoid	https://www.ebi.ac.uk/chembl/compound/inspect/CHEMBL384467
SJ000285692-23	BETAMETHASONE	-69.8867	-11.5011	-13.0613	-57.4435	-16.8905	-81.8863	-37.167	3	1	0.757291	12.9163	D07XB05	DERMATOLOGICALS	CORTICOSTEROIDS, DERMATOLOGICAL PREPARATIONS	CORTICOSTEROIDS, OTHER COMBINATIONS	Corticosteroids, moderately potent, other combinations	dexamethasone	CHEMBL384467	Glucocorticoid receptor agonist	--	Glucocorticoid	https://www.ebi.ac.uk/chembl/compound/inspect/CHEMBL384467
SJ000285692-24	BETAMETHASONE	-51.3423	-19.4394	-52.296	-59.2022	-34.1616	-88.856	-51.8191	4	1	0.463549	9.62924	R01AD06	RESPIRATORY SYSTEM	NASAL PREPARATIONS	DECONGESTANTS AND OTHER NASAL PREPARATIONS FOR TOPICAL USE	Corticosteroids	betamethasone	CHEMBL632	Glucocorticoid receptor agonist	--	Glucocorticoid	https://www.ebi.ac.uk/chembl/compound/inspect/CHEMBL632
SJ000285692-24	BETAMETHASONE	-51.3423	-19.4394	-52.296	-59.2022	-34.1616	-88.856	-51.8191	4	1	0.463549	9.62924	S01BA06	SENSORY ORGANS	OPHTHALMOLOGICALS	ANTIINFLAMMATORY AGENTS	Corticosteroids, plain	betamethasone	CHEMBL632	Glucocorticoid receptor agonist	--	Glucocorticoid	https://www.ebi.ac.uk/chembl/compound/inspect/CHEMBL632
SJ000285692-24	BETAMETHASONE	-51.3423	-19.4394	-52.296	-59.2022	-34.1616	-88.856	-51.8191	4	1	0.463549	9.62924	A07EA04	ALIMENTARY TRACT AND METABOLISM	ANTIDIARRHEALS, INTESTINAL ANTIINFLAMMATORY & ANTIINFECTIVE AGENTS	INTESTINAL ANTIINFLAMMATORY AGENTS	Corticosteroids acting locally	betamethasone	CHEMBL632	Glucocorticoid receptor agonist	--	Glucocorticoid	https://www.ebi.ac.uk/chembl/compound/inspect/CHEMBL632
SJ000285692-24	BETAMETHASONE	-51.3423	-19.4394	-52.296	-59.2022	-34.1616	-88.856	-51.8191	4	1	0.463549	9.62924	S03BA03	SENSORY ORGANS	OPHTHALMOLOGICAL AND OTOLOGICAL PREPARATIONS	CORTICOSTEROIDS	Corticosteroids	betamethasone	CHEMBL632	Glucocorticoid receptor agonist	--	Glucocorticoid	https://www.ebi.ac.uk/chembl/compound/inspect/CHEMBL632
SJ000285692-24	BETAMETHASONE	-51.3423	-19.4394	-52.296	-59.2022	-34.1616	-88.856	-51.8191	4	1	0.463549	9.62924	R03BA04	RESPIRATORY SYSTEM	DRUGS FOR OBSTRUCTIVE AIRWAY DISEASES	OTHER DRUGS FOR OBSTRUCTIVE AIRWAY DISEASES, INHALANTS	Glucocorticoids	betamethasone	CHEMBL632	Glucocorticoid receptor agonist	--	Glucocorticoid	https://www.ebi.ac.uk/chembl/compound/inspect/CHEMBL632
SJ000285692-24	BETAMETHASONE	-51.3423	-19.4394	-52.296	-59.2022	-34.1616	-88.856	-51.8191	4	1	0.463549	9.62924	S02BA07	SENSORY ORGANS	OTOLOGICALS	CORTICOSTEROIDS	Corticosteroids	betamethasone	CHEMBL632	Glucocorticoid receptor agonist	--	Glucocorticoid	https://www.ebi.ac.uk/chembl/compound/inspect/CHEMBL632
SJ000285692-24	BETAMETHASONE	-51.3423	-19.4394	-52.296	-59.2022	-34.1616	-88.856	-51.8191	4	1	0.463549	9.62924	D07AC01	DERMATOLOGICALS	CORTICOSTEROIDS, DERMATOLOGICAL PREPARATIONS	CORTICOSTEROIDS, PLAIN	Corticosteroids, potent (group III)	betamethasone	CHEMBL632	Glucocorticoid receptor agonist	--	Glucocorticoid	https://www.ebi.ac.uk/chembl/compound/inspect/CHEMBL632
SJ000285692-24	BETAMETHASONE	-51.3423	-19.4394	-52.296	-59.2022	-34.1616	-88.856	-51.8191	4	1	0.463549	9.62924	C05AA05	CARDIOVASCULAR SYSTEM	VASOPROTECTIVES	AGENTS FOR TREATMENT OF HEMORRHOIDS AND ANAL FISSURES FOR TOPICAL USE	Corticosteroids	betamethasone	CHEMBL632	Glucocorticoid receptor agonist	--	Glucocorticoid	https://www.ebi.ac.uk/chembl/compound/inspect/CHEMBL632
SJ000285692-24	BETAMETHASONE	-51.3423	-19.4394	-52.296	-59.2022	-34.1616	-88.856	-51.8191	4	1	0.463549	9.62924	H02AB01	SYSTEMIC HORMONAL PREPARATIONS, EXCL. SEX HORMONES AND INSULINS	CORTICOSTEROIDS FOR SYSTEMIC USE	CORTICOSTEROIDS FOR SYSTEMIC USE, PLAIN	Glucocorticoids	betamethasone	CHEMBL632	Glucocorticoid receptor agonist	--	Glucocorticoid	https://www.ebi.ac.uk/chembl/compound/inspect/CHEMBL632
SJ000285693-7	BISACODYL	NA	2.24695	-6.13756	-12.745	6.62852	-17.5594	-6.13756	0	0	1.82609	4.50246	A06AG02	ALIMENTARY TRACT AND METABOLISM	DRUGS FOR CONSTIPATION	DRUGS FOR CONSTIPATION	Enemas	bisacodyl	CHEMBL942	Unknown	--	Laxative	https://www.ebi.ac.uk/chembl/compound/inspect/CHEMBL942
SJ000285694-10	CAFFEINE	NA	0.441991	-11.0053	-10.0308	-17.9836	-36.7287	-11.0053	0	0	0.915273	6.16493	N06BC01	NERVOUS SYSTEM	PSYCHOANALEPTICS	PSYCHOSTIMULANTS, AGENTS USED FOR ADHD AND NOOTROPICS	Xanthine derivatives	caffeine	CHEMBL113	Adenosine receptor antagonist	--	Stimulant (central)	https://www.ebi.ac.uk/chembl/compound/inspect/CHEMBL113
SJ000285695-11	CARBACHOL	1.22553	3.8765	-34.1079	-11.0902	-11.659	-3.22634	-7.15826	0	0	1.50057	5.61364	S01EB02	SENSORY ORGANS	OPHTHALMOLOGICALS	ANTIGLAUCOMA PREPARATIONS AND MIOTICS	Parasympathomimetics	carbachol	CHEMBL965	Muscarinic acetylcholine receptor M3 agonist	--	Cholinergic (ophthalmic)	https://www.ebi.ac.uk/chembl/compound/inspect/CHEMBL965
SJ000285695-11	CARBACHOL	1.22553	3.8765	-34.1079	-11.0902	-11.659	-3.22634	-7.15826	0	0	1.50057	5.61364	N07AB01	NERVOUS SYSTEM	OTHER NERVOUS SYSTEM DRUGS	PARASYMPATHOMIMETICS	Choline esters	carbachol	CHEMBL965	Muscarinic acetylcholine receptor M3 agonist	--	Cholinergic (ophthalmic)	https://www.ebi.ac.uk/chembl/compound/inspect/CHEMBL965
SJ000285696-13	CARBAMAZEPINE	5.61591	-5.95575	-35.4193	-21.9264	-12.3345	-5.32236	-9.14514	0	0	1.1467	5.87848	N03AF01	NERVOUS SYSTEM	ANTIEPILEPTICS	ANTIEPILEPTICS	Carboxamide derivatives	carbamazepine	CHEMBL108	Sodium channel alpha subunit blocker	--	Analgesic; Anticonvulsant	https://www.ebi.ac.uk/chembl/compound/inspect/CHEMBL108
SJ000285697-7	CARBENICILLIN DISODIUM	-9.4227	-7.84085	-35.6461	-12.9265	-2.94636	-18.0192	-11.1746	0	0	0.797539	4.71035	J01CA03	ANTIINFECTIVES FOR SYSTEMIC USE	ANTIBACTERIALS FOR SYSTEMIC USE	BETA-LACTAM ANTIBACTERIALS, PENICILLINS	Penicillins with extended spectrum	carbenicillin	CHEMBL1214	Bacterial penicillin-binding protein inhibitor	--	Antibacterial	https://www.ebi.ac.uk/chembl/compound/inspect/CHEMBL1214
SJ000285699-7	CEFADROXIL	-15.1652	-4.88952	-9.81127	-6.55124	-19.3508	-6.8461	-8.32869	0	0	0.543711	2.3164	J01DB05	ANTIINFECTIVES FOR SYSTEMIC USE	ANTIBACTERIALS FOR SYSTEMIC USE	OTHER BETA-LACTAM ANTIBACTERIALS	First-generation cephalosporins	cefadroxil	CHEMBL1644	Bacterial penicillin-binding protein inhibitor	--	Antibacterial	https://www.ebi.ac.uk/chembl/compound/inspect/CHEMBL1644
SJ000285700-8	CEFAZOLIN SODIUM	-9.02167	-5.90584	-47.9388	-26.3953	-17.426	-13.0261	-15.226	0	0	0.77512	6.31373	J01DB04	ANTIINFECTIVES FOR SYSTEMIC USE	ANTIBACTERIALS FOR SYSTEMIC USE	OTHER BETA-LACTAM ANTIBACTERIALS	First-generation cephalosporins	cefazolin	CHEMBL1435	Bacterial penicillin-binding protein inhibitor	--	Antibacterial (systemic)	https://www.ebi.ac.uk/chembl/compound/inspect/CHEMBL1435
SJ000285701-9	CEFOTAXIME SODIUM	-10.5048	-1.79039	-8.91642	32.4393	2.05835	-26.2565	-5.3534	0	0	9.0436	7.98116	J01DD01	ANTIINFECTIVES FOR SYSTEMIC USE	ANTIBACTERIALS FOR SYSTEMIC USE	OTHER BETA-LACTAM ANTIBACTERIALS	Third-generation cephalosporins	cefotaxime	CHEMBL1730	Bacterial penicillin-binding protein inhibitor	--	Antibacterial	https://www.ebi.ac.uk/chembl/compound/inspect/CHEMBL1730
SJ000285702-10	CEPHALOTHIN SODIUM	-11.2992	-2.50797	33.3597	-1.61684	16.6364	-10.3155	-2.06241	0	0	4.33339	7.15206	J01DB03	ANTIINFECTIVES FOR SYSTEMIC USE	ANTIBACTERIALS FOR SYSTEMIC USE	OTHER BETA-LACTAM ANTIBACTERIALS	First-generation cephalosporins	cefalotin	CHEMBL1632	Bacterial penicillin-binding protein inhibitor	--	Antibacterial	https://www.ebi.ac.uk/chembl/compound/inspect/CHEMBL1632
SJ000285703-7	CEPHAPIRIN SODIUM	NA	-16.2495	-17.2693	-24.4627	-53.339	-23.1781	-23.1781	1	0	0.565318	6.80073	J01DB08	ANTIINFECTIVES FOR SYSTEMIC USE	ANTIBACTERIALS FOR SYSTEMIC USE	OTHER BETA-LACTAM ANTIBACTERIALS	First-generation cephalosporins	cefapirin	CHEMBL1201043	Bacterial penicillin-binding protein inhibitor	--	Antibacterial	https://www.ebi.ac.uk/chembl/compound/inspect/CHEMBL1201043
SJ000285704-7	CEPHRADINE	-8.41115	-27.1071	-35.2333	-26.872	-14.3377	-15.9012	-21.3866	0	0	0.470496	4.09329	J01DB09	ANTIINFECTIVES FOR SYSTEMIC USE	ANTIBACTERIALS FOR SYSTEMIC USE	OTHER BETA-LACTAM ANTIBACTERIALS	First-generation cephalosporins	cefradine	CHEMBL1604	Bacterial penicillin-binding protein inhibitor	--	Antibacterial	https://www.ebi.ac.uk/chembl/compound/inspect/CHEMBL1604
SJ000285707-16	CHLORPROMAZINE	-99.0318	-64.7097	-87.2707	-51.0574	-97.2844	-96.5816	-91.9262	6	4	0.243048	8.20146	N05AA01	NERVOUS SYSTEM	PSYCHOLEPTICS	ANTIPSYCHOTICS	Phenothiazines with aliphatic side-chain	chlorpromazine	CHEMBL71	Serotonin 2a (5-HT2a) receptor antagonist	--	Antipsychotic; Anti-Emetic	https://www.ebi.ac.uk/chembl/compound/inspect/CHEMBL71
SJ000285708-11	CHLORPROPAMIDE	NA	-7.77083	-3.64784	-5.77982	-17.6982	-10.1972	-7.77083	0	0	0.601252	2.42504	A10BB02	ALIMENTARY TRACT AND METABOLISM	DRUGS USED IN DIABETES	BLOOD GLUCOSE LOWERING DRUGS, EXCL. INSULINS	Sulfonylureas	chlorpropamide	CHEMBL498	Sulfonylurea receptor 1, Kir6.2 blocker	--	Antidiabetic	https://www.ebi.ac.uk/chembl/compound/inspect/CHEMBL498
SJ000285709-10	CHLORZOXAZONE	19.5238	10.6979	-12.6023	-7.18772	8.09664	-5.65682	1.21991	0	0	5.80737	5.08608	M03BB53	MUSCULO-SKELETAL SYSTEM	MUSCLE RELAXANTS	MUSCLE RELAXANTS, CENTRALLY ACTING AGENTS	Oxazol, thiazine, and triazine derivatives	chlorzoxazone, combinations excl. psycholeptics	CHEMBL1371	Intermediate conductance calcium-activated potassium channel protein 4 opener	--	Relaxant (skeletal muscle)	https://www.ebi.ac.uk/chembl/compound/inspect/CHEMBL1371
SJ000285710-15	CICLOPIROX	-38.3018	-94.9168	-89.3581	-98.3378	-72.6976	-98.9484	-92.1375	5	4	0.286773	9.61106	D01AE14	DERMATOLOGICALS	ANTIFUNGALS FOR DERMATOLOGICAL USE	ANTIFUNGALS FOR TOPICAL USE	Other antifungals for topical use	ciclopirox	CHEMBL1413	Iron chelating agent	--	Antifungal	https://www.ebi.ac.uk/chembl/compound/inspect/CHEMBL1413
SJ000285710-15	CICLOPIROX	-38.3018	-94.9168	-89.3581	-98.3378	-72.6976	-98.9484	-92.1375	5	4	0.286773	9.61106	G01AX12	GENITO URINARY SYSTEM AND SEX HORMONES	GYNECOLOGICAL ANTIINFECTIVES AND ANTISEPTICS	ANTIINFECTIVES AND ANTISEPTICS, EXCL. COMBINATIONS WITH CORTICOSTEROIDS	Other antiinfectives and antiseptics	ciclopirox	CHEMBL1413	Iron chelating agent	--	Antifungal	https://www.ebi.ac.uk/chembl/compound/inspect/CHEMBL1413
SJ000285712-4	CLOMIPHENE	NA	-95.763	-97.445	-97.3686	-97.8209	-97.37	-97.37	5	5	0.00822984	0.357573	G03GB02	GENITO URINARY SYSTEM AND SEX HORMONES	SEX HORMONES AND MODULATORS OF THE GENITAL SYSTEM	GONADOTROPINS AND OTHER OVULATION STIMULANTS	Ovulation stimulants, synthetic	clomifene	CHEMBL2355051	Estrogen receptor alpha modulator	--	Anti-Estrogen	https://www.ebi.ac.uk/chembl/compound/inspect/CHEMBL2355051
SJ000285712-8	CLOMIPHENE	-96.3255	-93.6706	-97.1905	-96.6635	-96.9496	-97.0522	-96.8065	6	6	0.0137959	0.542426	G03GB02	GENITO URINARY SYSTEM AND SEX HORMONES	SEX HORMONES AND MODULATORS OF THE GENITAL SYSTEM	GONADOTROPINS AND OTHER OVULATION STIMULANTS	Ovulation stimulants, synthetic	clomifene	CHEMBL2355051	Estrogen receptor alpha modulator	--	Anti-Estrogen	https://www.ebi.ac.uk/chembl/compound/inspect/CHEMBL2355051
SJ000285713-12	CLOTRIMAZOLE	12.2927	-75.3946	-53.1647	-40.3711	-64.0492	-61.1357	-57.1502	4	0	0.666096	12.7728	A01AB18	ALIMENTARY TRACT AND METABOLISM	STOMATOLOGICAL PREPARATIONS	STOMATOLOGICAL PREPARATIONS	Antiinfectives and antiseptics for local oral treatment	clotrimazole	CHEMBL104	Cytochrome P450 51 inhibitor	--	Antifungal	https://www.ebi.ac.uk/chembl/compound/inspect/CHEMBL104
SJ000285713-12	CLOTRIMAZOLE	12.2927	-75.3946	-53.1647	-40.3711	-64.0492	-61.1357	-57.1502	4	0	0.666096	12.7728	G01AF02	GENITO URINARY SYSTEM AND SEX HORMONES	GYNECOLOGICAL ANTIINFECTIVES AND ANTISEPTICS	ANTIINFECTIVES AND ANTISEPTICS, EXCL. COMBINATIONS WITH CORTICOSTEROIDS	Imidazole derivatives	clotrimazole	CHEMBL104	Cytochrome P450 51 inhibitor	--	Antifungal	https://www.ebi.ac.uk/chembl/compound/inspect/CHEMBL104
SJ000285713-12	CLOTRIMAZOLE	12.2927	-75.3946	-53.1647	-40.3711	-64.0492	-61.1357	-57.1502	4	0	0.666096	12.7728	D01AC01	DERMATOLOGICALS	ANTIFUNGALS FOR DERMATOLOGICAL USE	ANTIFUNGALS FOR TOPICAL USE	Imidazole and triazole derivatives	clotrimazole	CHEMBL104	Cytochrome P450 51 inhibitor	--	Antifungal	https://www.ebi.ac.uk/chembl/compound/inspect/CHEMBL104
SJ000285714-11	CLOXACILLIN SODIUM	-8.44294	-13.3534	-17.0757	-15.5322	-4.43524	0.865107	-10.8982	0	0	0.72101	2.84413	J01CF02	ANTIINFECTIVES FOR SYSTEMIC USE	ANTIBACTERIALS FOR SYSTEMIC USE	BETA-LACTAM ANTIBACTERIALS, PENICILLINS	Beta-lactamase resistant penicillins	cloxacillin	CHEMBL1200388	Penicillin-binding protein inhibitor	--	Antibacterial	https://www.ebi.ac.uk/chembl/compound/inspect/CHEMBL1200388
SJ000285716-11	CORTISONE ACETATE	0.0751797	-30.5206	-41.2325	-30.9215	-31.5724	-35.117	-31.247	0	0	0.511487	5.89163	S01BA03	SENSORY ORGANS	OPHTHALMOLOGICALS	ANTIINFLAMMATORY AGENTS	Corticosteroids, plain	cortisone	CHEMBL1650	Glucocorticoid receptor agonist	--	Glucocorticoid	https://www.ebi.ac.uk/chembl/compound/inspect/CHEMBL1650
SJ000285716-11	CORTISONE ACETATE	0.0751797	-30.5206	-41.2325	-30.9215	-31.5724	-35.117	-31.247	0	0	0.511487	5.89163	H02AB10	SYSTEMIC HORMONAL PREPARATIONS, EXCL. SEX HORMONES AND INSULINS	CORTICOSTEROIDS FOR SYSTEMIC USE	CORTICOSTEROIDS FOR SYSTEMIC USE, PLAIN	Glucocorticoids	cortisone	CHEMBL1650	Glucocorticoid receptor agonist	--	Glucocorticoid	https://www.ebi.ac.uk/chembl/compound/inspect/CHEMBL1650
SJ000285716-7	CORTISONE ACETATE	NA	-6.01362	-10.8445	-14.1066	-46.0759	-21.5964	-14.1066	0	0	0.800011	7.05798	S01BA03	SENSORY ORGANS	OPHTHALMOLOGICALS	ANTIINFLAMMATORY AGENTS	Corticosteroids, plain	cortisone	CHEMBL1650	Glucocorticoid receptor agonist	--	Glucocorticoid	https://www.ebi.ac.uk/chembl/compound/inspect/CHEMBL1650
SJ000285716-7	CORTISONE ACETATE	NA	-6.01362	-10.8445	-14.1066	-46.0759	-21.5964	-14.1066	0	0	0.800011	7.05798	H02AB10	SYSTEMIC HORMONAL PREPARATIONS, EXCL. SEX HORMONES AND INSULINS	CORTICOSTEROIDS FOR SYSTEMIC USE	CORTICOSTEROIDS FOR SYSTEMIC USE, PLAIN	Glucocorticoids	cortisone	CHEMBL1650	Glucocorticoid receptor agonist	--	Glucocorticoid	https://www.ebi.ac.uk/chembl/compound/inspect/CHEMBL1650
SJ000285718-8	DACARBAZINE	-91.0382	-88.2537	-82.9467	-75.9161	-79.4286	-59.9945	-81.1876	6	3	0.139323	4.5273	L01AX04	ANTINEOPLASTIC AND IMMUNOMODULATING AGENTS	ANTINEOPLASTIC AGENTS	ALKYLATING AGENTS	Other alkylating agents	dacarbazine	CHEMBL476	DNA inhibitor	--	Antineoplastic	https://www.ebi.ac.uk/chembl/compound/inspect/CHEMBL476
SJ000285719-4	CROMOLYN SODIUM	NA	0.873336	5.82323	0.32363	-7.41344	-1.5403	0.32363	0	0	12.3585	2.1373	D11AH03	DERMATOLOGICALS	OTHER DERMATOLOGICAL PREPARATIONS	OTHER DERMATOLOGICAL PREPARATIONS	Agents for dermatitis, excluding corticosteroids	cromoglicic acid	CHEMBL428880	Unknown	--	Anti-Asthmatic (prophylactic)	https://www.ebi.ac.uk/chembl/compound/inspect/CHEMBL428880
SJ000285719-4	CROMOLYN SODIUM	NA	0.873336	5.82323	0.32363	-7.41344	-1.5403	0.32363	0	0	12.3585	2.1373	S01GX51	SENSORY ORGANS	OPHTHALMOLOGICALS	DECONGESTANTS AND ANTIALLERGICS	Other antiallergics	cromoglicic acid, combinations	CHEMBL428880	Unknown	--	Anti-Asthmatic (prophylactic)	https://www.ebi.ac.uk/chembl/compound/inspect/CHEMBL428880
SJ000285719-4	CROMOLYN SODIUM	NA	0.873336	5.82323	0.32363	-7.41344	-1.5403	0.32363	0	0	12.3585	2.1373	R01AC51	RESPIRATORY SYSTEM	NASAL PREPARATIONS	DECONGESTANTS AND OTHER NASAL PREPARATIONS FOR TOPICAL USE	Antiallergic agents, excl. corticosteroids	cromoglicic acid, combinations	CHEMBL428880	Unknown	--	Anti-Asthmatic (prophylactic)	https://www.ebi.ac.uk/chembl/compound/inspect/CHEMBL428880
SJ000285719-4	CROMOLYN SODIUM	NA	0.873336	5.82323	0.32363	-7.41344	-1.5403	0.32363	0	0	12.3585	2.1373	A07EB01	ALIMENTARY TRACT AND METABOLISM	ANTIDIARRHEALS, INTESTINAL ANTIINFLAMMATORY & ANTIINFECTIVE AGENTS	INTESTINAL ANTIINFLAMMATORY AGENTS	Antiallergic agents, excl. corticosteroids	cromoglicic acid	CHEMBL428880	Unknown	--	Anti-Asthmatic (prophylactic)	https://www.ebi.ac.uk/chembl/compound/inspect/CHEMBL428880
SJ000285719-4	CROMOLYN SODIUM	NA	0.873336	5.82323	0.32363	-7.41344	-1.5403	0.32363	0	0	12.3585	2.1373	R03BC01	RESPIRATORY SYSTEM	DRUGS FOR OBSTRUCTIVE AIRWAY DISEASES	OTHER DRUGS FOR OBSTRUCTIVE AIRWAY DISEASES, INHALANTS	Antiallergic agents, excl. corticosteroids	cromoglicic acid	CHEMBL428880	Unknown	--	Anti-Asthmatic (prophylactic)	https://www.ebi.ac.uk/chembl/compound/inspect/CHEMBL428880
SJ000285719-8	CROMOLYN SODIUM	-7.70127	-11.9136	-7.25218	-15.9247	2.12509	-32.1585	-9.80742	0	0	0.948156	4.69823	A07EB01	ALIMENTARY TRACT AND METABOLISM	ANTIDIARRHEALS, INTESTINAL ANTIINFLAMMATORY & ANTIINFECTIVE AGENTS	INTESTINAL ANTIINFLAMMATORY AGENTS	Antiallergic agents, excl. corticosteroids	cromoglicic acid	CHEMBL428880	Unknown	--	Anti-Asthmatic (prophylactic)	https://www.ebi.ac.uk/chembl/compound/inspect/CHEMBL428880
SJ000285719-8	CROMOLYN SODIUM	-7.70127	-11.9136	-7.25218	-15.9247	2.12509	-32.1585	-9.80742	0	0	0.948156	4.69823	R01AC51	RESPIRATORY SYSTEM	NASAL PREPARATIONS	DECONGESTANTS AND OTHER NASAL PREPARATIONS FOR TOPICAL USE	Antiallergic agents, excl. corticosteroids	cromoglicic acid, combinations	CHEMBL428880	Unknown	--	Anti-Asthmatic (prophylactic)	https://www.ebi.ac.uk/chembl/compound/inspect/CHEMBL428880
SJ000285719-8	CROMOLYN SODIUM	-7.70127	-11.9136	-7.25218	-15.9247	2.12509	-32.1585	-9.80742	0	0	0.948156	4.69823	S01GX51	SENSORY ORGANS	OPHTHALMOLOGICALS	DECONGESTANTS AND ANTIALLERGICS	Other antiallergics	cromoglicic acid, combinations	CHEMBL428880	Unknown	--	Anti-Asthmatic (prophylactic)	https://www.ebi.ac.uk/chembl/compound/inspect/CHEMBL428880
SJ000285719-8	CROMOLYN SODIUM	-7.70127	-11.9136	-7.25218	-15.9247	2.12509	-32.1585	-9.80742	0	0	0.948156	4.69823	R03BC01	RESPIRATORY SYSTEM	DRUGS FOR OBSTRUCTIVE AIRWAY DISEASES	OTHER DRUGS FOR OBSTRUCTIVE AIRWAY DISEASES, INHALANTS	Antiallergic agents, excl. corticosteroids	cromoglicic acid	CHEMBL428880	Unknown	--	Anti-Asthmatic (prophylactic)	https://www.ebi.ac.uk/chembl/compound/inspect/CHEMBL428880
SJ000285719-8	CROMOLYN SODIUM	-7.70127	-11.9136	-7.25218	-15.9247	2.12509	-32.1585	-9.80742	0	0	0.948156	4.69823	D11AH03	DERMATOLOGICALS	OTHER DERMATOLOGICAL PREPARATIONS	OTHER DERMATOLOGICAL PREPARATIONS	Agents for dermatitis, excluding corticosteroids	cromoglicic acid	CHEMBL428880	Unknown	--	Anti-Asthmatic (prophylactic)	https://www.ebi.ac.uk/chembl/compound/inspect/CHEMBL428880
SJ000285721-6	CYCLOPENTOLATE HYDROCHLORIDE	0.635961	-10.0064	-49.1712	-11.1557	-13.0956	-10.2936	-10.7246	0	0	1.10747	7.01442	S01FA54	SENSORY ORGANS	OPHTHALMOLOGICALS	MYDRIATICS AND CYCLOPLEGICS	Anticholinergics	cyclopentolate, combinations	CHEMBL1201338	Muscarinic acetylcholine receptor M3 antagonist	--	Anticholinergic (ophthalmic)	https://www.ebi.ac.uk/chembl/compound/inspect/CHEMBL1201338
SJ000285723-8	DANAZOL	50.0823	10.0139	27.9111	19.7789	25.4528	-20.8285	22.6158	0	0	1.25278	9.58193	G03XA01	GENITO URINARY SYSTEM AND SEX HORMONES	SEX HORMONES AND MODULATORS OF THE GENITAL SYSTEM	OTHER SEX HORMONES AND MODULATORS OF THE GENITAL SYSTEM	Antigonadotropins and similar agents	danazol	CHEMBL1479	Progesterone receptor agonist	--	Anterior Pituitary Suppressant	https://www.ebi.ac.uk/chembl/compound/inspect/CHEMBL1479
SJ000285724-8	DAPSONE	-12.0084	-28.5215	-53.9811	-25.9415	-19.4512	-37.9698	-27.2315	1	0	0.498385	6.03183	J04BA02	ANTIINFECTIVES FOR SYSTEMIC USE	ANTIMYCOBACTERIALS	DRUGS FOR TREATMENT OF LEPRA	Drugs for treatment of lepra	dapsone	CHEMBL1043	Dihydropteroate synthase 1 inhibitor	--	Antibacterial (leprostatic); Suppressant (dermatitis herpetiformis)	https://www.ebi.ac.uk/chembl/compound/inspect/CHEMBL1043
SJ000285724-8	DAPSONE	-12.0084	-28.5215	-53.9811	-25.9415	-19.4512	-37.9698	-27.2315	1	0	0.498385	6.03183	D10AX05	DERMATOLOGICALS	ANTI-ACNE PREPARATIONS	ANTI-ACNE PREPARATIONS FOR TOPICAL USE	Other anti-acne preparations for topical use	dapsone	CHEMBL1043	Dihydropteroate synthase 1 inhibitor	--	Antibacterial (leprostatic); Suppressant (dermatitis herpetiformis)	https://www.ebi.ac.uk/chembl/compound/inspect/CHEMBL1043
SJ000285725-6	DEFEROXAMINE MESYLATE	-13.5886	-17.1805	52.5321	-15.8293	-19.8674	-19.4568	-16.5049	0	0	5.13144	11.6583	V03AC01	VARIOUS	ALL OTHER THERAPEUTIC PRODUCTS	ALL OTHER THERAPEUTIC PRODUCTS	Iron chelating agents	deferoxamine	CHEMBL556	Iron chelating agent	--	Antidote (to iron poisoning); Chelating Agent,Chelating Agent (iron)	https://www.ebi.ac.uk/chembl/compound/inspect/CHEMBL556
SJ000285727-8	DEMECLOCYCLINE HYDROCHLORIDE	-4.30552	-7.74566	-14.5777	-22.1071	-34.3253	-19.2353	-16.9065	0	0	0.633827	4.41168	D06AA01	DERMATOLOGICALS	ANTIBIOTICS AND CHEMOTHERAPEUTICS FOR DERMATOLOGICAL USE	ANTIBIOTICS FOR TOPICAL USE	Tetracycline and derivatives	demeclocycline	CHEMBL1200474	Bacterial 70S ribosome inhibitor	16s RRNA	Antibacterial	https://www.ebi.ac.uk/chembl/compound/inspect/CHEMBL1200474
SJ000285727-8	DEMECLOCYCLINE HYDROCHLORIDE	-4.30552	-7.74566	-14.5777	-22.1071	-34.3253	-19.2353	-16.9065	0	0	0.633827	4.41168	J01AA01	ANTIINFECTIVES FOR SYSTEMIC USE	ANTIBACTERIALS FOR SYSTEMIC USE	TETRACYCLINES	Tetracyclines	demeclocycline	CHEMBL1200474	Bacterial 70S ribosome inhibitor	16s RRNA	Antibacterial	https://www.ebi.ac.uk/chembl/compound/inspect/CHEMBL1200474
SJ000285728-6	DEXAMETHASONE ACETATE	-60.7745	-28.0429	-40.5552	-86.6767	-52.2889	-94.5157	-56.5317	4	2	0.428718	10.5846	D07AB19	DERMATOLOGICALS	CORTICOSTEROIDS, DERMATOLOGICAL PREPARATIONS	CORTICOSTEROIDS, PLAIN	Corticosteroids, moderately potent (group II)	dexamethasone	CHEMBL1651	Glucocorticoid receptor agonist	--	Adrenocortical Steroid	https://www.ebi.ac.uk/chembl/compound/inspect/CHEMBL1651
SJ000285728-6	DEXAMETHASONE ACETATE	-60.7745	-28.0429	-40.5552	-86.6767	-52.2889	-94.5157	-56.5317	4	2	0.428718	10.5846	S03BA01	SENSORY ORGANS	OPHTHALMOLOGICAL AND OTOLOGICAL PREPARATIONS	CORTICOSTEROIDS	Corticosteroids	dexamethasone	CHEMBL1651	Glucocorticoid receptor agonist	--	Adrenocortical Steroid	https://www.ebi.ac.uk/chembl/compound/inspect/CHEMBL1651
SJ000285728-6	DEXAMETHASONE ACETATE	-60.7745	-28.0429	-40.5552	-86.6767	-52.2889	-94.5157	-56.5317	4	2	0.428718	10.5846	R01AD03	RESPIRATORY SYSTEM	NASAL PREPARATIONS	DECONGESTANTS AND OTHER NASAL PREPARATIONS FOR TOPICAL USE	Corticosteroids	dexamethasone	CHEMBL1651	Glucocorticoid receptor agonist	--	Adrenocortical Steroid	https://www.ebi.ac.uk/chembl/compound/inspect/CHEMBL1651
SJ000285728-6	DEXAMETHASONE ACETATE	-60.7745	-28.0429	-40.5552	-86.6767	-52.2889	-94.5157	-56.5317	4	2	0.428718	10.5846	S01CB01	SENSORY ORGANS	OPHTHALMOLOGICALS	ANTIINFLAMMATORY AGENTS AND ANTIINFECTIVES IN COMBINATION	Corticosteroids & antiinfectives & mydriatics in combination	dexamethasone	CHEMBL1651	Glucocorticoid receptor agonist	--	Adrenocortical Steroid	https://www.ebi.ac.uk/chembl/compound/inspect/CHEMBL1651
SJ000285728-6	DEXAMETHASONE ACETATE	-60.7745	-28.0429	-40.5552	-86.6767	-52.2889	-94.5157	-56.5317	4	2	0.428718	10.5846	C05AA09	CARDIOVASCULAR SYSTEM	VASOPROTECTIVES	AGENTS FOR TREATMENT OF HEMORRHOIDS AND ANAL FISSURES FOR TOPICAL USE	Corticosteroids	dexamethasone	CHEMBL1651	Glucocorticoid receptor agonist	--	Adrenocortical Steroid	https://www.ebi.ac.uk/chembl/compound/inspect/CHEMBL1651
SJ000285728-6	DEXAMETHASONE ACETATE	-60.7745	-28.0429	-40.5552	-86.6767	-52.2889	-94.5157	-56.5317	4	2	0.428718	10.5846	S02BA06	SENSORY ORGANS	OTOLOGICALS	CORTICOSTEROIDS	Corticosteroids	dexamethasone	CHEMBL1651	Glucocorticoid receptor agonist	--	Adrenocortical Steroid	https://www.ebi.ac.uk/chembl/compound/inspect/CHEMBL1651
SJ000285728-6	DEXAMETHASONE ACETATE	-60.7745	-28.0429	-40.5552	-86.6767	-52.2889	-94.5157	-56.5317	4	2	0.428718	10.5846	H02AB02	SYSTEMIC HORMONAL PREPARATIONS, EXCL. SEX HORMONES AND INSULINS	CORTICOSTEROIDS FOR SYSTEMIC USE	CORTICOSTEROIDS FOR SYSTEMIC USE, PLAIN	Glucocorticoids	dexamethasone	CHEMBL1651	Glucocorticoid receptor agonist	--	Adrenocortical Steroid	https://www.ebi.ac.uk/chembl/compound/inspect/CHEMBL1651
SJ000285728-6	DEXAMETHASONE ACETATE	-60.7745	-28.0429	-40.5552	-86.6767	-52.2889	-94.5157	-56.5317	4	2	0.428718	10.5846	D10AA03	DERMATOLOGICALS	ANTI-ACNE PREPARATIONS	ANTI-ACNE PREPARATIONS FOR TOPICAL USE	Corticosteroids, combinations for treatment of acne	dexamethasone	CHEMBL1651	Glucocorticoid receptor agonist	--	Adrenocortical Steroid	https://www.ebi.ac.uk/chembl/compound/inspect/CHEMBL1651
SJ000285728-6	DEXAMETHASONE ACETATE	-60.7745	-28.0429	-40.5552	-86.6767	-52.2889	-94.5157	-56.5317	4	2	0.428718	10.5846	A01AC02	ALIMENTARY TRACT AND METABOLISM	STOMATOLOGICAL PREPARATIONS	STOMATOLOGICAL PREPARATIONS	Corticosteroids for local oral treatment	dexamethasone	CHEMBL1651	Glucocorticoid receptor agonist	--	Adrenocortical Steroid	https://www.ebi.ac.uk/chembl/compound/inspect/CHEMBL1651
SJ000285729-4	DEXAMETHASONE SODIUM PHOSPHATE	NA	-11.4876	-1.74495	-41.4291	-28.7644	-75.9529	-28.7644	1	0	0.910226	12.9755	S03BA03	SENSORY ORGANS	OPHTHALMOLOGICAL AND OTOLOGICAL PREPARATIONS	CORTICOSTEROIDS	Corticosteroids	betamethasone	CHEMBL1201207	Glucocorticoid receptor agonist	--	Glucocorticoid	https://www.ebi.ac.uk/chembl/compound/inspect/CHEMBL1201207
SJ000285729-4	DEXAMETHASONE SODIUM PHOSPHATE	NA	-11.4876	-1.74495	-41.4291	-28.7644	-75.9529	-28.7644	1	0	0.910226	12.9755	S02BA07	SENSORY ORGANS	OTOLOGICALS	CORTICOSTEROIDS	Corticosteroids	betamethasone	CHEMBL1201207	Glucocorticoid receptor agonist	--	Glucocorticoid	https://www.ebi.ac.uk/chembl/compound/inspect/CHEMBL1201207
SJ000285729-4	DEXAMETHASONE SODIUM PHOSPHATE	NA	-11.4876	-1.74495	-41.4291	-28.7644	-75.9529	-28.7644	1	0	0.910226	12.9755	C05AA05	CARDIOVASCULAR SYSTEM	VASOPROTECTIVES	AGENTS FOR TREATMENT OF HEMORRHOIDS AND ANAL FISSURES FOR TOPICAL USE	Corticosteroids	betamethasone	CHEMBL1201207	Glucocorticoid receptor agonist	--	Glucocorticoid	https://www.ebi.ac.uk/chembl/compound/inspect/CHEMBL1201207
SJ000285729-4	DEXAMETHASONE SODIUM PHOSPHATE	NA	-11.4876	-1.74495	-41.4291	-28.7644	-75.9529	-28.7644	1	0	0.910226	12.9755	R03BA04	RESPIRATORY SYSTEM	DRUGS FOR OBSTRUCTIVE AIRWAY DISEASES	OTHER DRUGS FOR OBSTRUCTIVE AIRWAY DISEASES, INHALANTS	Glucocorticoids	betamethasone	CHEMBL1201207	Glucocorticoid receptor agonist	--	Glucocorticoid	https://www.ebi.ac.uk/chembl/compound/inspect/CHEMBL1201207
SJ000285729-4	DEXAMETHASONE SODIUM PHOSPHATE	NA	-11.4876	-1.74495	-41.4291	-28.7644	-75.9529	-28.7644	1	0	0.910226	12.9755	R01AD06	RESPIRATORY SYSTEM	NASAL PREPARATIONS	DECONGESTANTS AND OTHER NASAL PREPARATIONS FOR TOPICAL USE	Corticosteroids	betamethasone	CHEMBL1201207	Glucocorticoid receptor agonist	--	Glucocorticoid	https://www.ebi.ac.uk/chembl/compound/inspect/CHEMBL1201207
SJ000285729-4	DEXAMETHASONE SODIUM PHOSPHATE	NA	-11.4876	-1.74495	-41.4291	-28.7644	-75.9529	-28.7644	1	0	0.910226	12.9755	A07EA04	ALIMENTARY TRACT AND METABOLISM	ANTIDIARRHEALS, INTESTINAL ANTIINFLAMMATORY & ANTIINFECTIVE AGENTS	INTESTINAL ANTIINFLAMMATORY AGENTS	Corticosteroids acting locally	betamethasone	CHEMBL1201207	Glucocorticoid receptor agonist	--	Glucocorticoid	https://www.ebi.ac.uk/chembl/compound/inspect/CHEMBL1201207
SJ000285729-4	DEXAMETHASONE SODIUM PHOSPHATE	NA	-11.4876	-1.74495	-41.4291	-28.7644	-75.9529	-28.7644	1	0	0.910226	12.9755	D07AC01	DERMATOLOGICALS	CORTICOSTEROIDS, DERMATOLOGICAL PREPARATIONS	CORTICOSTEROIDS, PLAIN	Corticosteroids, potent (group III)	betamethasone	CHEMBL1201207	Glucocorticoid receptor agonist	--	Glucocorticoid	https://www.ebi.ac.uk/chembl/compound/inspect/CHEMBL1201207
SJ000285729-4	DEXAMETHASONE SODIUM PHOSPHATE	NA	-11.4876	-1.74495	-41.4291	-28.7644	-75.9529	-28.7644	1	0	0.910226	12.9755	H02AB01	SYSTEMIC HORMONAL PREPARATIONS, EXCL. SEX HORMONES AND INSULINS	CORTICOSTEROIDS FOR SYSTEMIC USE	CORTICOSTEROIDS FOR SYSTEMIC USE, PLAIN	Glucocorticoids	betamethasone	CHEMBL1201207	Glucocorticoid receptor agonist	--	Glucocorticoid	https://www.ebi.ac.uk/chembl/compound/inspect/CHEMBL1201207
SJ000285729-4	DEXAMETHASONE SODIUM PHOSPHATE	NA	-11.4876	-1.74495	-41.4291	-28.7644	-75.9529	-28.7644	1	0	0.910226	12.9755	S01BA06	SENSORY ORGANS	OPHTHALMOLOGICALS	ANTIINFLAMMATORY AGENTS	Corticosteroids, plain	betamethasone	CHEMBL1201207	Glucocorticoid receptor agonist	--	Glucocorticoid	https://www.ebi.ac.uk/chembl/compound/inspect/CHEMBL1201207
SJ000285730-11	DEXTROMETHORPHAN HYDROBROMIDE	-25.6345	-24.4658	11.5746	-21.7037	-24.8849	-38.5075	-24.6754	0	0	0.816704	6.86963	N07XX59	NERVOUS SYSTEM	OTHER NERVOUS SYSTEM DRUGS	OTHER NERVOUS SYSTEM DRUGS	Other nervous system drugs	dextromethorphan, combinations	CHEMBL52440	Sigma opioid receptor agonist	--	Antitussive	https://www.ebi.ac.uk/chembl/compound/inspect/CHEMBL52440
SJ000285730-11	DEXTROMETHORPHAN HYDROBROMIDE	-25.6345	-24.4658	11.5746	-21.7037	-24.8849	-38.5075	-24.6754	0	0	0.816704	6.86963	R05DA09	RESPIRATORY SYSTEM	COUGH AND COLD PREPARATIONS	COUGH SUPPRESSANTS, EXCL. COMBINATIONS WITH EXPECTORANTS	Opium alkaloids and derivatives	dextromethorphan	CHEMBL52440	Sigma opioid receptor agonist	--	Antitussive	https://www.ebi.ac.uk/chembl/compound/inspect/CHEMBL52440
SJ000285732-8	DIBUCAINE HYDROCHLORIDE	NA	90.933	-91.3575	-38.6747	-91.0007	-89.0536	-89.0536	3	3	1.79344	35.1545	N01BB06	NERVOUS SYSTEM	ANESTHETICS	ANESTHETICS, LOCAL	Amides	cinchocaine	CHEMBL1086	Sodium channel protein type V alpha subunit blocker	--	Anesthetic (local)	https://www.ebi.ac.uk/chembl/compound/inspect/CHEMBL1086
SJ000285732-8	DIBUCAINE HYDROCHLORIDE	NA	90.933	-91.3575	-38.6747	-91.0007	-89.0536	-89.0536	3	3	1.79344	35.1545	S01HA06	SENSORY ORGANS	OPHTHALMOLOGICALS	LOCAL ANESTHETICS	Local anesthetics	cinchocaine	CHEMBL1086	Sodium channel protein type V alpha subunit blocker	--	Anesthetic (local)	https://www.ebi.ac.uk/chembl/compound/inspect/CHEMBL1086
SJ000285732-8	DIBUCAINE HYDROCHLORIDE	NA	90.933	-91.3575	-38.6747	-91.0007	-89.0536	-89.0536	3	3	1.79344	35.1545	C05AD04	CARDIOVASCULAR SYSTEM	VASOPROTECTIVES	AGENTS FOR TREATMENT OF HEMORRHOIDS AND ANAL FISSURES FOR TOPICAL USE	Local anesthetics	cinchocaine	CHEMBL1086	Sodium channel protein type V alpha subunit blocker	--	Anesthetic (local)	https://www.ebi.ac.uk/chembl/compound/inspect/CHEMBL1086
SJ000285732-8	DIBUCAINE HYDROCHLORIDE	NA	90.933	-91.3575	-38.6747	-91.0007	-89.0536	-89.0536	3	3	1.79344	35.1545	D04AB02	DERMATOLOGICALS	ANTIPRURITICS, INCL. ANTIHISTAMINES, ANESTHETICS, ETC.	ANTIPRURITICS, INCL. ANTIHISTAMINES, ANESTHETICS, ETC.	Anesthetics for topical use	cinchocaine	CHEMBL1086	Sodium channel protein type V alpha subunit blocker	--	Anesthetic (local)	https://www.ebi.ac.uk/chembl/compound/inspect/CHEMBL1086
SJ000285732-8	DIBUCAINE HYDROCHLORIDE	NA	90.933	-91.3575	-38.6747	-91.0007	-89.0536	-89.0536	3	3	1.79344	35.1545	S02DA04	SENSORY ORGANS	OTOLOGICALS	OTHER OTOLOGICALS	Analgesics and anesthetics	cinchocaine	CHEMBL1086	Sodium channel protein type V alpha subunit blocker	--	Anesthetic (local)	https://www.ebi.ac.uk/chembl/compound/inspect/CHEMBL1086
SJ000285733-8	DICLOXACILLIN SODIUM	4.0896	6.51175	-49.3836	-28.117	-11.5709	-22.9465	-17.2587	0	0	1.25072	8.63064	J01CF01	ANTIINFECTIVES FOR SYSTEMIC USE	ANTIBACTERIALS FOR SYSTEMIC USE	BETA-LACTAM ANTIBACTERIALS, PENICILLINS	Beta-lactamase resistant penicillins	dicloxacillin	CHEMBL1200701	Penicillin-binding protein inhibitor	--	Antibacterial	https://www.ebi.ac.uk/chembl/compound/inspect/CHEMBL1200701
SJ000285736-5	DIETHYLCARBAMAZINE CITRATE	14.0073	22.7607	7.48858	4.46553	22.1268	-8.29918	10.7479	0	0	1.13228	4.81894	P02CB02	ANTIPARASITIC PRODUCTS, INSECTICIDES AND REPELLENTS	ANTHELMINTICS	ANTINEMATODAL AGENTS	Piperazine and derivatives	diethylcarbamazine	CHEMBL684	Nematode GABA-A receptor positive modulator	--	Anthelmintic	https://www.ebi.ac.uk/chembl/compound/inspect/CHEMBL684
SJ000285737-8	DIETHYLSTILBESTROL	NA	-25.1284	-27.5726	-36.9412	-42.1376	-71.4797	-36.9412	1	0	0.456639	8.30174	G03CC05	GENITO URINARY SYSTEM AND SEX HORMONES	SEX HORMONES AND MODULATORS OF THE GENITAL SYSTEM	ESTROGENS	Estrogens, combinations with other drugs	diethylstilbestrol	CHEMBL411	Estrogen receptor alpha agonist	--	Estrogen	https://www.ebi.ac.uk/chembl/compound/inspect/CHEMBL411
SJ000285737-8	DIETHYLSTILBESTROL	NA	-25.1284	-27.5726	-36.9412	-42.1376	-71.4797	-36.9412	1	0	0.456639	8.30174	L02AA01	ANTINEOPLASTIC AND IMMUNOMODULATING AGENTS	ENDOCRINE THERAPY	HORMONES AND RELATED AGENTS	Estrogens	diethylstilbestrol	CHEMBL411	Estrogen receptor alpha agonist	--	Estrogen	https://www.ebi.ac.uk/chembl/compound/inspect/CHEMBL411
SJ000285738-5	DIFLUNISAL	5.33269	-1.89407	-4.36328	-5.21243	-14.2142	-3.55655	-3.95992	0	0	1.57793	2.56685	N02BA11	NERVOUS SYSTEM	ANALGESICS	OTHER ANALGESICS AND ANTIPYRETICS	Salicylic acid and derivatives	diflunisal	CHEMBL898	Cyclooxygenase inhibitor	--	Analgesic; Anti-Inflammatory	https://www.ebi.ac.uk/chembl/compound/inspect/CHEMBL898
SJ000285739-9	DIGOXIN	-80.5127	-97.794	-97.3755	-97.438	-97.4089	-97.9095	-97.4234	6	6	0.0736052	2.84685	C01AA05	CARDIOVASCULAR SYSTEM	CARDIAC THERAPY	CARDIAC GLYCOSIDES	Digitalis glycosides	digoxin	CHEMBL1751	Sodium/potassium-transporting ATPase inhibitor	Alpha subunit is binding site	Cardiotonic	https://www.ebi.ac.uk/chembl/compound/inspect/CHEMBL1751
SJ000285741-5	DIMENHYDRINATE	-18.2902	-14.7554	11.4998	-17.0481	-11.7485	-30.5844	-15.9017	0	0	1.02575	5.64814	--	--	--	--	--	--	CHEMBL1200406	Histamine H1 receptor antagonist	--	Anti-Emetic	https://www.ebi.ac.uk/chembl/compound/inspect/CHEMBL1200406
SJ000285744-6	DIPHENYLPYRALINE HYDROCHLORIDE	-39.1737	-34.4568	-9.88436	-39.1777	-31.8706	-51.0727	-36.8153	1	0	0.398127	5.5705	R06AA57	RESPIRATORY SYSTEM	ANTIHISTAMINES FOR SYSTEMIC USE	ANTIHISTAMINES FOR SYSTEMIC USE	Aminoalkyl ethers	diphenylpyraline, combinations	CHEMBL1492	Histamine H1 receptor antagonist	--	--	https://www.ebi.ac.uk/chembl/compound/inspect/CHEMBL1492
SJ000285745-13	DIPYRIDAMOLE	-18.0628	3.53512	34.4902	4.79646	-50.1867	-48.7682	-7.26383	1	0	2.68957	13.578	B01AC07	BLOOD AND BLOOD FORMING ORGANS	ANTITHROMBOTIC AGENTS	ANTITHROMBOTIC AGENTS	Platelet aggregation inhibitors excl. heparin	dipyridamole	CHEMBL932	Equilibrative nucleoside transporter 1 inhibitor	--	Vasodilator (coronary)	https://www.ebi.ac.uk/chembl/compound/inspect/CHEMBL932
SJ000285746-12	DISOPYRAMIDE PHOSPHATE	-7.66749	-12.1748	-5.437	-6.1885	-7.90415	-12.0261	-7.78582	0	0	0.337058	1.17876	C01BA03	CARDIOVASCULAR SYSTEM	CARDIAC THERAPY	ANTIARRHYTHMICS, CLASS I AND III	Antiarrhythmics, class Ia	disopyramide	CHEMBL517	Sodium channel alpha subunit blocker	--	Cardiac Depressant (anti-arrhythmic)	https://www.ebi.ac.uk/chembl/compound/inspect/CHEMBL517
SJ000285747-15	DISULFIRAM	-69.3952	-13.9798	-71.0614	-98.0809	-42.1432	-97.8807	-70.2283	4	2	0.500264	13.3616	N07BB01	NERVOUS SYSTEM	OTHER NERVOUS SYSTEM DRUGS	DRUGS USED IN ADDICTIVE DISORDERS	Drugs used in alcohol dependence	disulfiram	CHEMBL964	Aldehyde dehydrogenase inhibitor	--	Alcohol Deterrent	https://www.ebi.ac.uk/chembl/compound/inspect/CHEMBL964
SJ000285747-15	DISULFIRAM	-69.3952	-13.9798	-71.0614	-98.0809	-42.1432	-97.8807	-70.2283	4	2	0.500264	13.3616	P03AA54	ANTIPARASITIC PRODUCTS, INSECTICIDES AND REPELLENTS	ECTOPARASITICIDES, INCL. SCABICIDES, INSECTICIDES AND REPELLENTS	ECTOPARASITICIDES, INCL. SCABICIDES	Sulfur containing products	disulfiram, combinations	CHEMBL964	Aldehyde dehydrogenase inhibitor	--	Alcohol Deterrent	https://www.ebi.ac.uk/chembl/compound/inspect/CHEMBL964
SJ000285748-14	DOPAMINE HYDROCHLORIDE	-11.951	4.72787	-12.7987	-8.2517	1.69806	-16.69	-10.1013	0	0	1.18736	3.49539	C01CA04	CARDIOVASCULAR SYSTEM	CARDIAC THERAPY	CARDIAC STIMULANTS EXCL. CARDIAC GLYCOSIDES	Adrenergic and dopaminergic agents	dopamine	CHEMBL59	Beta-1 adrenergic receptor agonist	--	Adrenergic	https://www.ebi.ac.uk/chembl/compound/inspect/CHEMBL59
SJ000285749-9	DOXEPIN HYDROCHLORIDE	-2.60088	-19.5117	-24.1959	-27.6183	-40.5796	-51.2336	-25.9071	1	0	0.612	6.90163	N06AA12	NERVOUS SYSTEM	PSYCHOANALEPTICS	ANTIDEPRESSANTS	Non-selective monoamine reuptake inhibitors	doxepin	CHEMBL1628227	Norepinephrine transporter inhibitor	--	Antidepressant	https://www.ebi.ac.uk/chembl/compound/inspect/CHEMBL1628227
SJ000285750-17	DOXYCYCLINE HYDROCHLORIDE	-17.8234	-11.6994	33.651	2.46376	10.9148	-40.1646	-4.61781	0	0	6.74072	10.3919	A01AB22	ALIMENTARY TRACT AND METABOLISM	STOMATOLOGICAL PREPARATIONS	STOMATOLOGICAL PREPARATIONS	Antiinfectives and antiseptics for local oral treatment	doxycycline	CHEMBL1433	Matrix metalloproteinase 7 inhibitor	--	Antibacterial,Antibacterial; Antiprotozoal	https://www.ebi.ac.uk/chembl/compound/inspect/CHEMBL1433
SJ000285750-17	DOXYCYCLINE HYDROCHLORIDE	-17.8234	-11.6994	33.651	2.46376	10.9148	-40.1646	-4.61781	0	0	6.74072	10.3919	J01AA02	ANTIINFECTIVES FOR SYSTEMIC USE	ANTIBACTERIALS FOR SYSTEMIC USE	TETRACYCLINES	Tetracyclines	doxycycline	CHEMBL1433	Matrix metalloproteinase 7 inhibitor	--	Antibacterial,Antibacterial; Antiprotozoal	https://www.ebi.ac.uk/chembl/compound/inspect/CHEMBL1433
SJ000285751-10	DOXYLAMINE SUCCINATE	-12.7088	2.68001	-5.43822	-9.54079	-13.0365	-14.1408	-11.1248	0	0	0.736791	2.61616	R06AA59	RESPIRATORY SYSTEM	ANTIHISTAMINES FOR SYSTEMIC USE	ANTIHISTAMINES FOR SYSTEMIC USE	Aminoalkyl ethers	doxylamine, combinations	CHEMBL1004	Histamine H1 receptor antagonist	--	Antihistaminic	https://www.ebi.ac.uk/chembl/compound/inspect/CHEMBL1004
SJ000285751-7	DOXYLAMINE SUCCINATE	NA	6.21093	16.8099	1.07671	12.7698	-17.2284	6.21093	0	0	3.38012	5.93741	R06AA59	RESPIRATORY SYSTEM	ANTIHISTAMINES FOR SYSTEMIC USE	ANTIHISTAMINES FOR SYSTEMIC USE	Aminoalkyl ethers	doxylamine, combinations	CHEMBL1004	Histamine H1 receptor antagonist	--	Antihistaminic	https://www.ebi.ac.uk/chembl/compound/inspect/CHEMBL1004
SJ000285752-8	DYCLONINE	-13.6005	-2.1114	-64.5705	-65.9111	-83.8428	-91.5606	-65.2408	4	2	0.691996	15.1422	N01BX02	NERVOUS SYSTEM	ANESTHETICS	ANESTHETICS, LOCAL	Other local anesthetics	dyclonine	CHEMBL1201217	Sodium channel alpha subunit blocker	--	Anesthetic (topical)	https://www.ebi.ac.uk/chembl/compound/inspect/CHEMBL1201217
SJ000285752-8	DYCLONINE	-13.6005	-2.1114	-64.5705	-65.9111	-83.8428	-91.5606	-65.2408	4	2	0.691996	15.1422	R02AD04	RESPIRATORY SYSTEM	THROAT PREPARATIONS	THROAT PREPARATIONS	Anesthetics, local	dyclonine	CHEMBL1201217	Sodium channel alpha subunit blocker	--	Anesthetic (topical)	https://www.ebi.ac.uk/chembl/compound/inspect/CHEMBL1201217
SJ000285753-8	DYPHYLLINE	4.70582	14.6395	-6.82347	-11.5981	2.26519	-13.2388	-2.27914	0	0	6.43628	4.40114	R03DA51	RESPIRATORY SYSTEM	DRUGS FOR OBSTRUCTIVE AIRWAY DISEASES	OTHER SYSTEMIC DRUGS FOR OBSTRUCTIVE AIRWAY DISEASES	Xanthines	diprophylline, combinations	CHEMBL1752	Phosphodiesterase 4 inhibitor	--	Bronchodilator	https://www.ebi.ac.uk/chembl/compound/inspect/CHEMBL1752
SJ000285755-22	ADRENALINE BITARTRATE	5.38655	5.25932	-9.88758	5.70289	-9.31897	-22.2228	-2.02983	0	0	2.75439	4.70043	--	--	--	--	--	--	--	--	--	--
SJ000285755-23	ADRENALINE BITARTRATE	-7.7258	19.2308	-27.043	6.09387	2.43294	-20.642	-2.64643	0	0	3.76125	7.07703	--	--	--	--	--	--	--	--	--	--
SJ000285756-4	ERGOCALCIFEROL	NA	-3.88958	-27.412	-46.7236	-53.1263	-27.5093	-27.5093	1	0	0.609072	8.64337	A11CC01	ALIMENTARY TRACT AND METABOLISM	VITAMINS	VITAMIN A AND D, INCL. COMBINATIONS OF THE TWO	Vitamin D and analogues	ergocalciferol	CHEMBL1536	Vitamin D receptor agonist	--	Vitamin (antirachitic)	https://www.ebi.ac.uk/chembl/compound/inspect/CHEMBL1536
SJ000285756-8	ERGOCALCIFEROL	-97.677	-45.2585	-96.3073	-98.0899	-97.0989	-98.7397	-97.388	5	5	0.240569	8.7273	A11CC01	ALIMENTARY TRACT AND METABOLISM	VITAMINS	VITAMIN A AND D, INCL. COMBINATIONS OF THE TWO	Vitamin D and analogues	ergocalciferol	CHEMBL1536	Vitamin D receptor agonist	--	Vitamin (antirachitic)	https://www.ebi.ac.uk/chembl/compound/inspect/CHEMBL1536
SJ000285757-4	ESTRADIOL CYPIONATE	-96.9134	-96.7773	-97.7255	-98.0531	-98.0032	-97.9067	-97.8161	6	6	0.00583026	0.232219	G03CA53	GENITO URINARY SYSTEM AND SEX HORMONES	SEX HORMONES AND MODULATORS OF THE GENITAL SYSTEM	ESTROGENS	Natural and semisynthetic estrogens, plain	estradiol, combinations	CHEMBL1200973	Estrogen receptor alpha agonist	--	Estrogen	https://www.ebi.ac.uk/chembl/compound/inspect/CHEMBL1200973
SJ000285758-7	ESTRADIOL VALERATE	-68.1975	-62.024	-58.7197	-59.2907	-67.0131	-74.5899	-64.5186	6	0	0.0941585	2.49754	G03CA03	GENITO URINARY SYSTEM AND SEX HORMONES	SEX HORMONES AND MODULATORS OF THE GENITAL SYSTEM	ESTROGENS	Natural and semisynthetic estrogens, plain	estradiol	CHEMBL1511	Estrogen receptor alpha agonist	--	Estrogen	https://www.ebi.ac.uk/chembl/compound/inspect/CHEMBL1511
[truncated: 1,145 more rows]

## Sheet: Supplementary Data 3
Supplementary Data 3. Secondary Validation and IC50 Determination of Top Hits
[truncated: 38 more rows]

## Sheet: Supplementary Data 4
Supplementary Data 4. Peak Calls KMT2A Targets ChIP-Rx SEM Cells
[truncated: 170 more rows]

[truncated: 16 more sheets: Supplementary Data 5, Supplementary Data 6, Supplementary Data 7, Supplementary Data 8, Supplementary Data 9, Supplementary Data 10, Supplementary Data 11, Supplementary Data 12, Supplementary Data 13, Supplementary Data 14, Supplementary Data 15, Supplementary Data 16, Supplementary Data 17, Supplementary Data 18, Supplementary Data 19, Supplementary Data 20]
