# Supplementary material for: Proteasome inhibition targets the KMT2A transcriptional complex in acute lymphoblastic leukemia
Source: Nat Commun. 2023 Feb 13;14:809. doi: 10.1038/s41467-023-36370-x (PMC9925443; doi:10.1038/s41467-023-36370-x)
Supplement: Supplementary file 5 — Source Data [file 41467_2023_36370_MOESM5_ESM.xlsx]

## Sheet: Source Data Figure 1
Compound	PDX Lines with Activity (80% CUTOFF)	%Coefficient of Variation
CERITINIB	6	0.0266611
NEBIVOLOL HYDROCHLORIDE | BYSTOLIC	5	0.000971905
VALRUBICIN | AD-32 | NSC-246131 |	6	0.0319482
ORPHENADRINE CITRATE	5	0.395011
ORPHENADRINE CITRATE	5	0.395011
AMLODIPINE	6	0.0372261
VORTIOXETINE (LU AA21004) HBR	6	0.0420742
DRONEDARONE	6	0.0595113
BUCLIZINE DIHYDROCHLORIDE	6	0.0400318
BUCLIZINE DIHYDROCHLORIDE	6	0.0400318
MEFLOQUINE	6	0.0171059
ORLISTAT	5	0.0054624
VANDETANIB	6	0.0192399
CLOFAZIMINE	6	0.00439174
QUINESTROL| ESTROVIS	6	0.00132329
DOXORUBICIN	6	0.0120186
CRIZOTINIB	6	0.0588495
AEGR-733 | BMS-201038 | LOMITAPIDE	5	0.00756303
IDARUBICIN	5	0.00274636
PONATINIB	6	0.00959848
ROMIDEPSIN	5	0.00204649
DAUNORUBICIN	6	0.0344426
HOMOHARRINGTONINE	5	0.00567664
MINOCYCLINE HYDROCHLORIDE | SJ000288037	5	0.00292703
MINOCYCLINE HYDROCHLORIDE | SJ000288037	5	0.00292703
BORTEZOMIB	6	0.00420186
LUMEFANTRINE	6	0.00371766
HOMOHARRINGTONINE	6	0.00965688
MITOXANTRONE	6	0.0179546
OXYPHENBUTAZONE	5	0.0053976
OXYPHENBUTAZONE	5	0.0053976
OXYPHENBUTAZONE	5	0.0053976
DIGITOXIN	5	0.002912
AMIODARONE	5	0.00479182
TEGASEROD MALEATE	5	0.00274003
REGORAFENIB	6	0.0421662
PYRVINIUM PAMOATE	6	0.0266217
PONATINIB	5	0.00421204
SERTRALINE	6	0.0171829
TERBINAFINE HYDROCHLORIDE| LAMISIL	5	0.0030518
TERBINAFINE HYDROCHLORIDE| LAMISIL	5	0.0030518
AFATINIB	6	0.0327271
CHLORHEXIDINE	5	0.00282779
CHLORHEXIDINE	5	0.00282779
CHLORHEXIDINE	5	0.00282779
CHLORHEXIDINE	5	0.00282779
CHLORHEXIDINE	5	0.00282779
CHLORHEXIDINE	5	0.00282779
CHLORHEXIDINE	5	0.00282779
CHLORHEXIDINE	5	0.00282779
CHLORHEXIDINE	5	0.00282779
PAROXETINE HYDROCHLORIDE	6	0.0038144
THIORIDAZINE HYDROCHLORIDE	6	0.0227513
RALOXIFENE	5	0.197675
AMLODIPINE	6	0.00163527
DACTINOMYCIN	6	0.00535629
AURANOFIN	6	0.00551463
CARFILZOMIB	6	0.00413377
RIFAPENTINE	6	0.0167705
GEMCITABINE	6	0.0596534
PROPYLTHIOURACIL	6	0.0369083
DRONEDARONE	5	0.00328003
QUINUPRISIN	5	0.0219749
LASOFOXIFENE	5	0.00410702
FLUFENAZINE	6	0.0216453
BUTENAFINE HYDROCHLORIDE| LOTRIMIN ULTRA	5	0.126875
HYDROXYPROGESTERONE	6	0.0527399
SUNITINIB	6	0.0455986
GANETESPIB	6	0.0445014
PROCHLORPERAZINE EDISYLATE	5	0.106057
ADEFOVIR DIPIVOXIL	6	0.0711943
IVERMECTIN	6	0.0343773
IVERMECTIN	6	0.0343773
ESTRADIOL CYPIONATE	6	0.00583026
ESTRADIOL CYPIONATE	6	0.00583026
TRIFLUOPERAZINE	5	0.173879
COLCHICINE	4	0.0969077
CYCLOSPORINE	6	0.035118
CYCLOSPORINE	6	0.035118
PRASUGREL HYDROCHLORIDE | CS-747 | LY-640315 |	6	0.0161181
FINGOLIMOD HYDROCHLORIDE SALT | FTY-720A | FTY720 | TDI-132 |	6	0.0229346
TERBINAFINE HYDROCHLORIDE| LAMISIL	6	0.0481691
TERBINAFINE HYDROCHLORIDE| LAMISIL	6	0.0481691
DOXORUBICIN	6	0.0203403
AMLODIPINE	6	0.00358657
SPINOSAD | SPINOSAD MIXTURE OF SPINOSYN A AND D |	5	0.00479326
SALMETEROL	4	0.131007
AMIODARONE	6	0.00333062
CINACALCET	6	0.00771962
MECLIZINE	6	0.0282542
MECLIZINE	6	0.0282542
PRIMAQUINE	5	0.00290494
DIGOXIN	6	0.0736052
DOXERCALCIFEROL | HECTOROL	5	0.233378
PIMOZIDE	6	0.00522768
ERGOCALCIFEROL	5	0.240569
CLOMIPHENE	5	0.00822984
BELINOSTAT	6	0.00328582
PAROXETINE HYDROCHLORIDE	5	0.00399401
THONZONIUM BROMIDE	5	0.0100643
ENALAPRIL MALEATE	6	0.0380966
VINORELBINE	6	0.0428681
PRAZOSIN	5	0.153165
TOPOTECAN	5	0.092646
VORINOSTAT	6	0.0252816
PYRITHIONE ZINC	6	0.0607232
TERBINAFINE HYDROCHLORIDE| LAMISIL	5	0.0152339
TERBINAFINE HYDROCHLORIDE| LAMISIL	5	0.0152339
CICLESONIDE	5	0.011534
CICLESONIDE	5	0.011534
TPGS | VETPGS-1000 | VITAMIN E-TPGS | TOCOFERSOLAN | TOCOPHERSOLAN	5	0.0149149
HALOPERIDOL	6	0.07112
NICARDIPINE	6	0.028085
CLOMIPHENE	6	0.0137959
CLADRIBINE	4	0.090729
AFATINIB	6	0.00399126
BAZEDOXIFENE	3	0.139641
GEMCITABINE	5	0.0544389
MECLOCYCLINE SULFOSALICYLATE	6	0.0675441
CLIOQUINOL	6	0.039268
CLIOQUINOL	6	0.039268
CLIOQUINOL	6	0.039268
CLIOQUINOL	6	0.039268
CLIOQUINOL	6	0.039268
CLIOQUINOL	6	0.039268
DULOXETINE HYDROCHLORIDE| CYMBALTA	6	0.0422537
VINORELBINE	5	0.144305
CLOFARABINE	5	0.0714766
FLUOXETINE	6	0.0475545
ZIPRASIDONE	4	0.595411
PITAVASTATIN	6	0.027518
PERPHENAZINE	4	0.262184
RALOXIFENE	4	0.124289
ATORVASTATIN	6	0.0491704
PENBUTOLOL SULFATE	3	0.296517
FLUDARABINE PHOSPHATE	5	0.135515
S-1540 | WIN-32784 | BITOLTEROL MESYLATE	4	0.101331
VINBLASTINE	5	0.318986
TRIMEPRAZINE TARTRATE	5	0.13925
CICLOPIROX	4	0.286773
CICLOPIROX	4	0.286773
CLOMIPRAMINE HYDROCHLORIDE	4	0.17663
CHLORPROMAZINE	4	0.243048
MELPHALAN	4	0.293042
CYTARABINE	5	0.111342
5-AZACYTIDINE	6	0.0635296
PENTAMIDINE	5	0.119491
TOPOTECAN	5	0.262597
THIOGUANINE	6	0.0275268
LOPERAMIDE	4	0.284045
LOPERAMIDE	4	0.284045
DIBUCAINE HYDROCHLORIDE	3	1.79344
DIBUCAINE HYDROCHLORIDE	3	1.79344
DIBUCAINE HYDROCHLORIDE	3	1.79344
DIBUCAINE HYDROCHLORIDE	3	1.79344
DIBUCAINE HYDROCHLORIDE	3	1.79344
ITRACONAZOLE	5	0.0655961
CHLOROXINE	6	0.0660362
PIMECROLIMUS | ELIDEL | SDZ-ASM-981	4	0.270391
PIXANTRONE DIMALEATE	3	0.157611
ALTABAX | RETAPAMULIN | SB-275833 |	3	0.335001
IBRUTINIB	3	0.131979
BRIJ L4	3	0.219754
GUAIFENESIN	4	0.192506
CARPHENAZINE DIMALEATE	3	0.286125
SULCONAZOLE	5	0.211913
PROCHLORPERAZINE EDISYLATE	3	0.268163
DEMECARIUM BROMIDE	4	0.478486
ITRACONAZOLE	6	0.0772794
ROSUVASTATIN	5	0.0704261
PODOFILOX	4	0.307532
VINCRISTINE	3	0.150991
CLEMASTINE	3	0.367874
CLEMASTINE	3	0.367874
CLEMASTINE	3	0.367874
CYCLOBENZAPRINE HYDROCHLORIDE	4	0.323026
DASATINIB	4	0.520033
CPI-0610	3	0.156221
OXYBUPROCAINE	3	0.819406
OXYBUPROCAINE	3	0.819406
OXICONAZOLE NITRATE	4	0.0750045
OXICONAZOLE NITRATE	4	0.0750045
ELTROMBOPAG	4	0.0806789
DACARBAZINE	3	0.139323
FLUVASTATIN	4	0.0833972
BAZEDOXIFENE	3	0.325591
MICONAZOLE	3	0.0745474
MICONAZOLE	3	0.0745474
MICONAZOLE	3	0.0745474
MICONAZOLE	3	0.0745474
MICONAZOLE	3	0.0745474
MICONAZOLE	3	0.0745474
MICONAZOLE	3	0.0745474
ARIPIPRAZOLE	3	0.557202
MICONAZOLE	3	0.0730791
MICONAZOLE	3	0.0730791
MICONAZOLE	3	0.0730791
MICONAZOLE	3	0.0730791
MICONAZOLE	3	0.0730791
MICONAZOLE	3	0.0730791
MICONAZOLE	3	0.0730791
ERLOTINIB	2	0.129402
DESOGESTREL	2	0.0964663
ESTRADIOL	3	0.132215
ESTRADIOL	3	0.132215
MAPROTILINE HYDROCHLORIDE	3	0.427219
SERTACONAZOLE	2	0.123974
SERTACONAZOLE	2	0.123974
OXYBUPROCAINE	3	0.430098
OXYBUPROCAINE	3	0.430098
MITHRAMYCIN A	2	0.123286
AZELASTINE HYDROCHLORIDE	1	0.470409
AZELASTINE HYDROCHLORIDE	1	0.470409
AZELASTINE HYDROCHLORIDE	1	0.470409
OXYBUTYNIN	3	0.311214
ULIPRISTAL	2	0.252908
AZATHIOPRINE	1	0.170502
NEOMYCIN SULFATE	3	0.387601
POSACONAZOLE	2	0.212305
MECHLORETHAMINE | SJ000518954	2	0.351321
FLUVASTATIN	3	0.159668
ERLOTINIB	2	0.0937808
ECONAZOLE NITRATE	0	0.0729117
ECONAZOLE NITRATE	0	0.0729117
BEPOTASTINE BESYLATE | TAU-284 | TAU-284DS | BETOTASTINE BESILATE |	2	0.264512
VILAZODONE	2	0.535715
LOVASTATIN	1	0.202916
DESIPRAMINE HYDROCHLORIDE	2	0.318925
PROTRIPTYLINE HYDROCHLORIDE	3	0.374201
PROPRANOLOL HYDROCHLORIDE	2	0.226835
DIHYDROARTEMISININ	2	0.121822
AMODIAQUIN DIHYDROCHLORIDE DIHYDRATE	2	0.363858
PHYTONADIONE | VITAMIN K1 | PHYTOMENADIONE | PHYLLOQUINONE | RO-01-6722-120 |	2	0.351611
PIOGLITAZONE	2	0.207404
SERTACONAZOLE	1	0.125068
SERTACONAZOLE	1	0.125068
MITOTANE	1	0.168749
LURASIDONE HYDROCHLORIDE | MK-3756 | SM-13496 | SMP-13496 |	3	0.498291
ZOLEDRONIC ACID	2	0.418986
TENOFOVIR DISOPROXIL FUMARATE	2	0.28827
VISMODEGIB	1	0.277232
MICONAZOLE	0	0.136099
MICONAZOLE	0	0.136099
MICONAZOLE	0	0.136099
MICONAZOLE	0	0.136099
MICONAZOLE	0	0.136099
MICONAZOLE	0	0.136099
MICONAZOLE	0	0.136099
CABAZITAXEL	2	0.160425
TENIPOSIDE	2	0.264357
DISULFIRAM	2	0.500264
DISULFIRAM	2	0.500264
DISULFIRAM	2	0.500264
FLUVOXAMINE MALEATE	2	0.386522
TRAMETINIB	2	0.203219
AMOXEPINE	3	0.408115
BLEOMYCIN	2	0.240928
AZELASTINE HYDROCHLORIDE	3	0.352442
AZELASTINE HYDROCHLORIDE	3	0.352442
AZELASTINE HYDROCHLORIDE	3	0.352442
BUTOCONAZOLE	1	0.107705
NORTRIPTYLINE	2	0.396975
HYDROXYZINE PAMOATE	0	0.179215
HYDROXYZINE PAMOATE	0	0.179215
TOREMIFENE CITRATE| FARESTONE| ACAPODENE	0	0.0598366
SIMVASTATIN	2	0.344515
EFAVIRENZ| SUSTIVA	0	0.152607
DYCLONINE	2	0.691996
DYCLONINE	2	0.691996
GEFITINIB	2	0.53741
INDAPAMIDE	2	0.395595
AMITRIPTYLINE HYDROCHLORIDE	2	0.555342
OCTOCRYLENE |	1	0.275667
FLOXURIDINE	1	0.179504
ESTRADIOL VALERATE	0	0.0941585
ESTRADIOL VALERATE	0	0.0941585
OXALIPLATIN	1	0.356821
ADAPALENE	2	0.415497
ADAPALENE	2	0.415497
MOMETASONE FUROATE	2	0.405856
MOMETASONE FUROATE	2	0.405856
MOMETASONE FUROATE	2	0.405856
MOMETASONE FUROATE	2	0.405856
FELODIPINE	1	0.403382
MERCAPTOPURINE	0	0.245293
GANCICLOVIR	2	0.254508
GANCICLOVIR	2	0.254508
ETOPOSIDE	2	0.271624
TROVAFLOXACIN MESYLATE	1	0.138343
PALONOSETRON HYDROCHLORIDE| ALOXI	0	0.390651
PALONOSETRON HYDROCHLORIDE| ALOXI	0	0.390651
HALCINONIDE	2	0.443288
CLOMIPRAMINE HYDROCHLORIDE	2	0.451977
DROSTANOLONE PROPINATE	0	0.279451
TRIOXSALEN	2	0.437652
TRIOXSALEN	2	0.437652
CEFOTETAN	0	0.171744
MEDROXYPROGESTERONE ACETATE	2	0.395758
MEDROXYPROGESTERONE ACETATE	2	0.395758
MEDROXYPROGESTERONE ACETATE	2	0.395758
NONOXYNOL-9	0	1.36603
UF-021 | UNOPROSTONE ISOPROPYL ESTER	2	0.87498
MEBENDAZOLE	2	0.530712
MEBENDAZOLE	2	0.530712
NICOTINE DITARTRATE	1	0.56036
AVOBENZONE	1	0.266248
MIRABEGRON	0	0.420136
ZIPRASIDONE	1	0.355639
OSPEMIFENE	0	0.114626
TAMOXIFEN	0	0.443967
TEMSIROLIMUS	0	0.229813
METHYLPREDNISOLONE SODIUM SUCCINATE	1	0.388034
METHYLPREDNISOLONE SODIUM SUCCINATE	1	0.388034
METHYLPREDNISOLONE SODIUM SUCCINATE	1	0.388034
TIOCONAZOLE	0	0.218774
TIOCONAZOLE	0	0.218774
MERCAPTOPURINE	0	0.295457
SULINDAC	0	0.272393
CLOTRIMAZOLE	0	0.666096
CLOTRIMAZOLE	0	0.666096
CLOTRIMAZOLE	0	0.666096
CHOLECALCIFEROL	2	0.502561
DEXAMETHASONE ACETATE	2	0.428718
DEXAMETHASONE ACETATE	2	0.428718
DEXAMETHASONE ACETATE	2	0.428718
DEXAMETHASONE ACETATE	2	0.428718
DEXAMETHASONE ACETATE	2	0.428718
DEXAMETHASONE ACETATE	2	0.428718
DEXAMETHASONE ACETATE	2	0.428718
DEXAMETHASONE ACETATE	2	0.428718
DEXAMETHASONE ACETATE	2	0.428718
DEXAMETHASONE ACETATE	2	0.428718
DEXAMETHASONE ACETATE	2	0.428718
DEXAMETHASONE ACETATE	2	0.428718
DARIFENACIN HYDROBROMIDE	2	0.464714
DEFERASIROX	0	0.415463
PROPARACAINE HYDROCHLORIDE	0	0.349409
ALBENDAZOLE	1	0.328364
METHYL SALICYLATE	0	0.197672
PARAMETHADIONE |	0	1.2015
IBUTILIDE FUMARATE	0	0.399829
THIOTEPA	2	0.582656
ACETOPHENAZINE MALEATE | TINDAL |	1	0.454876
RESCINNAMIN	1	0.493153
DABRAFENIB	0	0.515542
DESMOPRESSIN ACETATE | DDAVP | FE-992026 | KW-8008 | OX-19 |	2	0.58658
IVACAFTOR	0	0.0877572
BENDAMUSTINE	2	0.384349
CYPROHEPTADINE HYDROCHLORIDE	2	0.435044
KETOCONAZOLE	2	0.475115
KETOCONAZOLE	2	0.475115
KETOCONAZOLE	2	0.475115
FOSAPREPITANT	0	0.219922
FLUTICASONE PROPIONATE	1	0.558107
FLUTICASONE PROPIONATE	1	0.558107
FLUTICASONE PROPIONATE	1	0.558107
FLUTICASONE PROPIONATE	1	0.558107
TRIMETREXATE	0	0.47852
MIFEPRISTONE	0	0.57369
MIFEPRISTONE	0	0.57369
CAPECITABINE| XELODA	2	0.397984
BETAMETHASONE	1	0.463549
BETAMETHASONE	1	0.463549
BETAMETHASONE	1	0.463549
BETAMETHASONE	1	0.463549
BETAMETHASONE	1	0.463549
BETAMETHASONE	1	0.463549
BETAMETHASONE	1	0.463549
BETAMETHASONE	1	0.463549
BETAMETHASONE	1	0.463549
BETAMETHASONE	1	0.463549
BETAMETHASONE	1	0.463549
EFINACONAZOLE | IDP-108 | KP-103 |	0	0.135062
FLUDROCORTISONE ACETATE	1	0.420775
INDACATEROL MALEATE	1	0.668373
METHYSERGIDE MALEATE	0	0.145229
TOREMIFENE CITRATE| FARESTONE| ACAPODENE	0	0.106911
IDELALISIB	0	0.243654
PRAVASTATIN SODIUM	0	0.374992
ASENAPINE MALEATE | ORG-5222 | SCH-900274 |	2	0.416298
DESOXIMETASONE| TOPICORT	1	0.577749
DESOXIMETASONE| TOPICORT	1	0.577749
PIOGLITAZONE	1	0.564033
CABOZANTINIB	0	0.395203
5-FLUOROURACIL	1	0.426501
5-FLUOROURACIL	1	0.426501
LINDANE	0	0.282753
TRAVOPROST	0	0.261588
HYDROXOCOBALAMIN HYDROCHLORIDE | EMZ-702 |	0	0.290946
DONEPEZIL HYDROCHLORIDE	0	0.2278
BENZTROPINE	1	0.433886
CHLOROQUINE DIPHOSPHATE	0	0.18961
PRAMOXINE	2	0.415479
PRAMOXINE	2	0.415479
QUETIAPINE HEMIFUMARATE| SEROQUEL	0	0.16241
NISOLDIPINE	0	0.322305
CHLORAMBUCIL	2	0.531002
TICAGRELOR	0	0.182761
VALGANCICLOVIR HCL	1	0.630026
FLUOCINONIDE	0	0.395976
FLUOCINONIDE	0	0.395976
NAFTIFINE HYDROCHLORIDE	2	0.533951
BETAMETHASONE VALERATE	1	0.589664
BETAMETHASONE VALERATE	1	0.589664
BETAMETHASONE VALERATE	1	0.589664
BETAMETHASONE VALERATE	1	0.589664
BETAMETHASONE VALERATE	1	0.589664
BETAMETHASONE VALERATE	1	0.589664
BETAMETHASONE VALERATE	1	0.589664
BETAMETHASONE VALERATE	1	0.589664
BETAMETHASONE VALERATE	1	0.589664
BETAMETHASONE VALERATE	1	0.589664
BETAMETHASONE VALERATE	1	0.589664
ROTIGOTINE| NEUPRO	0	0.231834
FLUOROMETHOLONE	0	0.584406
FLUOROMETHOLONE	0	0.584406
FLUOROMETHOLONE	0	0.584406
FLUOROMETHOLONE	0	0.584406
FLUOROMETHOLONE	0	0.584406
FLUOROMETHOLONE	0	0.584406
RIFAXIMIN	2	0.834313
RIFAXIMIN	2	0.834313
CHLOROQUINE DIPHOSPHATE	1	0.533403
IRINOTECAN	0	0.649622
TRIFLUPROMAZINE HYDROCHLORIDE	0	0.511757
CISAPRIDE	0	0.597144
PRAVASTATIN SODIUM	0	0.348865
NILOTINIB	0	0.395125
OSELTAMIVIR PHOSPHATE	0	0.295759
METHOTREXATE	0	0.495696
METHOTREXATE	0	0.495696
PENTOSTATIN	1	0.511583
VANCOMYCIN HYDROCHLORIDE	0	0.410164
VANCOMYCIN HYDROCHLORIDE	0	0.410164
BROMOCRIPTINE MESYLATE	0	0.630804
BROMOCRIPTINE MESYLATE	0	0.630804
HALOPROGIN	0	0.426621
BUDESONIDE	1	0.79897
BUDESONIDE	1	0.79897
BUDESONIDE	1	0.79897
BUDESONIDE	1	0.79897
ZOLMITRIPTAN	0	0.28655
CHLOROTHIAZIDE	1	0.345972
CHLOROTHIAZIDE	1	0.345972
DABRAFENIB	0	0.481619
IMATINIB	2	0.925356
RALTEGRAVIR (MK-0518)	1	0.433947
HEXACHLOROPHENE	0	0.304515
BCX-2600 | ME-2080 | STIRIPENTOL	0	0.288525
MYCOPHENOLIC ACID	0	0.580146
RUXOLITINIB	0	0.972244
CEFPODOXIME PROXETIL	1	0.585079
TOFACITINIB	2	0.586128
ALPROSTADIL	1	0.753072
ALPROSTADIL	1	0.753072
SOLIFENACIN HYDROCHLORIDE	1	0.500483
DIHYDROERGOTAMINE MESYLATE	0	0.845821
DIHYDROERGOTAMINE MESYLATE	0	0.845821
LEFLUNOMIDE	0	0.31761
TRANEXAMIC ACID	0	0.484841
ILOPROST	0	0.397971
PREDNISOLONE	2	1.4993
PREDNISOLONE	2	1.4993
PREDNISOLONE	2	1.4993
PREDNISOLONE	2	1.4993
PREDNISOLONE	2	1.4993
PREDNISOLONE	2	1.4993
PREDNISOLONE	2	1.4993
PREDNISOLONE	2	1.4993
PREDNISOLONE	2	1.4993
PREDNISOLONE	2	1.4993
PREDNISOLONE	2	1.4993
PREDNISOLONE	2	1.4993
ANIDULAFUNGIN	0	0.246507
TRICLOSAN | IRGASAN	0	0.436939
TRICLOSAN | IRGASAN	0	0.436939
MESORIDAZINE BESYLATE	0	0.453982
LINAGLIPTIN | BI-1356 | BI-1356-BS |	1	0.622312
LURASIDONE HYDROCHLORIDE | MK-3756 | SM-13496 | SMP-13496 |	2	0.775785
DIFLUPREDNATE | CM-9155 | ST-601 |	1	0.627507
TETRACAINE HYDROCHLORIDE	0	1.35857
TETRACAINE HYDROCHLORIDE	0	1.35857
TETRACAINE HYDROCHLORIDE	0	1.35857
TETRACAINE HYDROCHLORIDE	0	1.35857
FLOXURIDINE	0	0.359788
METHOTREXATE	0	0.736801
METHOTREXATE	0	0.736801
BUMETANIDE	0	0.53533
SIROLIMUS	0	1.24459
SIROLIMUS	0	1.24459
VARDENAFIL DIHYDROCHLORIDE	0	1.43869
TRILOSTANE| DESOPAN| MODRASTANE| MODRENAL	0	0.44113
FK-463 | MICAFUNGIN SODIUM	0	0.767465
INGENOL 3-ANGELATE | PEP005 | I3A | 3-ANGELOYLINGENOL | 3-INGENYL ANGELATE | INGENOL MEBUTATE |	0	0.724364
PERGOLIDE MESYLATE	1	0.860618
AMIKACIN SULFATE	0	0.417804
AMIKACIN SULFATE	0	0.417804
AMIKACIN SULFATE	0	0.417804
MIRABEGRON	0	0.454707
TOLTERODINE HYDROCHLORIDE	0	0.509543
AMCINONIDE	1	0.630481
IMATINIB	2	1.12624
DIFLUPREDNATE | CM-9155 | ST-601 |	1	0.587024
BETAMETHASONE	1	0.757291
BETAMETHASONE	1	0.757291
BETAMETHASONE	1	0.757291
BETAMETHASONE	1	0.757291
BETAMETHASONE	1	0.757291
BETAMETHASONE	1	0.757291
BETAMETHASONE	1	0.757291
BETAMETHASONE	1	0.757291
BETAMETHASONE	1	0.757291
BETAMETHASONE	1	0.757291
BETAMETHASONE	1	0.757291
BETAMETHASONE	1	0.757291
FLUOCINOLONE ACETONIDE	1	0.72245
FLUOCINOLONE ACETONIDE	1	0.72245
FLUOCINOLONE ACETONIDE	1	0.72245
FLUOCINOLONE ACETONIDE	1	0.72245
DIETHYLSTILBESTROL	0	0.456639
DIETHYLSTILBESTROL	0	0.456639
DIETHYLSTILBESTROL	0	0.456639
DIPHENYLPYRALINE HYDROCHLORIDE	0	0.398127
DIPHENYLPYRALINE HYDROCHLORIDE	0	0.398127
SODIUM MONOFLUOROPHOSPHATE	1	0.736426
SODIUM MONOFLUOROPHOSPHATE	1	0.736426
DIHYDROERGOTOXINE MESYLATE	0	1.21575
FOSCARNET SODIUM	0	0.709027
BECLOMETHASONE DIPROPIONATE	0	0.484689
BECLOMETHASONE DIPROPIONATE	0	0.484689
BECLOMETHASONE DIPROPIONATE	0	0.484689
BECLOMETHASONE DIPROPIONATE	0	0.484689
TICLOPIDINE HYDROCHLORIDE	0	0.426025
PYRIDOSTIGMINE BROMIDE	0	0.308211
GADODIAMIDE | OMNISCAN | DV-7572 INJECTION | GD-DTPA-BMA | S-041 INJECTION |	0	0.340853
MENADIONE	0	0.488136
FLUMETHAZONE PIVALATE	1	0.630334
PREDNISOLONE ACETATE	1	1.02576
PREDNISOLONE ACETATE	1	1.02576
PREDNISOLONE ACETATE	1	1.02576
PREDNISOLONE ACETATE	1	1.02576
PREDNISOLONE ACETATE	1	1.02576
PREDNISOLONE ACETATE	1	1.02576
PREDNISOLONE ACETATE	1	1.02576
PREDNISOLONE ACETATE	1	1.02576
PREDNISOLONE ACETATE	1	1.02576
PREDNISOLONE ACETATE	1	1.02576
NIFEDIPINE	0	0.565427
NIFEDIPINE	0	0.565427
FOSAPREPITANT	0	0.270721
ALATROFLOXACIN MESYLATE	0	0.298255
ILOPERIDONE	0	1.24811
PREDNISOLONE SODIUM PHOSPHATE	0	0.236498
ETONOGESTEREL	0	0.866508
FLUDROCORTISONE ACETATE	0	0.748531
PENICILLAMINE	0	0.561497
PRAVASTATIN SODIUM	0	0.797271
MEDRYSONE	0	0.786356
PHENOXYBENZAMINE HYDROCHLORIDE	0	0.535963
APIXABAN | BMS-562247-01 | BMS-562247 |	0	0.485408
CBT-000000250	1	0.663741
APREPITANT	0	0.222425
SORAFENIB	0	0.454069
IMIPRAMINE HYDROCHLORIDE	0	0.733827
IPRATROPIUM BROMIDE	0	0.319323
IPRATROPIUM BROMIDE	0	0.319323
CONIVAPTAN	0	0.421285
SPIRONOLACTONE	1	0.846115
LUBIPROSTONE | AMITIZA	0	0.983151
MYCOPHENOLATE MOFETIL	0	0.290145
VX-950 | TELAPREVIR | LY-570310 | MP-424 |	0	0.641516
GSK-576428 | ORG-31540 | SR-90107 | SR-90107A | FONDAPARIN SODIUM | FONDAPARINUX SODIUM SR-90107A FONDAPARIN SODIUM (FORMER INN) FONDAPARINUX SODIUM	0	0.48586
ISOETHARINE MESYLATE SALT	0	0.844026
ISOETHARINE MESYLATE SALT	0	0.844026
(RAC)-CHLORPHENIRAMINE	1	0.632792
(RAC)-CHLORPHENIRAMINE	1	0.632792
NILOTINIB	0	0.461274
PROPARACAINE HYDROCHLORIDE	0	0.933174
TIGECYCLINE | TYGACIL	0	4.61249
EVEROLIMUS	0	0.262207
EVEROLIMUS	0	0.262207
EXEMESTANE| AROMASIN	0	2.4138
GLIPIZIDE	0	0.35995
PROCYCLIDINE HYDROCHLORIDE	0	0.576797
LULICONAZOLE	1	0.749707
ZIDOVUDINE	0	0.295183
PRILOCAINE HYDROCHLORIDE	0	0.163267
PRILOCAINE HYDROCHLORIDE	0	0.163267
ACLIDINIUM BROMIDE	0	2.13662
GEMIFLOXACIN MESILATE	0	0.546897
DUTASTERIDE	0	0.389842
CORTISONE ACETATE	0	0.511487
CORTISONE ACETATE	0	0.511487
VECURONIUM	0	1.31612
METFORMIN HYDROCHLORIDE	1	0.705963
ETRAVIRINE	0	0.640468
DROXIDOPA (L-DOPS)	0	0.438808
DIPHENIDOL HYDROCHLORIDE	0	0.547347
NITROFURANTOIN	0	0.556667
NITROFURANTOIN	0	0.556667
TRIHEXYPHENIDYL HYDROCHLORIDE	0	0.5331
MEXILETINE HYDROCHLORIDE	0	0.216776
SITAXENTAN SODIUM	0	0.537031
BETAMETHASONE 17,21-DIPROPIONATE	0	0.684684
CISPLATIN	0	0.376494
FLUNISOLIDE	1	1.01219
FLUNISOLIDE	1	1.01219
CLOBETASOL PROPIONATE	1	0.715764
ATRACURIUM BESYLATE	0	0.239855
ENTECAVIR	2	0.671937
CARVEDILOL	0	0.715916
BEDAQUILINE	0	0.584566
AMOXEPINE	0	0.691191
VITAMIN B12	0	0.228018
CANDESARTAN CILEXTIL	0	0.465619
FURAZOLIDONE	0	0.632562
PROBUCOL	1	2.85689
PIPERONYL BUTOXIDE | BUTACIDE | ETHANOL BUTOXIDE | PYRENONE 606 | BUTOXIDE | PIPERONYLBUTOXIDE |	0	0.941826
NIMODIPINE	0	0.853123
TACROLIMUS	0	0.691964
TACROLIMUS	0	0.691964
DEXAMETHASONE SODIUM PHOSPHATE	0	0.910226
DEXAMETHASONE SODIUM PHOSPHATE	0	0.910226
DEXAMETHASONE SODIUM PHOSPHATE	0	0.910226
DEXAMETHASONE SODIUM PHOSPHATE	0	0.910226
DEXAMETHASONE SODIUM PHOSPHATE	0	0.910226
DEXAMETHASONE SODIUM PHOSPHATE	0	0.910226
DEXAMETHASONE SODIUM PHOSPHATE	0	0.910226
DEXAMETHASONE SODIUM PHOSPHATE	0	0.910226
DEXAMETHASONE SODIUM PHOSPHATE	0	0.910226
DEXAMETHASONE SODIUM PHOSPHATE	0	0.910226
DEXAMETHASONE SODIUM PHOSPHATE	0	0.910226
SORAFENIB	0	0.607864
PROPOFOL	0	1.42665
MEMANTINE	0	0.913572
ACEBUTOLOL HYDROCHLORIDE	0	0.627899
(E)-CAPSAICIN | MR3H3 | NGX-1998 | NGX-3781 | NGX-4010 | NGX-7325 | TQ-1018 | CAPSAICIN | TRANS-CAPSAICIN |	0	0.686001
(E)-CAPSAICIN | MR3H3 | NGX-1998 | NGX-3781 | NGX-4010 | NGX-7325 | TQ-1018 | CAPSAICIN | TRANS-CAPSAICIN |	0	0.686001
TACRINE HYDROCHLORIDE HYDRATE	0	0.484487
VERAPAMIL HYDROCHLORIDE	0	0.380114
VERAPAMIL HYDROCHLORIDE	0	0.380114
HYDROXYCHLOROQUINE	0	0.420806
DILTIAZEM HYDROCHLORIDE	0	0.791027
DILTIAZEM HYDROCHLORIDE	0	0.791027
ERGOCALCIFEROL	0	0.609072
ETHINYL ESTRADIOL	1	1.1067
ETHINYL ESTRADIOL	1	1.1067
DAPSONE	0	0.498385
DAPSONE	0	0.498385
LOPINAVIR | A-157378-0 | ABT-378 | RS-346 |	1	0.881455
FLUOROMETHOLONE ACETATE	1	1.06696
FLUOROMETHOLONE ACETATE	1	1.06696
FLUOROMETHOLONE ACETATE	1	1.06696
FLUOROMETHOLONE ACETATE	1	1.06696
FLUOROMETHOLONE ACETATE	1	1.06696
FLUOROMETHOLONE ACETATE	1	1.06696
FLUCONAZOLE	0	0.628673
FLUCONAZOLE	0	0.628673
RITONAVIR| NORVIR	0	0.322653
DOCETAXEL	0	0.451458
ERTAPENEM SODIUM | L-749345 | MK-0826 | MK-826 | ZD-4433 |	0	0.301858
DORIPENEM | DORIBAX	0	0.459295
IXABEPILONE	0	0.56023
ANIDULAFUNGIN	0	0.263396
BETAXOLOL HYDROCHLORIDE	0	0.216927
BETAXOLOL HYDROCHLORIDE	0	0.216927
BETAXOLOL HYDROCHLORIDE	0	0.216927
CYCLOPHOSPHAMIDE	0	0.52227
ETRETINATE | TEGISON	0	0.68738
THIAMINE HYDROCHLORIDE	0	0.183527
LOXAPINE SUCCINATE	0	0.65208
AMPICILLIN SODIUM	0	0.511229
AMPICILLIN SODIUM	0	0.511229
AMPICILLIN SODIUM	0	0.511229
METHSCOPOLAMINE BROMIDE	1	0.93456
METHSCOPOLAMINE BROMIDE	1	0.93456
ETHOXZOLAMIDE| CARDRASE| ETHAMIDE| GLAUCOTENSIL| REDUPRESIN	0	0.961904
DOXEPIN HYDROCHLORIDE	0	0.612
FLUTICASONE PROPIONATE	1	2.109
FLUTICASONE PROPIONATE	1	2.109
FLUTICASONE PROPIONATE	1	2.109
FLUTICASONE PROPIONATE	1	2.109
PREDNICARBATE	0	1.03128
HALOBETASOL PROPIONATE	1	0.916851
GUANABENZ ACETATE	0	0.362062
DIPHENHYDRAMINE HYDROCHLORIDE	0	0.716515
DIPHENHYDRAMINE HYDROCHLORIDE	0	0.716515
DIPHENHYDRAMINE HYDROCHLORIDE	0	0.716515
NORGESTIMATE	0	0.480204
CHLORTETRACYCLINE HYDROCHLORIDE	0	0.334013
CHLORTETRACYCLINE HYDROCHLORIDE	0	0.334013
CHLORTETRACYCLINE HYDROCHLORIDE	0	0.334013
CHLORTETRACYCLINE HYDROCHLORIDE	0	0.334013
NEFAZODONE	0	0.86648
FPL-59002KP | FPL-59002 | NEDOCROMIL SODIUM	0	0.618582
FPL-59002KP | FPL-59002 | NEDOCROMIL SODIUM	0	0.618582
FPL-59002KP | FPL-59002 | NEDOCROMIL SODIUM	0	0.618582
ZIDOVUDINE	0	0.407096
SULFADOXINE	0	0.384204
ESCITALOPRAM OXALATE	0	0.223367
GATIFLOXACIN	0	0.754004
GATIFLOXACIN	0	0.754004
ONDANSETRON HYDROCHLORIDE	0	0.408282
TRETINON	0	0.665956
TRETINON	0	0.665956
TRETINON	0	0.665956
DEXTROMETHORPHAN HYDROBROMIDE	0	0.816704
DEXTROMETHORPHAN HYDROBROMIDE	0	0.816704
GLIMEPIRIDE	0	0.270876
OXCARBAZEPINE	0	0.676596
MONOBENZONE	0	0.837882
NALTREXONE HYDROCHLORIDE	0	0.371494
PAZOPANIB	0	2.64757
ISRADIPINE	0	0.25982
DOBUTAMINE HYDROCHLORIDE	0	1.12325
VEMURAFENIB	0	1.03394
LANREOTIDE ACETATE | BIM-23014C | ANGIOPEPTIN ACETATE |	0	0.393247
EPLERENONE| EPOXYMEXRENONE	0	0.499833
FLECAINIDE ACETATE	0	0.192258
U-42585E | LODOXAMIDE TROMETHAMINE	0	0.51398
CEFTRIAXONE SODIUM	0	0.543648
CEFTRIAXONE SODIUM	0	0.543648
TRICHLORMETHIAZIDE	0	1.505
CYPROHEPTADINE HYDROCHLORIDE	0	0.568221
ETHYNYLESTRADIOL 3-METHYL ETHER	1	1.74516
PRILOCAINE HYDROCHLORIDE	0	0.404212
PRILOCAINE HYDROCHLORIDE	0	0.404212
BUPIVACAINE HYDROCHLORIDE	0	0.869856
BUPIVACAINE HYDROCHLORIDE	0	0.869856
DECITABINE	0	0.660354
DECITABINE	0	0.587274
NITROFURAZONE	0	0.604757
NITROFURAZONE	0	0.604757
NITROFURAZONE	0	0.604757
NITROFURAZONE	0	0.604757
NITROFURAZONE	0	0.604757
NITROFURAZONE	0	0.604757
CEPHAPIRIN SODIUM	0	0.565318
PERMETHRIN	0	0.84245
PERMETHRIN	0	0.84245
CLOZAPINE	0	0.8201
TRIAMCINOLONE	0	0.71957
TRIAMCINOLONE	0	0.71957
TRIAMCINOLONE	0	0.71957
TRIAMCINOLONE	0	0.71957
TRIAMCINOLONE	0	0.71957
TRIAMCINOLONE	0	0.71957
TRIAMCINOLONE	0	0.71957
TRIAMCINOLONE	0	0.71957
ETOMIDATE	0	0.979944
UK 14,304	0	0.998592
UK 14,304	0	0.998592
METOCLOPRAMIDE HYDROCHLORIDE	0	0.171117
PROCAINE	0	0.228625
PROCAINE	0	0.228625
PROCAINE	0	0.228625
PROCAINE	0	0.228625
PAZOPANIB	0	0.44237
DFMO	0	0.930492
DFMO	0	0.930492
ENOXACIN	0	0.256649
RETINYL PALMITATE	0	0.688124
TRIMETHOBENZAMIDE HYDROCHLORIDE	0	3.21773
NITROFURANTOIN	0	0.384961
NITROFURANTOIN	0	0.384961
AMIKACIN SULFATE	0	0.398377
AMIKACIN SULFATE	0	0.398377
AMIKACIN SULFATE	0	0.398377
TRIAMCINOLONE	0	0.827473
TRIAMCINOLONE	0	0.827473
TRIAMCINOLONE	0	0.827473
TRIAMCINOLONE	0	0.827473
TRIAMCINOLONE	0	0.827473
TRIAMCINOLONE	0	0.827473
TRIAMCINOLONE	0	0.827473
TRIAMCINOLONE	0	0.827473
BMY-40481-30 | BMY-40481 | ETOPOSIDE PHOSPHATE DISODIUM SALT	0	0.701755
LOMEFLOXACIN HYDROCHLORIDE	1	0.934717
LOMEFLOXACIN HYDROCHLORIDE	1	0.934717
SULBACTAM	0	0.657071
SODIUM ASCORBATE	0	0.842503
BI-397 | BI-397 FACTOR B0 | MDL-63397 | VER-001 | DALBAVANCIN | V-GLYCOPEPTIDE	0	0.36241
KETOTIFEN FUMARATE	0	0.780528
KETOTIFEN FUMARATE	0	0.780528
PYRIMETHAMINE	0	1.23922
PYRIMETHAMINE	0	1.23922
DECITABINE	0	0.341448
MORICIZINE HYDROCHLORIDE	0	1.06269
ELVITEGRAVIR | GS-9137 | JTK-303 |	0	0.438236
NELFINAVIR	0	0.444117
MOEXIPRIL HYDROCHLORIDE	1	0.88387
LANSOPRAZOLE	0	0.204069
LANSOPRAZOLE	0	0.204069
CASPOFUNGIN ACETATE | MK0991 |	1	1.00874
CLONIDINE	0	2.44811
CLONIDINE	0	2.44811
CLONIDINE	0	2.44811
BUSULFAN	0	0.972935
BACITRACIN	0	0.963449
BACITRACIN	0	0.963449
BACITRACIN	0	0.963449
MEGESTROL ACETATE	0	1.07173
MEGESTROL ACETATE	0	1.07173
MEGESTROL ACETATE	0	1.07173
BRETYLIUM TOSYLATE	1	2.05741
LINCOMYCIN HYDROCHLORIDE	0	0.715638
MAFENIDE HYDROCHLORIDE	0	1.92209
CEPHRADINE	0	0.470496
DECAMETHONIUM BROMIDE	0	0.369921
RILPIVIRINE | R 278474 | TMC 278 |	0	0.435367
ARTEMETHER	0	0.6738
RIFABUTIN | SJ000556734	0	0.801916
2',3'-DIDEHYDRO-3'-DEOXYTHYMIDINE	0	0.580287
PEMETREXED	0	0.392446
MUPIROCIN	0	0.266016
MUPIROCIN	0	0.266016
PROCARBAZINE HYDROCHLORIDE	1	0.997945
AZTREONAM | SJ000518975	0	0.544222
NALOXONE	0	0.848247
NALOXONE	0	0.848247
ATAZANAVIR SULFATE	0	0.242422
ANISINDIONE	0	0.301015
TOLAZOLINE HYDROCHLORIDE	0	1.41001
TOLAZOLINE HYDROCHLORIDE	0	1.41001
BALSALAZIDE	0	0.44383
DIFLORASONE DIACETATE	0	1.1463
MOXALACTAM DISODIUM	0	0.832599
MOXIFLOXACIN HYDROCHLORIDE | AVELOX IN NACL 0.8%	0	0.885158
MOXIFLOXACIN HYDROCHLORIDE | AVELOX IN NACL 0.8%	0	0.885158
MOXIFLOXACIN HYDROCHLORIDE | AVELOX IN NACL 0.8%	0	0.523173
MOXIFLOXACIN HYDROCHLORIDE | AVELOX IN NACL 0.8%	0	0.523173
OXCARBAZEPINE	0	0.859425
AXITINIB	0	0.539426
BETHANIDINE SULFATE	0	0.613903
PROMETHAZINE HYDROCHLORIDE	0	0.833482
PROMETHAZINE HYDROCHLORIDE	0	0.833482
PROMETHAZINE HYDROCHLORIDE	0	0.833482
SITAGLIPTIN PHOSPHATE | MK-0431 | MK-431 | ONO-5435 |	0	0.534798
DECITABINE	0	0.690528
NEPAFENAC | NEVANAC	0	0.985433
FLUCYTOSINE	0	0.365674
FLUCYTOSINE	0	0.365674
INDACATEROL MALEATE	1	1.30742
VALPROATE SODIUM	0	0.245951
PROCAINE	0	0.648307
PROCAINE	0	0.648307
PROCAINE	0	0.648307
PROCAINE	0	0.648307
ESCITALOPRAM OXALATE	0	0.53926
ALISKIREN HEMIFUMARATE	0	0.543666
BUPIVACAINE HYDROCHLORIDE	0	0.350256
FIDAXOMICIN	0	0.665525
RASAGILINE MESYLATE| AGILECT| AZILECT	0	0.902852
BESIFLOXACIN HYDROCHLORIDE | BOL-303224-A | ISV-403 | SS-734 |	0	0.260571
TRIAMCINOLONE ACETONIDE	1	0.90662
THYROXINE	0	0.628678
OLMESARTAN MEDOXOMIL	0	0.695183
TRIPELENNAMINE CITRATE	0	1.31886
TRIPELENNAMINE CITRATE	0	1.31886
CETRORELIX	0	0.478351
ETHYNODIOL DIACETATE	0	3.50464
URSODIOL	0	0.865029
MEMANTINE	0	0.998672
GUAIFENESIN	0	0.619406
AZITHROMYCIN	0	0.666581
AZITHROMYCIN	0	0.666581
REPAGLINIDE	1	0.916832
MK-6621 | RSD-1235 | VERNAKALANT HYDROCHLORIDE	0	0.74893
BENZONATATE	0	0.486092
HYDROCHLOROTHIAZIDE	0	0.918815
HYDROCHLOROTHIAZIDE	0	0.918815
FENOFIBRATE	0	1.40177
BETAINE HYDROCHLORIDE	0	1.01608
PYRILAMINE MALEATE	0	0.577889
PYRILAMINE MALEATE	0	0.577889
ZALCITABINE	0	0.584663
DIRITHROMYCIN	0	0.68418
CALCIPOTRIOL | DOVONEX | CALCIPOTRIENE	0	1.5412
CALCIPOTRIOL | DOVONEX | CALCIPOTRIENE	0	1.5412
AMINOLEVULINIC ACID HYDROCHLORIDE	0	0.80585
TEMOZOLOMIDE	0	0.564533
CALCIUM GLUCEPTATE	1	1.0288
SULFADIAZINE	0	0.895349
VIDARABINE	0	0.652794
VIDARABINE	0	0.652794
BENAZEPRIL HYDROCHLORIDE	0	0.560788
PD-0325901	0	0.387138
PACLITAXEL	0	1.16857
NOREPINEPHRINE	0	0.258517
ALOSETRON HCL | GR-68755C |	0	0.557114
ZONISAMIDE SODIUM | SJ000518935	0	0.996654
DECITABINE	0	0.637228
MOLINDONE HYDROCHLORIDE	0	0.833252
TACRINE HYDROCHLORIDE HYDRATE	0	1.5017
NITAZOXANIDE| ALINIA	0	0.300245
CYCLOSERINE	0	0.260927
DINOPROST TROMETAMOL	0	2.50507
ABIRATERONE ACETATE	0	0.769882
ZAFIRLUKAST| ACCOLATE	0	1.05634
ESTRONE	0	0.660356
ESTRONE	0	0.660356
KETOROLAC TROMETHAMINE	0	0.503059
KETOROLAC TROMETHAMINE	0	0.503059
DICLOXACILLIN SODIUM	0	1.25072
LOXAPINE SUCCINATE	0	0.87404
BENTOQUATAM	0	0.656521
DECITABINE	0	0.892721
ENFLURANE | NSC-115944 | EFRANE | ETHRANE | INHELTRAN |	0	0.654866
OXYBENZONE	0	11.7713
GRISEOFULVIN	0	0.850518
GRISEOFULVIN	0	0.850518
SALBUTAMOL	0	1.5831
SALBUTAMOL	0	1.5831
METRONIDAZOLE	0	0.65626
METRONIDAZOLE	0	0.65626
METRONIDAZOLE	0	0.65626
METRONIDAZOLE	0	0.65626
METRONIDAZOLE	0	0.65626
METRONIDAZOLE	0	0.65626
VORICONAZOLE| VFEND	1	1.01224
TADALAFIL| CIALIS	0	0.656576
BMY-40481-30 | BMY-40481 | ETOPOSIDE PHOSPHATE DISODIUM SALT	0	0.865634
DEMECLOCYCLINE HYDROCHLORIDE	0	0.633827
DEMECLOCYCLINE HYDROCHLORIDE	0	0.633827
MILNACIPRAN HYDROCHLORIDE | MIDALCIPRAN HYDROCHLORIDE | F-2207 | TN-912 |	0	1.09372
ATRACURIUM BESYLATE	0	0.732874
HYDROCORTISONE	0	1.18388
HYDROCORTISONE	0	1.18388
HYDROCORTISONE	0	1.18388
HYDROCORTISONE	0	1.18388
HYDROCORTISONE	0	1.18388
HYDROCORTISONE	0	1.18388
HYDROCORTISONE	0	1.18388
HYDROCORTISONE	0	1.18388
HYDROCORTISONE	0	1.18388
HYDROCORTISONE	0	1.18388
GANCICLOVIR	0	0.579351
GANCICLOVIR	0	0.579351
DEFEROXAMINE MESYLATE	0	5.13144
ARTICAINE HYDROCHLORIDE	0	1.07421
ARTICAINE HYDROCHLORIDE	0	1.07421
LEVOFLOXACIN	0	0.308118
LEVOFLOXACIN	0	0.308118
LEVOFLOXACIN	0	0.308118
LABETALOL	0	0.881216
SODIUM NITROPRUSSIDE DIHYDRATE	0	0.833273
TRIMETHADIONE	0	0.645194
GANCICLOVIR	0	0.498052
GANCICLOVIR	0	0.498052
PROGESTERONE	0	2.79634
RAMIPRIL	0	1.02024
TOLMETIN	0	0.810965
TOLMETIN	0	0.810965
DIMENHYDRINATE	0	1.02575
TELMISARTAN	0	2.29003
IDOXURIDINE	0	1.11104
IDOXURIDINE	0	1.11104
IDOXURIDINE	0	1.11104
TINIDAZOLE	0	3.18098
TINIDAZOLE	0	3.18098
CALCIUM	0	0.449262
HYDROXYCHLOROQUINE	0	0.607604
BROMPHENIRAMINE MALEATE	0	0.853717
BROMPHENIRAMINE MALEATE	0	0.853717
CLARITHROMYCIN	0	1.02234
NYSTATIN	0	1.31562
NYSTATIN	0	1.31562
NYSTATIN	0	1.31562
NYSTATIN	0	1.31562
PRAMIPEXOLE DIHYDROCHLORIDE| MIRAPEX	0	1.2017
TETRACYCLINE HYDROCHLORIDE	0	0.634371
TETRACYCLINE HYDROCHLORIDE	0	0.634371
TETRACYCLINE HYDROCHLORIDE	0	0.634371
TETRACYCLINE HYDROCHLORIDE	0	0.634371
TETRACYCLINE HYDROCHLORIDE	0	0.634371
TETRACYCLINE HYDROCHLORIDE	0	0.634371
CCK OCTAPEPTIDE, SULFATED | CHOLECYSTOKININ OCTAPEPTIDE |	0	0.860576
RIFAMPIN	0	0.788729
TRIFLURIDINE	0	0.826762
TRIFLURIDINE	0	0.826762
RALTEGRAVIR POTASSIUM	0	0.598644
PIOGLITAZONE	0	0.937543
THIABENDAZOLE	0	0.405042
THIABENDAZOLE	0	0.405042
CEFAZOLIN SODIUM	0	0.77512
IVABRADINE HCL	0	0.974766
CLONIDINE	0	6.14169
CLONIDINE	0	6.14169
CLONIDINE	0	6.14169
VIDARABINE	0	1.26302
VIDARABINE	0	1.26302
APREMILAST	0	0.723801
ROSIGLITAZONE	0	0.463494
DESLORATADINE	1	0.950724
PHENYTOIN SODIUM | SJ000287776	0	0.432035
PHENYTOIN SODIUM | SJ000287776	0	0.432035
PROMAZINE HYDROCHLORIDE	0	1.30544
ACAMPROSATE CALCIUM	0	0.309871
PAROMOMYCIN SULFATE	0	0.683996
BG-12 | DIMETHYL FUMARATE | AZL-0-211089 | BG-00012 | DMF | FAG-201 |	0	0.458544
IMIPENEM	0	13.9965
TOMOXETINE	0	0.788527
FENOLDOPAM BROMIDE	0	2.45484
DL-3-(3,4-DIHYDROXYPHENYL)-ALANINE(RG)	0	0.517779
DIRITHROMYCIN	0	0.490381
TILUDRONATE DISODIUM	0	0.253076
METHACYCLINE HYDROCHLORIDE	0	0.48115
CILOSTAZOL	0	0.588829
NAFCILLIN SODIUM	0	0.676823
HYDROXYUREA	0	0.846912
TELBIVUDINE	0	1.00081
TRIMETHOPRIM	0	0.824484
RIMANTADINE HYDROCHLORIDE| 1-(1-ADAMANTYL)ETHANAMINE HYDROCHLORIDE	0	0.935811
RIVASTIGMINE TARTRATE| EXELON	0	0.494913
DARUNAVIR| PREZISTA| TMC-114	0	0.571025
ABACAVIR SULFATE	0	0.745272
CORTISONE ACETATE	0	0.800011
CORTISONE ACETATE	0	0.800011
LATANOPROST | AR-202 | L-PPDS | NOVA-21027 | PHXA34 AS 15 R,S-ISOMER | PHXA41 | XA41 |	0	2.85453
OCTREOTIDE ACETATE	0	0.378526
ALFLUZOCIN	0	0.6568
PHENYTOIN SODIUM | SJ000287776	0	29.3509
PHENYTOIN SODIUM | SJ000287776	0	29.3509
BENTIROMIDE	0	1.35893
AMILORIDE HYDROCHLORIDE	0	0.870987
TIOTROPIUM BROMIDE	0	0.581129
TIOTROPIUM BROMIDE	0	0.581129
BUSPIRONE HYDROCHLORIDE	0	1.00369
RABEPRAZOLE SODIUM	0	0.775765
RABEPRAZOLE SODIUM	0	0.775765
PENTOXIFYLLINE	0	1.50892
ERYTHROMYCIN	1	4.96505
ERYTHROMYCIN	1	4.96505
ERYTHROMYCIN	1	4.96505
ERYTHROMYCIN	1	4.96505
ALENDRONATE MONOSODIUM TRIHYDRATE| ALENDRONIC ACID| ABDP | FOSAMAX	0	0.708589
LOTEPREDNOL ETABONATE| ALREX| LOTEMAX| ZYLET	1	1.42055
PRASUGREL HYDROCHLORIDE | CS-747 | LY-640315 |	0	0.307068
25-HYDROXYVITAMIN D3	0	3.55522
MARAVIROC	0	1.35918
TORSEMIDE	0	0.954603
ACETOHYDROXAMIC ACID	0	2.82773
RIZATRIPTAN BENZOATE	0	0.945921
TICARCILLIN SODIUM	0	0.380646
DESOXYCORTICOSTERONE ACETATE	0	2.81049
DANTROLENE SODIUM | SJ000287234	0	0.561601
ISOPROTERENOL HYDROCHLORIDE	0	0.756816
ISOPROTERENOL HYDROCHLORIDE	0	0.756816
ISOPROTERENOL HYDROCHLORIDE	0	0.756816
ISOPROTERENOL HYDROCHLORIDE	0	0.756816
NILUTAMIDE	0	1.19642
MEPENZOLATE BROMIDE	0	0.20716
METHYL AMINOLEVULINATE HYDROCHLORIDE| METVIXIA	0	0.904087
DICLOFENAC SODIUM	1	1.20432
DICLOFENAC SODIUM	1	1.20432
DICLOFENAC SODIUM	1	1.20432
DICLOFENAC SODIUM	1	1.20432
DICLOFENAC SODIUM	1	1.20432
ABT-358 | COMPOUND-49510 | PARACALCIN | PARICALCITOL	0	0.758155
SULFAMETER	0	0.700208
TROGLITAZONE	0	0.904552
RISPERIDONE	0	0.682746
EZOGABINE | RETIGABINE | D-23129 | ADD-230001 | GKE-841 | N03AX21 | D-20443 |	0	0.901148
AMINOPYRIDINE	0	1.03284
AMINOPHYLLINE ETHYLENEDIAMINE	0	0.304693
VARDENAFIL DIHYDROCHLORIDE	0	1.06458
LANSOPRAZOLE	0	0.505227
LANSOPRAZOLE	0	0.505227
INDOMETHACIN	0	1.07619
INDOMETHACIN	0	1.07619
INDOMETHACIN	0	1.07619
INDOMETHACIN	0	1.07619
INDOMETHACIN	0	1.07619
ROFLUMILAST | BY-217 | APTA-2217 |	0	0.611661
LEVALLORPHAN TARTRATE	0	0.254498
METHYLPREDNISOLONE	1	3.72834
METHYLPREDNISOLONE	1	3.72834
METHYLPREDNISOLONE	1	3.72834
METHYLPREDNISOLONE	1	3.72834
CEPHALEXIN	0	1.54439
LEVODOPA	0	0.876358
LIOTHYRONINE	0	3.67808
DOXAZOSIN MESYLATE	0	0.965785
CEFMENOXIME HYDROCHLORIDE | SCE-1365 |	0	0.651964
CLOPIDOGREL SULFATE	0	2.00806
ESMOLOL HYDROCHLORIDE	0	3.90996
AZELAIC ACID	0	1.07915
MACITENTAN	0	2.78051
CEFPROZIL	0	0.684958
PINACIDIL	0	1.41393
SAQUINAVIR MESYLATE	0	0.727772
IMIQUIMOD	0	3.22184
PHENSUXIMIDE	0	0.57325
LIDOCAINE HYDROCHLORIDE	0	0.603978
LIDOCAINE HYDROCHLORIDE	0	0.603978
LIDOCAINE HYDROCHLORIDE	0	0.603978
LIDOCAINE HYDROCHLORIDE	0	0.603978
LIDOCAINE HYDROCHLORIDE	0	0.603978
LIDOCAINE HYDROCHLORIDE	0	0.603978
LIDOCAINE HYDROCHLORIDE	0	0.603978
LIDOCAINE HYDROCHLORIDE	0	0.603978
VILDAGLIPTIN | GALVUS | JALRA | XILIARX | EQUA	0	0.470229
TETRABENAZINE | BVF-018 | RO-1-9569 | TBZ |	0	0.696188
STREPTOZOSIN	0	0.643033
RASAGILINE MESYLATE| AGILECT| AZILECT	0	0.643195
MALATHION	1	2.33801
BACLOFEN	0	0.587732
CAPRYLIN | MONOCAPRYLIN | HMS2234B09 | LS-185515 | M1071 |	0	0.56523
VALDECOXIB	0	0.388202
TIROFIBAN HYDROCHLORIDE HYDRATE| AGGRASTAT	0	1.28116
SPECTINOMYCIN HYDROCHLORIDE	0	1.0737
FEXOFENADINE	0	0.522608
IFOSFAMIDE	0	1.03636
PHENIRAMINE MALEATE	0	25.2317
PHENIRAMINE MALEATE	0	25.2317
CARBENICILLIN DISODIUM	0	0.797539
PROPRANOLOL HYDROCHLORIDE	0	0.629329
DOXYLAMINE SUCCINATE	0	0.736791
DOXYLAMINE SUCCINATE	0	0.736791
CARBIDOPA	0	0.796735
METOLAZONE	0	3.70138
RIBOFLAVIN	0	0.492553
DICLOFENAC SODIUM	0	5.42585
DICLOFENAC SODIUM	0	5.42585
DICLOFENAC SODIUM	0	5.42585
DICLOFENAC SODIUM	0	5.42585
DICLOFENAC SODIUM	0	5.42585
DORZOLAMIDE HYDROCHLORIDE	0	7.56272
ACEBUTOLOL HYDROCHLORIDE	0	0.640613
CAFFEINE	0	0.915273
PIPERAZINE	0	2.82058
CLOXACILLIN SODIUM	0	0.72101
LETROZOLE	0	0.979289
MEXILETINE HYDROCHLORIDE	0	7.89566
ENALAPRILAT | SJ000285888	0	0.388386
AZATADINE MALEATE| OPTIMINE	0	0.702063
CYCLOPENTOLATE HYDROCHLORIDE	0	1.10747
CYCLOPENTOLATE HYDROCHLORIDE	0	1.10747
CARBOPROST TROMETHAMINE	0	1.12772
EZETIMIBE	0	0.737252
FENOFIBRIC ACID | LF-153 | LF-178 ACID | NSC-281318 |	0	0.657555
VIGABATRIN	0	0.720471
QUININE SULFATE	0	4.48194
QUININE SULFATE	0	4.48194
QUININE SULFATE	0	4.48194
AMBRISENTAN | LETAIRIS	0	0.963994
PYRIDOXINE HYDROCHLORIDE	0	0.539225
SULFATHIAZOLE	0	0.6118
SULFATHIAZOLE	0	0.6118
DOPAMINE HYDROCHLORIDE	0	1.18736
PENTOLINIUM TARTRATE	0	2.10276
TAZOBACTAM|(2S,3S,5R)-3-METHYL-4,4,7-TRIOXO-3-(1H-1,2,3-TRIAZOL-1-YLMETHYL)-4?V-THIA-1-AZABICYCLO[3.2.0]HEPTANE-2-CARBOXYLIC ACID	0	1.20541
NISOLDIPINE	0	1.3625
CARNITINE HYDROCHLORIDE	0	0.364368
BOSENTAN	0	0.732987
(RAC)-CHLORPHENIRAMINE	0	0.742476
(RAC)-CHLORPHENIRAMINE	0	0.742476
CIDOFOVIR| VISTIDE	0	0.754313
OMEPRAZOLE	0	1.54815
METRIZOIC ACID	0	0.514829
PENTAGASTRIN	0	1.18432
SULFISOXAZOLE ACETYL	0	0.475328
TIGECYCLINE | TYGACIL	0	0.854124
ISORESERPINE	0	4.63613
ISORESERPINE	0	4.63613
CROMOLYN SODIUM	0	0.948156
CROMOLYN SODIUM	0	0.948156
CROMOLYN SODIUM	0	0.948156
CROMOLYN SODIUM	0	0.948156
CROMOLYN SODIUM	0	0.948156
CROMOLYN SODIUM	0	0.948156
CROMOLYN SODIUM	0	0.948156
AMINOGLUTETHIMIDE	0	11.5718
DAPIPRAZOLE HYDROCHLORIDE	0	2.3108
IRBESARTAN	0	1.47616
TAFAMIDIS	0	0.62198
RIVAROXABAN	0	0.910366
NIZATIDINE	0	0.468298
ABACAVIR SULFATE	0	0.796299
TERAZOSIN HYDROCHLORIDE	0	1.43205
ALFLUZOCIN	0	1.40546
FOSAMPRENAVIR CALCIUM | GW-433908G |	0	0.797434
CEFMETAZOLE SODIUM	0	1.15871
EPLERENONE| EPOXYMEXRENONE	0	0.717753
ACETOHEXAMIDE	0	1.506
URSODIOL	0	0.398754
TOLBUTAMIDE	0	2.30655
TOLBUTAMIDE	0	2.30655
BIMATOPROST | LUMIGAN	0	1.53468
FENOPROFEN	0	1.12954
ENFUVIRTIDE	0	0.712468
1-DOCOSANOL (BEHENYL ALCOHOL)	0	0.845427
DROPERIDOL	0	1.95212
DESOXYCORTICOSTERONE ACETATE	0	1.07953
PYRAZINAMIDE	0	0.511167
GUANIDINE HYDROCHLORIDE	0	0.690073
NABUMETONE	0	0.844344
CARBAMAZEPINE	0	1.1467
EMEDASTINE DIFUMARATE	0	0.720695
ALISKIREN HEMIFUMARATE | TEKTURNA | CPG-60536B | SPP-100B | ENVIAGE	0	0.951352
TOPIRAMATE| TOPIRAMIC ACID	0	0.525248
BUPROPION	0	2.28931
CEFORANIDE	0	1.04833
SUCROSE OCTASULFATE-ALUMINUM COMPLEX	0	0.415244
TIZANIDINE HYDROCHLORIDE	0	1.97994
THIAMINE HYDROCHLORIDE	0	0.465482
AGOMELATINE	0	1.86487
SILDENAFIL	0	0.851399
MESALAMINE	0	0.888892
DOXAPRAM HYDROCHLORIDE	0	3.27884
ALTRETAMINE	0	0.626443
CHLOROTHIAZIDE	0	0.965906
CHLOROTHIAZIDE	0	0.965906
EMTRICITABINE	0	1.69661
EPINASTINE HYDROCHLORIDE	0	0.851112
EPINASTINE HYDROCHLORIDE	0	0.851112
DICLOFENAC SODIUM	0	1.40461
DICLOFENAC SODIUM	0	1.40461
DICLOFENAC SODIUM	0	1.40461
DICLOFENAC SODIUM	0	1.40461
DICLOFENAC SODIUM	0	1.40461
NETILMICIN SULFATE	0	0.847401
NETILMICIN SULFATE	0	0.847401
ELETRIPTAN HYDROBROMIDE | RELPAX	0	0.967141
METHIMAZOLE	0	1.05753
METHIMAZOLE	0	1.05753
MIDODRINE HYDROCHLORIDE	0	35.009
DIPHEMANIL METHYLSULFATE	0	1.78835
BIOTIN	0	3.37455
METHOCARBAMOL	0	0.771601
METHOCARBAMOL	0	0.771601
METHOCARBAMOL	0	0.771601
CHOLECALCIFEROL	0	0.408972
RANITIDINE	0	7.77982
SILDENAFIL	0	1.4316
METHOXSALEN	0	1.15929
METHOXSALEN	0	1.15929
OMEPRAZOLE	0	0.569232
VENLAFAXINE HYDROCHLORIDE	0	0.514293
OXYTOCIN	0	1.06089
PHENAZOPYRIDINE HYDROCHLORIDE	0	1.20302
AZLOCILLIN	0	0.693852
MECAMYLAMINE HYDROCHLORIDE	0	77.7032
CARBIDOPA	0	1.24672
CEFADROXIL	0	0.543711
SEVELAMER CARBONATE	0	0.579516
LAMOTRIGINE	0	0.885318
TIAGABINE HYDROCHLORIDE| GABITRIL	0	2.56048
ANTAZOLINE PHOSPHATE	0	1.29878
ANTAZOLINE PHOSPHATE	0	1.29878
BENZYL PENICILLIN POTASSIUM	0	3.99732
BENZYL PENICILLIN POTASSIUM	0	3.99732
COLISTIMETHATE SODIUM	0	1.48301
ZANAMIVIR | 4-GUANIDINO-NEU5AC2EN | GG-167 | GR-121167X | RELENZA |	0	1.39012
THALIDOMIDE	0	2.23756
CIPROFLOXACIN	0	4.90202
CIPROFLOXACIN	0	4.90202
CIPROFLOXACIN	0	4.90202
CIPROFLOXACIN	0	4.90202
TROPICAMIDE	0	0.743257
TROPICAMIDE	0	0.743257
SELEGILINE HYDROCHLORIDE	0	0.908194
SODIUM P-AMINOSALICYLATE	0	2.18053
NATEGLINIDE	0	0.864261
PIPECURIUM BROMIDE	0	1.40598
ENOXACIN	0	1.05648
TAFLUPROST	0	2.85739
MEPREDNISONE	0	1.13517
VALACYCLOVIR HYDROCHLORIDE	0	1.32361
PROGESTERONE	0	3.98752
CEFTIZOXIME SODIUM	0	0.843004
DICHLORPHENAMIDE	0	1.11992
CHLOROTRIANISENE	0	1.1851
OXACILLIN	0	13.8093
METHACHOLINE CHLORIDE | SJ000287389	0	1.26699
DISOPYRAMIDE PHOSPHATE	0	0.337058
RILUZOLE HYDROCHLORIDE	0	2.08336
CHLORPROPAMIDE	0	0.601252
NALIDIXIC ACID	0	5.64158
DEXRAZOXANE	0	1.27012
BISOPROLOL FUMARATE	0	1.08757
TELMISARTAN	0	1.95527
PHENINDIONE	0	1.75501
TIPRANAVIR| APTIVUS	0	1.32075
RIFAXIMIN	0	2.15959
RIFAXIMIN	0	2.15959
INDOMETHACIN	0	0.903839
INDOMETHACIN	0	0.903839
INDOMETHACIN	0	0.903839
INDOMETHACIN	0	0.903839
INDOMETHACIN	0	0.903839
OLSALAZINE SODIUM| DIPENTUM	0	0.960588
TALC	0	0.687012
TEMOZOLOMIDE	0	2.41907
SULFISOXAZOLE	0	4.11664
SULFISOXAZOLE	0	4.11664
ISOSORBIDE	0	1.47074
ERYTHROMYCIN	0	0.918244
ERYTHROMYCIN	0	0.918244
ERYTHROMYCIN	0	0.918244
ERYTHROMYCIN	0	0.918244
SPARFLOXACIN	0	1.21842
CARMUSTINE	0	8.1784
ANAGRELIDE HYDROCHLORIDE| AGRYLIN| XAGRID	0	1.00287
ETODOLAC	0	0.935004
CIMETIDINE	0	0.964759
CIMETIDINE	0	0.964759
DIPYRIDAMOLE	0	2.68957
ACYCLOVIR | ACYCLOVIR SODIUM | SJ000518981	0	1.03542
ACYCLOVIR | ACYCLOVIR SODIUM | SJ000518981	0	1.03542
ACYCLOVIR | ACYCLOVIR SODIUM | SJ000518981	0	1.03542
ACYCLOVIR | ACYCLOVIR SODIUM | SJ000518981	0	1.03542
SULFADIAZINE	0	6.70977
CARBACHOL	0	1.50057
CARBACHOL	0	1.50057
ISOCARBOXAZID	0	0.922567
LAPATINIB	0	2.20388
OXAMNIQUINE	0	3.67036
IPRATROPIUM BROMIDE	0	1.36656
IPRATROPIUM BROMIDE	0	1.36656
SULFAMETER	0	1.6075
PRUCALOPRIDE	0	1.89391
ASPIRIN	0	1.5092
ASPIRIN	0	1.5092
ASPIRIN	0	1.5092
ASPIRIN	0	1.5092
ASPIRIN	0	1.5092
MENADIONE	0	1.43597
LIDOCAINE HYDROCHLORIDE	0	2.07112
LIDOCAINE HYDROCHLORIDE	0	2.07112
LIDOCAINE HYDROCHLORIDE	0	2.07112
LIDOCAINE HYDROCHLORIDE	0	2.07112
LIDOCAINE HYDROCHLORIDE	0	2.07112
LIDOCAINE HYDROCHLORIDE	0	2.07112
LIDOCAINE HYDROCHLORIDE	0	2.07112
LIDOCAINE HYDROCHLORIDE	0	2.07112
RITODRINE HYDROCHLORIDE	0	1.24212
RIBAVIRIN	0	0.997958
PIRFENIDONE	0	1.36277
DABIGATRAN ETEXILATE	0	0.982497
CLEVIDIPINE | H-324/38 |	0	5.38252
ISONIAZID	0	1.70442
ISONIAZID	0	1.70442
SULFASALAZINE	0	1.30105
CASPOFUNGIN ACETATE | MK0991 |	0	1.6798
CEFUROXIME SODIUM	0	1.61177
CEFUROXIME SODIUM	0	1.61177
CEFTAZIDIME PENTAHYDRATE	0	0.908494
RUFINAMIDE | 60231-4 | CGP-33101 | E-2080 | RUF-331 | SYN-111 |	0	1.40142
ZILEUTON	0	3.49295
BEXAROTENE	0	5.50342
CHLORMEZANONE	0	0.950486
CHLORMEZANONE	0	0.950486
CHLORMEZANONE	0	0.950486
ACITRETIN	0	1.90209
GLATIRAMER ACETATE	0	0.888317
NAPHAZOLINE	0	1.21403
NAPHAZOLINE	0	1.21403
NAPHAZOLINE	0	1.21403
NAPHAZOLINE	0	1.21403
CLOFIBRATE	0	2.41531
GALANTHAMINE HYDROBROMIDE	0	1.09551
CALCITRIOL	0	4.80151
CALCITRIOL	0	4.80151
RIOCIGUAT | BAY 63-2521 | BAY 632521 |	0	2.2263
PROCAINAMIDE HYDROCHLORIDE	0	1.05116
TENOFOVIR MONOHYDRATE| APROPOVIR| VIREAD	0	2.15427
ASCORBIC ACID	0	6.44546
ASCORBIC ACID	0	6.44546
ASCORBIC ACID	0	6.44546
CEFIXIME	0	1.24478
POLYMYXIN B SULFATE	0	1.34914
POLYMYXIN B SULFATE	0	1.34914
POLYMYXIN B SULFATE	0	1.34914
POLYMYXIN B SULFATE	0	1.34914
POLYMYXIN B SULFATE	0	1.34914
BISACODYL	0	1.82609
BISACODYL	0	1.82609
BISACODYL	0	1.82609
ENTACAPONE| COMTAN	0	1.36777
CALCIUM 5-METHYLTETRAHYDROFOLATE | L-5-METHYL-THF | L-5-METHYLTETRAHYDROFOLATE | LMCA | 6S-5-MTHF | DEPLIN | LEVOMEFOLATE CALCIUM | LEVOMEFOLINATE CALCIUM |	0	1.17726
TERIFLUNOMIDE	0	1.15396
PERINDOPRIL ERBUMINE	0	1.2137
FINASTERIDE	0	0.544763
FINASTERIDE	0	0.544763
QUINAPRIL HYDROCHLORIDE	0	1.47602
NADOLOL	0	1.50384
GEMFIBROZIL	0	0.967938
GRANISETRON HYDROCHLORIDE	0	0.986288
OLOPATADINE HYDROCHLORIDE	0	1.12507
OLOPATADINE HYDROCHLORIDE	0	1.12507
CHLOROTHIAZIDE	0	4.73368
CHLOROTHIAZIDE	0	4.73368
ACYCLOVIR | ACYCLOVIR SODIUM | SJ000518981	0	1.05612
ACYCLOVIR | ACYCLOVIR SODIUM | SJ000518981	0	1.05612
ACYCLOVIR | ACYCLOVIR SODIUM | SJ000518981	0	1.05612
ACYCLOVIR | ACYCLOVIR SODIUM | SJ000518981	0	1.05612
OXYMETAZOLINE HYDROCHLORIDE	0	33.485
OXYMETAZOLINE HYDROCHLORIDE	0	33.485
OXYMETAZOLINE HYDROCHLORIDE	0	33.485
AMLEXANOX| APHTHASOL| AA-673| CHX-3673	0	1.30609
AMLEXANOX| APHTHASOL| AA-673| CHX-3673	0	1.30609
STRONTIUM RANELATE (PROTELOS)	0	3.91083
EDROPHONIUM CHLORIDE	0	2.42158
LIOTHYRONINE	0	1.38176
BUMETANIDE	0	0.973006
CEFOTAXIME SODIUM	0	9.0436
SAXAGLIPTIN	0	0.973182
PARGYLINE HYDROCHLORIDE	0	1.73455
(R) -TAMSULOSIN HYDROCHLORIDE| FLOMAX| HARNAL| OMNIC| PRADIF	0	2.82091
AMOXICILLIN	0	8.5121
ETHOSUXIMIDE	0	0.971217
ETHOSUXIMIDE	0	0.971217
URACIL MUSTARD	0	3.51633
TRIAMTERENE	0	1.63604
BETHANECHOL CHLORIDE	0	0.916668
FLUMAZENIL	0	0.691546
PHENYLEPHRINE	0	4.26174
PHENYLEPHRINE	0	4.26174
PHENYLEPHRINE	0	4.26174
PHENYLEPHRINE	0	4.26174
PHENYLEPHRINE	0	4.26174
PHENYLEPHRINE	0	4.26174
PHENYLEPHRINE	0	4.26174
PHENYLEPHRINE	0	4.26174
BUPROPION	0	11.5387
LACTULOSE	0	1.19659
LACTULOSE	0	1.19659
METAXALONE	0	1.44631
PLERIXAFOR	0	0.910565
AMPHOTERICIN B	0	1.40778
AMPHOTERICIN B	0	1.40778
AMPHOTERICIN B	0	1.40778
AMPHOTERICIN B	0	1.40778
CEFOTIAM HYDROCHLORIDE	0	1.18109
CARBOPLATIN | SJ000287736 | SJ000518982	0	0.550479
TROSPIUM CHLORIDE	0	1.37304
LEVETIRACETAM| KEPPRA|SIB-S1	0	1.66612
VASOPRESSIN | AVP | ARGININE VASOPRESSIN | ARGIPRESSIN |	0	4.61064
ATOSIBAN ACETATE	0	31.581
ENZALUTAMIDE	0	11.5762
PENTETIC ACID	0	0.899792
TRETINON	0	4.69157
TRETINON	0	4.69157
TRETINON	0	4.69157
DOXYCYCLINE HYDROCHLORIDE	0	6.74072
DOXYCYCLINE HYDROCHLORIDE	0	6.74072
ERYTHROMYCIN ETHYLSUCCINATE	0	3.85606
NICOLSAMIDE	0	3.40198
NYSTATIN	0	2.58237
NYSTATIN	0	2.58237
NYSTATIN	0	2.58237
NYSTATIN	0	2.58237
METRONIDAZOLE	0	1.20436
METRONIDAZOLE	0	1.20436
METRONIDAZOLE	0	1.20436
METRONIDAZOLE	0	1.20436
METRONIDAZOLE	0	1.20436
METRONIDAZOLE	0	1.20436
TETRACYCLINE HYDROCHLORIDE	0	40.5823
TETRACYCLINE HYDROCHLORIDE	0	40.5823
TETRACYCLINE HYDROCHLORIDE	0	40.5823
TETRACYCLINE HYDROCHLORIDE	0	40.5823
TETRACYCLINE HYDROCHLORIDE	0	40.5823
TETRACYCLINE HYDROCHLORIDE	0	40.5823
PSEUDOEPHEDRINE HYDROCHLORIDE	0	1.13287
PSEUDOEPHEDRINE HYDROCHLORIDE	0	1.13287
CGP-19835A | L-MTP-PE | MLV-19835A | MTP-PE | MIFAMURTIDE	0	1.77888
METARAMINOL BITARTRATE	0	2.75552
ETHAMBUTOL HYDROCHLORIDE	0	0.563561
NISOLDIPINE	0	20.3994
PALIPERIDONE| INVEGA	0	9.74871
HYDROXYAMPHETAMINE HYDROBROMIDE	0	1.5366
CABERGOLINE	0	6.56469
CABERGOLINE	0	6.56469
DELAVIRDINE MESYLATE	0	1.30473
BETHANECHOL CHLORIDE	0	0.872014
CARBINOXAMINE MALEATE	0	1.10272
6-ALPHA-FLUOROPREDNISOLONE	0	13.2456
TEGAFUR	0	1.08699
TEGAFUR	0	1.08699
RIBAVIRIN	0	1.08619
AMINOPHYLLINE ETHYLENEDIAMINE	0	1.25408
FEXOFENADINE	0	1.91292
DIFLUNISAL	0	1.57793
KANAMYCIN SULFATE	0	1.17331
KANAMYCIN SULFATE	0	1.17331
KANAMYCIN SULFATE	0	1.17331
CHLORPROTHIXENE HYDROCHLORIDE	0	7.39242
SULFACETAMIDE	0	4.67006
SULFACETAMIDE	0	4.67006
NALOXONE	0	1.69315
NALOXONE	0	1.69315
TRAZODONE HYDROCHLORIDE	0	2.71238
PYRILAMINE MALEATE	0	1.3259
PYRILAMINE MALEATE	0	1.3259
METHSUXIMIDE	0	1.2846
BETAZOLE HYDROCHLORIDE	0	2.6826
ALLOPURINOL	0	1.9836
ALLOPURINOL	0	1.9836
SC-69124A | YM-978 | PARECOXIB SODIUM	0	2.07163
FAMOTIDINE	0	5.42724
FAMOTIDINE	0	5.42724
AMANTADINE HYDROCHLORIDE	0	13.0306
GENTAMICIN SULFATE	0	1.55663
GENTAMICIN SULFATE	0	1.55663
GENTAMICIN SULFATE	0	1.55663
GENTAMICIN SULFATE	0	1.55663
GENTAMICIN SULFATE	0	1.55663
ACETYLCHOLINE	0	10.5959
METHACYCLINE HYDROCHLORIDE	0	1.19515
RANOLAZINE DIHYDROCHLORIDE	0	4.05031
PINDOLOL	0	2.29894
PRALIDOXIME MESYLATE	0	1.17649
MONTELUKAST SODIUM	0	32.3301
MONTELUKAST SODIUM	0	32.3301
LITHIUM CITRATE, LITHIUM CARBONATE	0	1.27404
BUPIVACAINE HYDROCHLORIDE	0	1.97488
BUPIVACAINE HYDROCHLORIDE	0	1.97488
DIATRIZOIC ACID| AMIDOTRIZOIC ACID| ANGIOVIST 282	0	0.827531
AMPICILLIN SODIUM	0	1.61772
AMPICILLIN SODIUM	0	1.61772
AMPICILLIN SODIUM	0	1.61772
DESVENLAFAXINE SUCCINATE	0	0.880301
ROSIGLITAZONE	0	3.22939
DOXAZOSIN MESYLATE	0	2.40939
TOLCAPONE	0	1.1376
CETIRIZINE DIHYDROCHLORIDE	0	1.0399
D-MANNITOL	0	2.23979
D-MANNITOL	0	2.23979
D-MANNITOL	0	2.23979
D-MANNITOL	0	2.23979
CEFDINIR	0	3.61312
LAPATINIB	0	4.86034
COLISTIN SULFATE | SJ000565160	0	1.34823
COLISTIN SULFATE | SJ000565160	0	1.34823
DESONIDE	1	1.87677
DESONIDE	1	1.87677
INDINAVIR SULFATE| CRIXIVAN	0	1.126
ALOGLIPTIN BENZOATE	0	2.28277
LEVOFLOXACIN	0	1.36748
LEVOFLOXACIN	0	1.36748
LEVOFLOXACIN	0	1.36748
BIA-2-093 | SEP-0002093 | ESLICARBAZEPINE ACETATE	0	10.5164
FLURBIPROFEN	0	1.96501
FLURBIPROFEN	0	1.96501
FLURBIPROFEN	0	1.96501
FLURBIPROFEN	0	1.96501
MINOXIDIL | SJ000287161	0	2.96157
MINOXIDIL | SJ000287161	0	2.96157
PYRIDOXINE HYDROCHLORIDE	0	3.69989
SAXAGLIPTIN	0	1.78859
PSEUDOEPHEDRINE HYDROCHLORIDE	0	1.46134
PSEUDOEPHEDRINE HYDROCHLORIDE	0	1.46134
ETIDRONIC ACID, DISODIUM SALT	0	12.7717
CEFTIBUTEN	0	1.15952
6-AMINOCAPROIC ACID	0	2.07614
FOSINOPRIL SODIUM	0	3.05556
CBT-000000140	0	3.17967
MILNACIPRAN HYDROCHLORIDE | MIDALCIPRAN HYDROCHLORIDE | F-2207 | TN-912 |	0	9.00485
AZTREONAM | SJ000518975	0	10.2416
ADRENALINE BITARTRATE	0	3.76125
PRIMIDONE	0	1.44675
VORAPAXAR SULFATE	0	3.7003
FEBUXOSTAT | TEI-6720 | TMX-67 |	0	2.18646
QUINETHAZONE	0	1.12544
PILOCARPINE NITRATE	0	2.02627
PILOCARPINE NITRATE	0	2.02627
PILOCARPINE NITRATE	0	2.02627
R-89674 | ALCAFTADINE	0	4.55298
CARTEOLOL HYDROCHLORIDE	0	3.81855
CARTEOLOL HYDROCHLORIDE	0	3.81855
CARTEOLOL HYDROCHLORIDE	0	3.81855
NIACIN	0	1.91708
NIACIN	0	1.91708
NIACIN	0	1.91708
OXAPROZIN	0	4.7832
CEFONICID SODIUM | SK AND F-D-75073-Z2 |	0	3.95397
ATENOLOL	0	3.94676
CILASTATIN	0	10.734
SULFAMETHOXAZOLE	0	4.59578
DYPHYLLINE	0	6.43628
DYPHYLLINE	0	6.43628
VALPROATE SODIUM	0	24.841
FLUTAMIDE	0	2.13983
IFOSFAMIDE	0	0.908992
TOCAINIDE HYDROCHLORIDE	0	4.74994
TOLBUTAMIDE	0	58.7929
TOLBUTAMIDE	0	58.7929
DAPAGLIFLOZIN	0	3.81702
OSELTAMIVIR PHOSPHATE	0	2.60334
CEPHALOTHIN SODIUM	0	4.33339
CLINDAMYCIN HYDROCHLORIDE	0	3.04092
CLINDAMYCIN HYDROCHLORIDE	0	3.04092
CLINDAMYCIN HYDROCHLORIDE	0	3.04092
CLINDAMYCIN HYDROCHLORIDE	0	3.04092
CLINDAMYCIN PHOSPHATE	0	2.02284
ADRENALINE BITARTRATE	0	2.75439
SUPROFEN	0	3.37373
GIMERACIL	0	67.8012
PYRIDOXINE HYDROCHLORIDE	0	2.95763
GR 135531 | 5-MCA-NAT |	0	18.675
CHLORAMPHENICOL	0	4.83935
CHLORAMPHENICOL	0	4.83935
CHLORAMPHENICOL	0	4.83935
CHLORAMPHENICOL	0	4.83935
CHLORAMPHENICOL	0	4.83935
CHLORAMPHENICOL	0	4.83935
CHLORAMPHENICOL	0	4.83935
ASCORBIC ACID	0	2.00979
ASCORBIC ACID	0	2.00979
ASCORBIC ACID	0	2.00979
GLYCOPYRROLATE	0	3.8601
GLYCOPYRROLATE	0	3.8601
AMINOLEVULINIC ACID HYDROCHLORIDE	0	2.25738
CAPTOPRIL	0	8.00154
LAMIVUDINE| 3TC| EPIVIR| HEPITEC| HEPTOVIR| ZEFFIX| EPZICOM	0	2.03408
MILRINONE	0	3.3273
METHAZOLAMIDE	0	3.7631
AZILSARTAN	0	4.36387
RANITIDINE	0	1.33356
(-) -LEVOBUNOLOL HYDROCHLORIDE	0	2.99104
METOPROLOL	0	4.96634
PIPERAQUINE PHOSPHATE	0	5.30918
RITODRINE HYDROCHLORIDE	0	40.3942
ALENDRONATE MONOSODIUM TRIHYDRATE| ALENDRONIC ACID| ABDP | FOSAMAX	0	5.85198
VARENICLINE	0	2.20509
PHENELZINE SULFATE	0	2.69383
PEMIROLAST	0	1.61285
HYDRALAZINE HCL	0	2.12766
ESTROPIPATE	0	3.68209
BICALUTAMIDE| CASODEX	0	18.0359
PIROXICAM	0	2.87449
PIROXICAM	0	2.87449
PIROXICAM	0	2.87449
ATROPINE	0	5.55032
ATROPINE	0	5.55032
OXYTETRACYCLINE	0	4.86641
OXYTETRACYCLINE	0	4.86641
OXYTETRACYCLINE	0	4.86641
OXYTETRACYCLINE	0	4.86641
OXYTETRACYCLINE	0	4.86641
CETIRIZINE DIHYDROCHLORIDE	0	1.64169
DEXMEDETOMIDINE | PRECEDEX	0	2.98754
IBUPROFEN	0	4.97616
IBUPROFEN	0	4.97616
IBUPROFEN	0	4.97616
IBUPROFEN	0	4.97616
IBUPROFEN	0	4.97616
IBUPROFEN	0	4.97616
SODIUM PICOSULFATE	0	2.61274
PAMIDRONATE DISODIUM SALT HYDRATE	0	2.32802
NORDEFRIN HYDROCHLORIDE	0	4.49763
LISINOPRIL	0	4.94285
PENICILLIN V POTASSIUM	0	3.10514
PENICILLIN V POTASSIUM	0	3.10514
NITISINONE | ORFADIN	0	2.60625
FLUCONAZOLE	0	33.4918
FLUCONAZOLE	0	33.4918
MI-100 | ECHOTHIOPHATE IODIDE	0	2.80065
AMINOHIPPURIC ACID	0	9.71866
LINCOMYCIN HYDROCHLORIDE	0	1.57535
ETHYNODIOL DIACETATE	0	1.84129
FOSFOMYCIN	0	18.3605
ONDANSETRON HYDROCHLORIDE	0	1.62494
LEUPROLIDE ACETATE| VIADUR	0	4.11735
ISORESERPINE	0	1.37819
PANTOTHENIC ACID CALCIUM SALT MONOHYDRATE	0	3.68114
PANTOTHENIC ACID CALCIUM SALT MONOHYDRATE	0	3.68114
DOLUTEGRAVIR	0	3.08758
PHENTOLAMINE HYDROCHLORIDE	0	17.3055
PHENTOLAMINE HYDROCHLORIDE	0	17.3055
NORFLOXACIN	0	6.08684
NORFLOXACIN	0	6.08684
CARPROFEN	0	2.98619
VALSARTAN	0	2.2881
CEFOPERAZOLE SODIUM	0	6.85151
LEVAMISOLE HYDROCHLORIDE	0	25.7843
MELOXICAM	0	2.1432
MELOXICAM	0	2.1432
PROBENECID	0	10.8617
PENCICLOVIR	0	9.77786
PENCICLOVIR	0	9.77786
NORGESTREL	0	3.42341
IRBESARTAN	0	6.91293
GLYBURIDE	0	3.24917
HOMATROPINE METHYLBROMIDE	0	2.38921
SUMATRIPTAN SUCCINATE	0	2.52083
DICUMAROL	0	4.03246
SUCCINYLCHOLINE CHLORIDE	0	8.22541
LEUCOVORIN CALCIUM	0	4.84364
LEUCOVORIN CALCIUM	0	4.84364
PIPOBROMAN	0	2.56912
RAMELTEON | TAK-375 | ROZEREM	0	2.60448
CROMOLYN SODIUM	0	12.3585
CROMOLYN SODIUM	0	12.3585
CROMOLYN SODIUM	0	12.3585
CROMOLYN SODIUM	0	12.3585
CROMOLYN SODIUM	0	12.3585
CROMOLYN SODIUM	0	12.3585
CROMOLYN SODIUM	0	12.3585
DIAZOXIDE	0	31.3523
DIAZOXIDE	0	31.3523
OXYPHENONIUM BROMIDE	0	2.50261
OXYPHENONIUM BROMIDE	0	2.50261
CAPREOMYCIN SULFATE	0	2.5626
CHLORTHALIDONE	0	26.064
PHENPROCOUMON | FALITHROM | LIQUAMAR | MARCOUMAR | MARCUMAR |	0	4.66936
PHENACEMIDE	0	3.09484
TERBUTALINE HEMISULFATE	0	2.77315
TERBUTALINE HEMISULFATE	0	2.77315
TERBUTALINE HEMISULFATE	0	2.77315
POMALIDOMIDE | CC-4047	0	19.936
ISOPROTERENOL HYDROCHLORIDE	0	5.88869
ISOPROTERENOL HYDROCHLORIDE	0	5.88869
ISOPROTERENOL HYDROCHLORIDE	0	5.88869
ISOPROTERENOL HYDROCHLORIDE	0	5.88869
VALSARTAN	0	11.3216
ROCURONIUM BROMIDE	0	3.50418
SULFAMETHIZOLE	0	2.35349
SULFAMETHIZOLE	0	2.35349
SULFAMETHIZOLE	0	2.35349
SULFAMETHIZOLE	0	2.35349
RIMONABANT	0	2.61901
AMPICILLIN SODIUM	0	3.02421
AMPICILLIN SODIUM	0	3.02421
AMPICILLIN SODIUM	0	3.02421
SULFADIAZINE	0	2.4313
BACITRACIN	0	9.35589
BACITRACIN	0	9.35589
BACITRACIN	0	9.35589
OLANZAPINE| ZYPREXA	0	4.02161
SODIUM GLUCONATE	0	4.39519
PANCURONIUM BROMIDE	0	548.134
CEFOXITIN SODIUM	0	5.15078
AVANAFIL	0	2.33074
CHLORZOXAZONE	0	5.80737
CHLORZOXAZONE	0	5.80737
CHLORZOXAZONE	0	5.80737
ETHACRYNIC ACID	0	5.98732
LINEZOLID	0	5.47728
ARGATROBAN	0	5.82254
CHLORPROTHIXENE HYDROCHLORIDE	0	52.6691
MILTEFOSINE	0	8.24771
SCOPOLAMINE HYDROBROMIDE	0	26.7891
SCOPOLAMINE HYDROBROMIDE	0	26.7891
SCOPOLAMINE HYDROBROMIDE	0	26.7891
SCOPOLAMINE HYDROBROMIDE	0	26.7891
NATAMYCIN	0	105.601
NATAMYCIN	0	105.601
NATAMYCIN	0	105.601
NATAMYCIN	0	105.601
NATAMYCIN	0	105.601
METHYLDOPATE HYDROCHLORIDE	0	2.46176
BW-825C | ACRIVASTINE	0	8.95153
FAMCICLOVIR	0	1.36023
FAMCICLOVIR	0	1.36023
ALMOTRIPTAN	0	5.14516
MODAFINIL	0	9.9719
CROTAMITON	0	1.5103
MIGLITOL	0	14.4133
NEOSTIGMINE BROMIDE	0	2.54249
NEOSTIGMINE BROMIDE	0	2.54249
NEOSTIGMINE BROMIDE	0	2.54249
DEFERIPRONE | APO-066 | CGP-37391 | CMX-001 | CP020 | CP20 | CRMD-001 | DN-180-01-AF | L1 | PL1 |	0	1206.4
MEPIVACAINE HYDROCHLORIDE	0	7.64285
MEPIVACAINE HYDROCHLORIDE	0	7.64285
ETHIONAMIDE	0	6.55238
LEUCOVORIN CALCIUM	0	55.9743
LEUCOVORIN CALCIUM	0	55.9743
WARFARIN	0	9.45945
ALPHA-TOCHOPHERYL ACETATE	0	1.70016
NARATRIPTAN	0	4.8884
ACETYLCYSTEINE | N-ACETYL-L-CYSTEINE | N-ACETYLCYSTEINE | NAC | NSC-111180 | RK-0202 | ACETADOTE	0	2.12013
ACETYLCYSTEINE | N-ACETYL-L-CYSTEINE | N-ACETYLCYSTEINE | NAC | NSC-111180 | RK-0202 | ACETADOTE	0	2.12013
ACETYLCYSTEINE | N-ACETYL-L-CYSTEINE | N-ACETYLCYSTEINE | NAC | NSC-111180 | RK-0202 | ACETADOTE	0	2.12013
SODIUM P-AMINOSALICYLATE	0	13.6158
AMINOPHYLLINE ETHYLENEDIAMINE	0	2.9321
BROMFENAC SODIUM | XIBROM	0	1.02504
POLYTHIAZIDE	0	2.332
FUROSEMIDE	0	2.37894
GABAPENTIN	0	9.2825
BISMUTH SUBCITRATE POTASSIUM	0	3.26817
BENDROFUMETHIAZIDE	0	27.3738
PRAZIQUANTEL	0	59.2966
BENZTHIAZIDE	0	1.94281
CEFDITORIN PIVOXIL	0	4.62349
CHOLIC ACID	0	1.22776
LOSARTAN | SJ000565176	0	1.8268
STREPTOMYCIN SULFATE	0	3.3765
STREPTOMYCIN SULFATE	0	3.3765
STREPTOMYCIN SULFATE	0	3.3765
MEZLOCILLIN SODIUM |	0	2.67889
ESTRAMUSTINE PHOSPHATE SODIUM	0	3.32509
METHYLDOPA	0	7.2167
SULFACETAMIDE	0	5.63051
SULFACETAMIDE	0	5.63051
ANASTROZOLE	0	2.30684
RETINOL	0	1.90528
RETINOL	0	1.90528
RETINOL	0	1.90528
RETINOL	0	1.90528
CEFPIRAMIDE ACID	0	1.21719
NORETHINDRONE	0	2.03328
NORETHINDRONE	0	2.03328
MIRTAZAPINE	0	163.677
DIENOGEST | M-18575 | MJR-35 | SH-T00660AA | STS-557 |	0	4.58906
FROVATRIPTAN SUCCINATE MONOHYDRATE| SB-209509 | VML-251 | SB-209509AX |	0	33.1318
DAPTOMYCIN| CUBICIN	0	1.05375
SULFAMERAZINE	0	1.10384
SULFAMERAZINE	0	1.10384
SODIUM P-AMINOSALICYLATE	0	18.4423
MEQUINOL	0	29.8255
NA	0	0.608137
TRAZODONE HYDROCHLORIDE	0	3.47435
ADONITOL	0	2.0048
AMDINOCILLIN| MECILLINAM| FL-1060| RO-9070	0	1.1507
TADALAFIL| CIALIS	0	2.9191
EPROSARTAN MESYLATE	0	4.11822
PROPANTHELINE BROMIDE	0	5.47046
HEXAFLUORENIUM BROMIDE	0	2.75371
SOTALOL HYDROCHLORIDE	0	3.59268
ROPIVACAINE HYDROCHLORIDE MONOHYDRATE	0	4.08715
TRIPROLIDINE HYDROCHLORIDE	0	11.0867
OMEPRAZOLE	0	2.47386
NICOTINAMIDE (VITAMIN B3)	0	3.5533
MESNA	0	1.19351
MESNA	0	1.19351
OMEPRAZOLE	0	1.48839
KETOPROFEN	0	1.58087
KETOPROFEN	0	1.58087
KETOPROFEN	0	1.58087
EPOPROSTENOL SODIUM | PROSTACYCLIN SODIUM | PROSTAGLANDIN I2 SODIUM | PROSTAGLANDIN X SODIUM | 4UA76 | U-53217A |	0	7.31196
METHENAMINE	0	4.58131
HEPARIN SODIUM	0	4.71792
HEPARIN SODIUM	0	4.71792
HEPARIN SODIUM	0	4.71792
HEPARIN SODIUM	0	4.71792
HEPARIN SODIUM	0	4.71792
OMEPRAZOLE	0	1.4496
RANOLAZINE DIHYDROCHLORIDE	0	2.27467
PSI-7977 | GS-7977 | SOFOSBUVIR |	0	1.80782
FAMCICLOVIR	0	2.17149
FAMCICLOVIR	0	2.17149
BOCEPREVIR	0	0.700473
LAMIVUDINE| 3TC| EPIVIR| HEPITEC| HEPTOVIR| ZEFFIX| EPZICOM	0	2.20122
TOBRAMYCIN	0	1.81326
TOBRAMYCIN	0	1.81326
DIDANOSINE	0	13.971
DROSPIRENONE	0	8.38305
IBUPROFEN	0	0.993934
IBUPROFEN	0	0.993934
IBUPROFEN	0	0.993934
IBUPROFEN	0	0.993934
IBUPROFEN	0	0.993934
IBUPROFEN	0	0.993934
QUININE SULFATE	0	2.88207
QUININE SULFATE	0	2.88207
ATOVAQUONE	0	2.98447
DOLASETRON MESYLATE	0	2.0753
BAY-1192631 | DA-70218 | DA-7218 | MK-1986 | TR-701 | TEDIZOLID PHOSPHATE	0	4.88635
ACETAMINOPHEN	0	1.01123
ACETAMINOPHEN	0	1.01123
ACETAMINOPHEN	0	1.01123
HISTAMINE DIHYDROCHLORIDE	0	3.31689
HISTAMINE DIHYDROCHLORIDE	0	3.31689
BENDROFUMETHIAZIDE	0	1.29827
MEROPENEM	0	1.03061
PRIMIDONE	0	10.6069
ACLIDINIUM BROMIDE	0	6.47791
SILODOSIN | KAD-3213 | KMD-3213 | KSO-0400 |	0	2.72142
PANTOPRAZONLE SODIUM	0	1.1514
NEVIRAPINE	0	3.84498
PRAMIPEXOLE DIHYDROCHLORIDE| MIRAPEX	0	7.77494
FENOFIBRIC ACID | LF-153 | LF-178 ACID | NSC-281318 |	0	2.30704
AMBENONIUM DICHLORIDE | MYTELASE	0	2.28129
ACARBOSE	0	0.699888
GP-2-121-3 | ARBUTAMINE HYDROCHLORIDE	0	1.11528
CHLOROPROCAINE HYDROCHLORIDE	0	1.86639
RIVASTIGMINE TARTRATE| EXELON	0	1.11873
AMIFOSTINE	0	2.18837
DOXYLAMINE SUCCINATE	0	3.38012
DOXYLAMINE SUCCINATE	0	3.38012
CEFACLOR	0	1.70536
METRIZOIC ACID	0	0.61165
LOMUSTINE| CEENU	0	1.22263
FLAVOXATE HYDROCHLORIDE	0	14.0302
N-CARBAMYL-L-GLUTAMIC ACID | GLUTAMICACID |	0	0.731834
TUBOCURARINE CHLORIDE	0	19.6446
PHENYLBUTAZONE	0	1.6128
PHENYLBUTAZONE	0	1.6128
MEGLUMINE	0	1.15066
METFORMIN HYDROCHLORIDE	0	0.770612
POTASSIUM IODIDE	0	3.83252
POTASSIUM IODIDE	0	3.83252
POTASSIUM IODIDE	0	3.83252
MERCAPTAMINE HYDROCHLORIDE	0	0.850547
MERCAPTAMINE HYDROCHLORIDE	0	0.850547
NAPROXEN	0	0.352398
NAPROXEN	0	0.352398
NAPROXEN	0	0.352398
BMS-214778 | MA-1 | VEC-162 | TASIMELTEON	0	0.677277
AMPRENAVIR	0	2.1704
TOLVAPTAN | OPC-41061 |	0	1.98228
SODIUM SULFOXONE	0	3.07414
CEFAMANDOLE NAFATE	0	1.05707
ROPINIROLE HYDROCHLORIDE	0	2.42905
MENADIOL SODIUM DIPHOSPHATE	0	1.81806
TRANDOLAPRIL	0	2.55869
BRINZOLAMIDE	0	0.418633
BRINZOLAMIDE	0	0.418633
SULFANILAMIDE	0	0.394911
SULFANILAMIDE	0	0.394911
AZILSARTAN MEDOXOMIL | TAK-491	0	0.785827
TOBRAMYCIN	0	1.39984
TOBRAMYCIN	0	1.39984
(6R)-5,6,7,8-TETRAHYDRO-L-BIOPTERIN HYDROCHLORIDE	0	0.757916
ENALAPRIL MALEATE	0	0.955399
LAROPIPRANT | MK-0524 | L-888839 |	0	2.20624
NORGESTREL	0	3.46544
ALTRETAMINE	0	0.713305
SULFAMETHAZINE	0	1.83252
EPTIFIBATIDE| INTEGRILIN	0	0.537064
4-METHYLPYRAZOLE HYDROCHLORIDE	0	1.24204
OXO | ALLANTOXAMIC ACID | OTASTAT POTASSIUM | OTERACIL POTASSIUM | OXONIC ACID	0	1.55326
DIETHYLCARBAMAZINE CITRATE	0	1.13228
EMPAGLIFLOZIN	0	0.746779
CLIDINIUM BROMIDE	0	1.20601
FLUTAMIDE	0	0.866753
IBANDRONATE SODIUM | BONIVA	0	1.20407
FOSFOMYCIN	0	0.821675
AMIFAMPRIDINE	0	2.06472
BENZTHIAZIDE	0	1.01574
FORMOTEROL	0	1.34843
SUMATRIPTAN SUCCINATE	0	0.529916
CEFEPIME HYDROCHLORIDE	0	1.43497
FORMOTEROL	0	1.99631
NAPROXEN	0	0.552885
NAPROXEN	0	0.552885
NAPROXEN	0	0.552885
METHYL SALICYLATE	0	1.47718
MISOPROSTOL	0	2.71925
MISOPROSTOL	0	2.71925
ZOPICLONE	0	1.07702
TAZAROTENE	0	3.25386
PIPERACILLIN SODIUM	0	0.975412
LENALIDOMIDE| REVLIMID	0	1.77989
NOVOBIOCIN SODIUM	0	2.08843
DANAZOL	0	1.25278
PREDNISONE	0	0.807525
PREDNISONE	0	0.807525

## Sheet: Source Data Figure 2
Synonym	INF021D	INF001D	INF001R	INF016D	INF006D	INFRF02	Med qAC50
5-AZACYTIDINE	1.69 uM	5.99 uM	11.56 uM	2.51 uM	2.71 uM	2.96 uM	4.47 uM
ADEFOVIR DIPIVOXIL	104.67 nM	554.96 nM	1477.75 nM	231.74 nM	846.02 nM	188.53 nM	700.49 nM
AFATINIB	10.74 uM	4.57 uM	7.86 uM	5.31 uM	1.57 uM	4.13 uM	6.58 uM
AURANOFIN	177.78 nM	826.02 nM	1209.90 nM	404.05 nM	225.70 nM	281.37 nM	615.04 nM
BELINOSTAT	142.59 nM	257.48 nM	833.92 nM	436.78 nM	61.93 nM	158.41 nM	347.13 nM
BORTEZOMIB	3.62 nM	13.51 nM	6.35 nM	6.97 nM	7.13 nM	5.90 nM	7.05 nM
CARFILZOMIB	1.26 nM	1.79 nM	1.60 nM	1.26 nM	1.26 nM	1.26 nM	1.43 nM
CERITINIB	2.95 uM	1.21 uM	1.92 uM	4.39 uM	1.33 uM	1.12 uM	2.43 uM
CLOFARABINE	2.7 nM	99 nM	49 nM	37 nM	30 nM	13 nM	33.5 nM
CLOMIPHENE	2.54 uM	1.96 uM	12.99 uM	2.09 uM	1.7 uM	14.09 uM	7.76 uM
CRIZOTINIB	2.48 uM	2.75 uM	4.26 uM	3.97 uM	1.22 uM	1.72 uM	3.35 uM
CYCLOSPORINE	5.48 uM	5.32 uM	5.73 uM	5.34 uM	5.80 uM	6.26 uM	5.76 uM
CYTARABINE	0.52 uM	1.5 uM	5.3 uM	4.2 uM	13 uM	5.1 uM	4.65 uM
DACTINOMYCIN	1.13 nM	5.81 nM	7.50 nM	2.79 nM	2.28 nM	1.44 nM	4.30 nM
DAUNORUBICIN	11 nM	89 nM	90 nM	120 nM	49 nM	7 nM	69 nM
DOXORUBICIN	50 nM	91 nM	130 nM	150 nM	72 nM	270 nM	130 nM
ERGOCALCIFEROL	11.28 uM	16.72 uM	15.06 uM	15.38 uM	10.59 uM	10 uM	15.22 uM
FINGOLIMOD	13.12 uM	14.86 uM	7.63 uM	13.10 uM	4.6 uM	6.19 uM	13.11 uM
FLUDARABINE PHOSPHATE	0.33 uM	1.01 uM	1.87 uM	2.72 uM	1.38 uM	0.9 uM	1.62 uM
GANETESPIB	ND	15 nM	30 nM	85 nM	24 nM	50 nM	30 nM
GEMCITABINE	0.12 uM	1.14 uM	1.77 uM	0.13 uM	0.91 uM	0.36 uM	1.03 uM
HOMOHARRINGTONINE	6.88 nM	7.84 nM	73.76 nM	26.06 nM	19.72 nM	7.18 nM	22.89 nM
HYDROXYPROGESTERONE	12.58 uM	11.49 uM	10 uM	11.68 uM	6.30 uM	13.15 uM	12.13 uM
IDARUBICIN	6.25 nM	9.09 nM	71.8 nM	43.73 nM	37.64 nM	6.99 nM	40.68 nM
LASOFOXIFENE	17.92 uM	13.77 uM	19.10 uM	15.86 uM	3.19 uM	17.88 uM	17.90 uM
MITOXANTRONE	14 nM	190 nM	130 nM	510 nM	110 nM	25 nM	130 nM
OXYPHENBUTAZONE	43.92 uM	58.8 uM	58.8 uM	58.8 uM	29.07 uM	54.82 uM	58.80 uM
PENTAMIDINE	7.39 uM	7.26 uM	11.46 uM	6.73 uM	4.54 uM	8.33 uM	7.85 uM
PITAVASTATIN	0.04 uM	0.65 uM	4.47 uM	0.35 uM	0.37 uM	2.69 uM	1.67 uM
PONATINIB	7.68465e-08	5.99562e-08	2.53604e-07	1.87371e-07	3.34836e-07	5.51486e-08	220.49 nM
PYRVINIUM PAMOATE	205.06 nM	633.65 nM	3757.93 nM	363.92 nM	461.14 nM	303.52 nM	547.40 nM
QUINESTROL| ESTROVIS	4.30 uM	4.75 uM	6.89 uM	3.90 uM	1.31 uM	5.76 uM	5.25 uM
REGORAFENIB	30.37 uM	11.50 uM	19.87 uM	32.40 uM	16.19 uM	32.40 uM	31.39 uM
ROMIDEPSIN	3.03 nM	2.16 nM	3.59 nM	3.50 nM	1.16 nM	3.08 nM	3.29 nM
SUNITINIB	2.42 uM	0.50 uM	1.43 uM	2.47 uM	2.02 uM	0.63 uM	2.21 uM
THIOGUANINE	2 uM	6.9 uM	4.1 uM	2.9 uM	5.8 uM	0.87 uM	3.5 uM
TOPOTECAN	0.24 uM	2.71 uM	6.08 uM	1.76 uM	1.78 uM	0.21 uM	2.24 uM
VITAMIN E-TPGS	5.88 uM	6.29 uM	6.96 uM	6.58 uM	7.68 uM	6.18 uM	6.77 uM
VALRUBICIN	192.6 nM	280 nM	1550 nM	491.17 nM	924.3 nM	253.17 nM	707.73 nM
VANDETANIB	14.91 uM	14.15 uM	13.04 uM	13.95 uM	4.51 uM	7.36 uM	14.05 uM
VINORELBINE	0.35 uM	3.2 uM	11 uM	9.5 uM	5.6 uM	3.5 uM	5.6 uM
VORINOSTAT	0.63 uM	0.92 uM	2.08 uM	1.6 uM	0.34 uM	0.47 uM	1.26 uM

## Sheet: Source Data Figure 3A
	Untreated	Bortezomib
INF001D	1	0.877563
INF001R	1	0.34958
INF002D	1	0.606348
INF002R	1	0.304568
INF003D	1	0.538501
INF006D	1	0.264489
INF016D	1	0.352212
INF019D	1	0.651835
INFRF02D	1	0.86502
INFRF01T3	1	1.07165

## Sheet: Source Data Figure 3B
MEIS1 Locus
	Untreated	Bortezomib
INF001D	1	0.25
INF001R	1	0.55
INF006D	1	0.43
INF016D	1	0.51
CDK6 Locus	Untreated	Bortezomib
INF001D	1	0.19
INF001R	1	0.37
INF006D	1	0.5
INF016D	1	0.45

## Sheet: Source Data Figure 3F
Parameter 1	Parameter 2
PSMB7	1.68063
PSMB2	1.5565
PSMB5	1.33456
PSMB3	1.3313
PSMB6	1.30664
PSMB4	1.30004
PSMA5	1.08898
PSMA2	0.929265
PSMA1	0.919861
PSMA4	0.831333
PSMA6	0.71492
PSMB1	0.662653
PSMA3	0.645024
PSMA7	0.541635
BCL2	0.179417
CDK6	0.159079
HOXA9	-0.0443906
MEIS1	-0.106812
FLT3	-0.108848
TP53	-0.227489
HOXA10	-0.26006
PROM1	-0.261983
HOXA7	-0.304924
MYC	-0.332735
IKZF2	-0.548192
MAZ	-0.703994
LMO2	-0.851092
CDKN2A	-0.917284
IGFBP7	-1.26019

## Sheet: Source Data Figure 3G
MEIS1
KMT2A IP	Replicate 1	Replicate 2	Replicate 3	Average	SEM
0 hrs	1	1	1	1	0
2 hrs	1.13983	1.70123	1.52844	1.4565	0.166201
4 hrs	0.525236	1.92423	2.24295	1.56414	0.528163
6 hrs	0.453167	0.86528	0.64368	0.654042	0.119221
DOT1L IP	Replicate 1	Replicate 2	Replicate 3	Average	SEM
0 hrs	1	1	1	1	0
2 hrs	2.31284	0.565931	2.63421	1.83766	0.643358
4 hrs	0.161657	0.286635	1.72505	0.724446	0.502194
6 hrs	0.218345	0.481815	1.31416	0.671441	0.33063
CDK6
KMT2A IP	Replicate 1	Replicate 2	Replicate 3	Average	SEM
0 hrs	1	1	1	1	0
2 hrs	3.06014	6.25525	0.340548	3.21865	1.71129
4 hrs	3.43443	9.96458	0.541074	4.6467	2.79035
6 hrs	0.303586	2.73721	0.020922	1.02057	0.863211
DOT1L IP	Replicate 1	Replicate 2	Replicate 3	Average	SEM
0 hrs	1	1	1	1	0
2 hrs	5.22144	0.255785	3.02355	2.83359	1.43831
4 hrs	0.223456	1.30938	1.23922	0.924017	0.351282
6 hrs	0.024092	0.708746	1.15142	0.628086	0.32831

## Sheet: Source Data Figure 4a
	Untreated	Bortezomib	Vorinostat	Bortezomib+Vorinostat	Average	SEM
Rep 1	13	25	12	17	10	1.58114
Rep 2	12	38	28	25	32	3.24037
Rep 3	6	28	10	2	14	4.83046
Rep 4	9	37	6	17	15.25	4.80234
Bortezomib					Vorinostat
untreated					Bortezomib plus vorinostat

## Sheet: Source Data Figure S1a
Mouse ID	Days Survival	INF001-D	INF001-R	INF002-D	INF002-R	INF016-D	INF003-D	INF005-D	INF014-D	INF013-D	INF006-D	INF019-D	INF017-D	INF021-D	INF-RF01	INF-RF02
1Da	50	1
2Da	62			1
2Db	65			1
2Dc	66			1
2Dd	71			1
1Db	76	1
1Dc	79	1
1Dd	80	1
1De	80	1
1Ra	122		1
1Rb	122		1
1Rc	122		1
1Rd	122		1
2Ra	167				1
2Rb	188				1
2Rc	188				1
2Rd	192				1
16Da	50					1
16Db	50					1
16Dc	49					1
16Dd	49					1
16De	50					1
3Da	197						1
3Db	189						1
3Dc	232						1
3Dd	232						1
5Da	141							1
5Db	127							1
5Dc	209							1
5Dd	209							1
5De	128							1
5Df	209							1
14Da	260								1
14Db	270								1
14Dc	239								1
14Dd	276								1
14De	276								1
13Da	133									1
13Db	203									1
13Dc	136									1
13Dd	183									1
13De	225									1
6Da	136										1
6Db	128										1
6Dc	122										1
6Dd	134										1
6De	142										1
19Da	12											0
19Db	31											0
19Dc	129											1
19Dd	134											1
19De	141											1
17Da	16												0
17Db	20												0
17Dc	197												1
17Dd	224												1
17De	221												1
21Da	22													0
21Db	30													0
21Dc	60													1
21Dd	59													1
21De	60													1
Aa	246														1
Ab	214														1
Ba	15															0
Bb	72															1
Bc	72															1
Bd	72															1
Be	72															1

## Sheet: Source Data Figure S1B
Mouse ID	Peripheral Blood Blasts %
1Db	49.2
1Da	88.2
2Da	94.4
2Dd	90.2
2Rd	92.8
Aa	25.4
3Da	60
3Db	95.8
3Dc	96.8
3Dd	95
5Da	93.9
5Db	82.7
5Dc	79.4
5Dd	89.6
5De	90.6
5Df	84.4
13Dc	93.6
13De	90.4
6Da	93.4
6Db	24.5
6Dc	56.3
6Dd	98.6
6De	84.9
16Da	99
16Db	99.1
16Dc	96.6
16Dd	98
16De	98.9
19Dd	99.4
19De	97.7
Bb	97.6
Bc	97.8
Be	98.3
21Dc	98.9
21De	98.5

## Sheet: Source Data Figure S1C
Mouse ID	Spleen Weight (grams)
1De	0.55
1Ra	0.51
1Db	0.7
1Da	0.32
2Da	0.2
2Dd	0.25
2Db	0.13
2Dc	0.3
1Rc	0.5
1Rb	0.51
1Dd	0.51
2Rd	0.5
1Rd	0.4
14De	0.2
14Dd	0.12
3Db	0.13
3Dc	0.15
3Dd	0.24
5Da	0.42
5Db	0.28
5Dc	0.3
5Dd	0.47
5De	0.25
5Df	0.61
13Db	0.16
13Dc	0.14
13Dd	0.21
13De	0.18
6Da	0.25
6Db	0.21
6Dc	0.11
6Dd	0.46
6De	0.27
16Da	0.48
16Db	0.56
16Dc	0.5
16Dd	0.52
16De	0.54
19Dc	0.2
19Dd	0.38
19De	0.49
Bb	0.38
Bc	0.37
Bd	0.25
Be	0.34
21Dc	0.51
21De	0.4

[truncated: 20 more sheets: Source Data Figure S1D, Source Data Figure S1E, Source Data Figure S1F, Source Data Figure S3, Source Data Figure S4a, Source Data Figure S4b, Source Data Figure S6B, Source Data Figure S6C, Source Data Figure S6D, Source Data Figure S7A, Source Data Figure S7B, Source Data Figure S8A, Source Data Figure S8B, Source Data Figure S9, Source Data Figure S10, Source Data Figure S11, Source Data Figure S13, Source Data Figure S14, Source Data Figure S15, Source Data Figure S16B]
